# Supplementary material for: Highly parallelized laboratory evolution of wine yeasts for enhanced metabolic phenotypes
Source: Mol Syst Biol. 2024 Aug 22;20(10):2. doi: 10.1038/s44320-024-00059-0 (PMC11450223; doi:10.1038/s44320-024-00059-0)
Supplement: Supplementary file 2 — Table EV1 [file 44320_2024_59_MOESM2_ESM.xlsx]

## Sheet: Readme
List of loss-of-heterozygosity regions in all sequenced ALE populations

## Sheet: Data
Sample (x,y position on solid media)	Selection environment	Contig	Segment	Type of LOH
M4 (14,5)	NCR relaxation	FN393086.1	1-530000	copy-neutral LoH
M4 (14,5)	NCR relaxation	FN394217.1	351001-631000	cnv LoH
E2 (26,37)	High Sugar	FN393082.1	462001-767000, 851001-888000	copy-neutral LoH
E2 (26,37)	High Sugar	FN393067.1	109001-130000	copy-neutral LoH
M2 (13,40)	High EtOH	FN393067.1	1-77000	copy-neutral LoH
Isolate 3 from E2 (26,37)	High Sugar	FN393082.1	458001-628000, 694001-749000, 851001-888813	copy-neutral LoH
Isolate 3 from E2 (26,37)	High Sugar	FN393067.1	109001-132000	copy-neutral LoH
Isolate 10 from E2 (26,37)	High Sugar	FN393067.1	109001-132000	copy-neutral LoH
Isolate 10 from E2 (26,37)	High Sugar	FN393063.1	409001-551000, 561001-1376000	copy-neutral LoH
