# Supplementary material for: Highly parallelized laboratory evolution of wine yeasts for enhanced metabolic phenotypes
Source: Mol Syst Biol. 2024 Aug 22;20(10):2. doi: 10.1038/s44320-024-00059-0 (PMC11450223; doi:10.1038/s44320-024-00059-0)
Supplement: Supplementary file 4 — Dataset EV1 [file 44320_2024_59_MOESM4_ESM.xlsx]

## Sheet: Readme (all sheets)
List of mutations or small INDELS called sequenced ALE populations. Each page corresponds to one population. Pages are labelled with a one-letter code for the selection environment followed by the population name. G = Glutathione production, H = High sugar, E = High Ethanol, N = NCR relaxation
Column heading	Explanation
CHROM	chromosome
POS	position
ANN	annotation
REF	reference allele
ALT	alternative allele
FILTER	filter call
DP	Approximate read depth (reads with MQ=225 or with bad mates are filtered)
STR	Variant is a short tandem repeat
NLOD	Normal LOD score
TLOD	Evolved strain/population LOD score
lane1DA12.GT	Genotype (parental)
lane1DA12.AD	Allelic depths for the ref and alt alleles in the order listed
lane1DA12.AF	Allele fractions of alternate alleles
lane2PFPG2.GT	Genotype (evolved population)
lane2PFPG2.AD	Allelic depths for the ref and alt alleles in the order listed
lane2PFPG2.AF	Allele fractions of alternate alleles
MMQ	Mapping quality checked
IGV	Integrative Genome Viewer (https://software.broadinstitute.org/software/igv/) checked
Please see Vhttps://gatk.broadinstitute.org/hc/en-us/articles/360035531692-VCF-Variant-Call-Format for further details on vcf file format out of which the tables have been obtained.

## Sheet: G, T3(15,35)
chromosome	position	annotation	reference allele	alternative allele	filter call	Approximate read depth (reads with MQ=225 or with bad mates are filtered)	Variant is a short tandem repeat	Normal LOD score	Evolved strain/population LOD score	Genotype (parental)	Allelic depths for the ref and alt alleles in the order listed	Allele fractions of alternate alleles	Genotype (evolved population)	Allelic depths for the ref and alt alleles in the order listed	Allele fractions of alternate alleles	Mapping quality checked	Integrative Genome Viewer (https://software.broadinstitute.org/software/igv/) checked
CHROM	POS	ANN	REF	ALT	FILTER	DP	STR	NLOD	TLOD	lane1DA12.GT	lane1DA12.AD	lane1DA12.AF	lane2PFPG1.GT	lane2PFPG1.AD	lane2PFPG1.AF	MMQ	IGV
gi|290770991|emb|FN393083.2|	87121	T|synonymous_variant|LOW|EC1118_1N18_0573g|EC1118_1N18_0573g|transcript|CAY82209|protein_coding|1/1|c.4716G>A|p.Lys1572Lys|4716/6702|4716/6702|1572/2233||,T|custom|MODIFIER|||CUSTOM&EC1118_PRJEA37863|gi|290770991|emb|FN393083.2||||n.87121C>T||||||,T|custom|MODIFIER|||CUSTOM&EC1118_PRJEA37863|YNR016C_CDS|||n.87121G>A||||||,T|custom|MODIFIER|||CUSTOM&EC1118_PRJEA37863|YNR016C_EC1118|||n.87121G>A|||…	C	T	PASS	228	NA	24.94	9.77	C/C	83,0	0.012	C/T	133,5	0.043
gi|259149327|emb|FN394216.1|	694502	T|missense_variant|MODERATE|EC1118_1O4_4280g|EC1118_1O4_4280g|transcript|CAY86489|protein_coding|1/1|c.1205C>T|p.Thr402Ile|1205/1815|1205/1815|402/604||,T|custom|MODIFIER|||CUSTOM&EC1118_PRJEA37863|gi|259149327|emb|FN394216.1||||n.694502C>T||||||,T|custom|MODIFIER|||CUSTOM&EC1118_PRJEA37863|YOR204W_CDS|||n.694502C>T||||||,T|custom|MODIFIER|||CUSTOM&EC1118_PRJEA37863|YOR204W_EC1118|||n.694502C>T||…	C	T	PASS	189	NA	21.93	67.52	C/C	73,0	0.013	C/T	91,22	0.2	ok	ok
gi|259148440|emb|FN393082.1|	562202	G|missense_variant|MODERATE|EC1118_1M3_3510g|EC1118_1M3_3510g|transcript|CAY81991|protein_coding|1/1|c.375G>C|p.Glu125Asp|375/2589|375/2589|125/862||,G|custom|MODIFIER|||CUSTOM&EC1118_PRJEA37863|gi|259148440|emb|FN393082.1||||n.562202C>G||||||,G|custom|MODIFIER|||CUSTOM&EC1118_PRJEA37863|YMR165C_CDS|||n.562202G>C||||||,G|custom|MODIFIER|||CUSTOM&EC1118_PRJEA37863|YMR165C_EC1118|||n.562202G>C||||||	C	G	PASS	237	NA	27.29	8.16	C/C	91,0	0.011	C/G	129,4	0.037
gi|259147085|emb|FN393074.1|	112493	A|disruptive_inframe_deletion|MODERATE|EC1118_1I12_0584g|EC1118_1I12_0584g|transcript|CAY80388|protein_coding|1/1|c.711_761delCAATAATAATAATAATAACAATAGTAACAATAATAATAATAGTAACAATAA|p.Asn238_Asn254del|761/1218|711/1218|237/405||,A|custom|MODIFIER|||CUSTOM&EC1118_PRJEA37863|gi|259147085|emb|FN393074.1||||n.112494_112544delTTATTGTTACTATTATTATTATTGTTACTATTGTTATTATTATTATTATTG||||||,A|custom|MODIFIER|||CU…	ATTATTGTTACTATTATTATTATTGTTACTATTGTTATTATTATTATTATTG	A	PASS	261	NA	48.21	16.83	ATTATTGTTACTATTATTATTATTGTTACTATTGTTATTATTATTATTATTG/ATTATTGTTACTATTATTATTATTGTTACTATTGTTATTATTATTATTATTG	163,0	0.00597	ATTATTGTTACTATTATTATTATTGTTACTATTGTTATTATTATTATTATTG/A	71,6	0.091
gi|259147085|emb|FN393074.1|	387193	A|missense_variant|MODERATE|EC1118_1I12_2421g|EC1118_1I12_2421g|transcript|CAY80542|protein_coding|1/1|c.1863C>A|p.Asp621Glu|1863/1908|1863/1908|621/635||,A|upstream_gene_variant|MODIFIER|EC1118_1I12_2432g|EC1118_1I12_2432g|transcript|CAY80543|protein_coding||c.-477C>A|||||477|,A|custom|MODIFIER|||CUSTOM&EC1118_PRJEA37863|gi|259147085|emb|FN393074.1||||n.387193C>A||||||,A|custom|MODIFIER|||CUSTOM…	C	A	PASS	259	NA	38.9	17.23	C/C	130,0	0.007594	C/A	121,7	0.062
gi|259145041|emb|FN393063.1|	225115	T|missense_variant|MODERATE|EC1118_1D0_1508g|EC1118_1D0_1508g|transcript|CAY78432|protein_coding|1/1|c.2158G>A|p.Asp720Asn|2158/3150|2158/3150|720/1049||,T|custom|MODIFIER|||CUSTOM&EC1118_PRJEA37863|gi|259145041|emb|FN393063.1||||n.225115C>T||||||,T|custom|MODIFIER|||CUSTOM&EC1118_PRJEA37863|YDL077C_CDS|||n.225115G>A||||||,T|custom|MODIFIER|||CUSTOM&EC1118_PRJEA37863|YDL077C_EC1118|||n.225115G>A|…	C	T	PASS	263	NA	38.34	7.85	C/C	128,0	0.007657	C/T	126,5	0.04
gi|259145041|emb|FN393063.1|	1255605	G|upstream_gene_variant|MODIFIER|snR13|EBG00000987637|transcript|EBT00001983414|snRNA||n.-41T>C|||||41|,G|upstream_gene_variant|MODIFIER|EC1118_1D0_7855g|EC1118_1D0_7855g|transcript|CAY78970|protein_coding||c.-239A>G|||||239|,G|downstream_gene_variant|MODIFIER|EC1118_1D0_snR13|EC1118_1D0_snR13|transcript|EC1118_1D0_snR13-1|lincRNA||n.*41A>G|||||41|,G|intergenic_region|MODIFIER|snR13-EC1118_1D0_78…	A	G	PASS	261	NA	42.76	56.85	A/A	143,0	0.006854	A/G	92,20	0.182	ok	ok

## Sheet: G, T3(15,32)
chromosome	position	annotation	reference allele	alternative allele	filter call	Approximate read depth (reads with MQ=225 or with bad mates are filtered)	Variant is a short tandem repeat	Normal LOD score	Evolved strain/population LOD score	Genotype (parental)	Allelic depths for the ref and alt alleles in the order listed	Allele fractions of alternate alleles	Genotype (evolved population)	Allelic depths for the ref and alt alleles in the order listed	Allele fractions of alternate alleles	Mapping quality checked	Integrative Genome Viewer (https://software.broadinstitute.org/software/igv/) checked
CHROM	POS	ANN	REF	ALT	FILTER	DP	STR	NLOD	TLOD	lane1DA12.GT	lane1DA12.AD	lane1DA12.AF	lane2PFPG2.GT	lane2PFPG2.AD	lane2PFPG2.AF	MMQ	IGV
gi|259149882|emb|FN394217.1|	864671	A|missense_variant|MODERATE|EC1118_1P2_5303g|EC1118_1P2_5303g|transcript|CAY87144|protein_coding|1/1|c.1139T>A|p.Leu380His|1139/4611|1139/4611|380/1536||,A|custom|MODIFIER|||CUSTOM&EC1118_PRJEA37863|gi|259149882|emb|FN394217.1||||n.864671T>A||||||,A|custom|MODIFIER|||CUSTOM&EC1118_PRJEA37863|YPR184W_CDS|||n.864671T>A||||||,A|custom|MODIFIER|||CUSTOM&EC1118_PRJEA37863|YPR184W_EC1118|||n.864671T>A|…	T	A	PASS	168	NA	25.05	25.18	T/T	84,0	0.012	T/A	70,9	0.123	ok	ok
gi|259149327|emb|FN394216.1|	179920	T|missense_variant|MODERATE|EC1118_1O4_1079g|EC1118_1O4_1079g|transcript|CAY86222|protein_coding|1/1|c.1207C>A|p.Leu403Met|1207/1512|1207/1512|403/503||,T|downstream_gene_variant|MODIFIER|EC1118_1O4_1068g|EC1118_1O4_1068g|transcript|CAY86221|protein_coding||c.*378G>T|||||378|,T|custom|MODIFIER|||CUSTOM&EC1118_PRJEA37863|gi|259149327|emb|FN394216.1||||n.179920G>T||||||,T|custom|MODIFIER|||CUSTOM&E…	G	T	PASS	169	NA	27.3	5.3	G/G	91,0	0.011	G/T	74,3	0.05
gi|259149327|emb|FN394216.1|	641144	T|intergenic_region|MODIFIER|EC1118_1O4_tV(AAC)O-EC1118_1O4_3972g|EC1118_1O4_tV(AAC)O-EC1118_1O4_3972g|intergenic_region|EC1118_1O4_tV(AAC)O-EC1118_1O4_3972g|||n.641144G>T||||||,T|custom|MODIFIER|||CUSTOM&EC1118_PRJEA37863|gi|259149327|emb|FN394216.1||||n.641144G>T||||||,T|custom|MODIFIER|||CUSTOM&EC1118_PRJEA37863|YORWdelta16_EC1118|||n.641144G>T||||||	G	T	PASS	240	NA	38.34	6.1	G/G	128,0	0.007608	G/T	99,3	0.038
gi|259149327|emb|FN394216.1|	811446	A|upstream_gene_variant|MODIFIER|EC1118_1O4_5061g|EC1118_1O4_5061g|transcript|CAY86554|protein_coding||c.-8A>T|||||8|,A|upstream_gene_variant|MODIFIER|EC1118_1O4_5072g|EC1118_1O4_5072g|transcript|CAY86555|protein_coding||c.-256T>A|||||256|,A|downstream_gene_variant|MODIFIER|EC1118_1O4_5083g|EC1118_1O4_5083g|transcript|CAY86556|protein_coding||c.*438A>T|||||438|,A|intergenic_region|MODIFIER|EC1118…	T	A	PASS	208	NA	32.42	12.29	T/T	108,0	0.009066	T/A	92,5	0.061
gi|259149327|emb|FN394216.1|	1037883	C|missense_variant|MODERATE|EC1118_1O4_6414g|EC1118_1O4_6414g|transcript|CAY86666|protein_coding|1/1|c.41T>C|p.Val14Ala|41/1872|41/1872|14/623||,C|custom|MODIFIER|||CUSTOM&EC1118_PRJEA37863|gi|259149327|emb|FN394216.1||||n.1037883T>C||||||,C|custom|MODIFIER|||CUSTOM&EC1118_PRJEA37863|YOR389W_CDS|||n.1037883T>C||||||,C|custom|MODIFIER|||CUSTOM&EC1118_PRJEA37863|YOR389W_EC1118|||n.1037883T>C||||||	T	C	PASS	470	NA	79.42	16.86	T/T	264,0	0.003754	T/C	193,8	0.044
gi|259147625|emb|FN393077.1|	158861	A|missense_variant|MODERATE|EC1118_1K5_0793g|EC1118_1K5_0793g|transcript|CAY80942|protein_coding|1/1|c.1000C>T|p.Pro334Ser|1000/1218|1000/1218|334/405||,A|downstream_gene_variant|MODIFIER|EC1118_1K5_0782g|EC1118_1K5_0782g|transcript|CAY80941|protein_coding||c.*377G>A|||||377|,A|custom|MODIFIER|||CUSTOM&EC1118_PRJEA37863|gi|259147625|emb|FN393077.1||||n.158861G>A||||||,A|custom|MODIFIER|||CUSTOM&E…	G	A	PASS	200	NA	29.87	15.65	G/G	100,0	0.009713	G/A	89,6	0.072
gi|259146976|emb|FN393072.1|	60665	C|missense_variant|MODERATE|EC1118_1H21_0331g|EC1118_1H21_0331g|transcript|CAY80259|protein_coding|1/1|c.621C>G|p.Ile207Met|621/1398|621/1398|207/465||,C|custom|MODIFIER|||CUSTOM&EC1118_PRJEA37863|gi|259146976|emb|FN393072.1||||n.60665G>C||||||,C|custom|MODIFIER|||CUSTOM&EC1118_PRJEA37863|YHL021C_CDS|||n.60665C>G||||||,C|custom|MODIFIER|||CUSTOM&EC1118_PRJEA37863|YHL021C_EC1118|||n.60665C>G||||||	G	C	PASS	198	NA	32.11	14.83	G/G	107,0	0.009149	G/C	84,6	0.077
gi|259146797|emb|FN393071.1|	249628	A|synonymous_variant|LOW|EC1118_1H13_1574g|EC1118_1H13_1574g|transcript|CAY80190|protein_coding|1/1|c.1500G>A|p.Lys500Lys|1500/2232|1500/2232|500/743||,A|custom|MODIFIER|||CUSTOM&EC1118_PRJEA37863|gi|259146797|emb|FN393071.1||||n.249628G>A||||||,A|custom|MODIFIER|||CUSTOM&EC1118_PRJEA37863|YHR178W_CDS|||n.249628G>A||||||,A|custom|MODIFIER|||CUSTOM&EC1118_PRJEA37863|YHR178W_EC1118|||n.249628G>A|||…	G	A	PASS	161	NA	24.94	5.85	G/G	83,0	0.012	G/A	72,3	0.052
gi|259145824|emb|FN393067.1|	488816	T|synonymous_variant|LOW|EC1118_1E8_3125g|EC1118_1E8_3125g|transcript|CAY79353|protein_coding|1/1|c.1281C>T|p.Ala427Ala|1281/1734|1281/1734|427/577||,T|custom|MODIFIER|||CUSTOM&EC1118_PRJEA37863|gi|259145824|emb|FN393067.1||||n.488816C>T||||||,T|custom|MODIFIER|||CUSTOM&EC1118_PRJEA37863|YER165W_CDS|||n.488816C>T||||||,T|custom|MODIFIER|||CUSTOM&EC1118_PRJEA37863|YER165W_EC1118|||n.488816C>T||||||	C	T	PASS	170	NA	26.35	9.85	C/C	88,0	0.011	C/T	74,4	0.062
gi|259145041|emb|FN393063.1|	1007791	G|missense_variant|MODERATE|EC1118_1D0_6282g|EC1118_1D0_6282g|transcript|CAY78839|protein_coding|1/1|c.760T>C|p.Ser254Pro|760/2088|760/2088|254/695||,G|custom|MODIFIER|||CUSTOM&EC1118_PRJEA37863|gi|259145041|emb|FN393063.1||||n.1007791A>G||||||,G|custom|MODIFIER|||CUSTOM&EC1118_PRJEA37863|YDR338C_CDS|||n.1007791T>C||||||,G|custom|MODIFIER|||CUSTOM&EC1118_PRJEA37863|YDR338C_EC1118|||n.1007791T>C||…	A	G	PASS	212	NA	35.33	18.57	A/A	118,0	0.008178	A/G	79,7	0.091
gi|259144637|emb|FN393058.1|	22308	T|missense_variant|MODERATE|EC1118_1A20_0100g|EC1118_1A20_0100g|transcript|CAY77585|protein_coding|1/1|c.163G>A|p.Ala55Thr|163/423|163/423|55/140||,T|downstream_gene_variant|MODIFIER|EC1118_1A20_0089g|EC1118_1A20_0089g|transcript|CAY77584|protein_coding||c.*452C>T|||||452|,T|custom|MODIFIER|||CUSTOM&EC1118_PRJEA37863|gi|259144637|emb|FN393058.1||||n.22308C>T||||||,T|custom|MODIFIER|||CUSTOM&EC111…	C	T	PASS	214	NA	33.09	31.23	C/C	111,0	0.008785	C/T	85,11	0.123	ok	ok

## Sheet: G, G9(13,1)
chromosome	position	annotation	reference allele	alternative allele	filter call	Approximate read depth (reads with MQ=225 or with bad mates are filtered)	Variant is a short tandem repeat	Normal LOD score	Evolved strain/population LOD score	Genotype (parental)	Allelic depths for the ref and alt alleles in the order listed	Allele fractions of alternate alleles	Genotype (evolved population)	Allelic depths for the ref and alt alleles in the order listed	Allele fractions of alternate alleles	Mapping quality checked	Integrative Genome Viewer (https://software.broadinstitute.org/software/igv/) checked
CHROM	POS	ANN	REF	ALT	FILTER	DP	STR	NLOD	TLOD	G9-SFB10.GT	G9-SFB10.AD	G9-SFB10.AF	lane2PFPG3.GT	lane2PFPG3.AD	lane2PFPG3.AF	MMQ	IGV
gi|290878045|emb|FN393060.2|	175042	G|missense_variant|MODERATE|EC1118_1B15_1090g|EC1118_1B15_1090g|transcript|CAY77768|protein_coding|1/1|c.953A>C|p.Gln318Pro|953/4734|953/4734|318/1577||,G|custom|MODIFIER|||CUSTOM&EC1118_PRJEA37863|gi|290878045|emb|FN393060.2||||n.175042T>G||||||,G|custom|MODIFIER|||CUSTOM&EC1118_PRJEA37863|YBL017C_CDS|||n.175042A>C||||||,G|custom|MODIFIER|||CUSTOM&EC1118_PRJEA37863|YBL017C_EC1118|||n.175042A>C||…	T	G	PASS	552	NA	129.26	10.78	T/T	431,0	0.002264	T/G	93,6	0.07
gi|290878045|emb|FN393060.2|	290783	T|downstream_gene_variant|MODIFIER|EC1118_1B15_1717g|EC1118_1B15_1717g|transcript|CBK39116|protein_coding||c.*408C>T|||||408|,T|intergenic_region|MODIFIER|EC1118_1B15_1717g-EC1118_1B15_1739g|EC1118_1B15_1717g-EC1118_1B15_1739g|intergenic_region|EC1118_1B15_1717g-EC1118_1B15_1739g|||n.290783C>T||||||,T|custom|MODIFIER|||CUSTOM&EC1118_PRJEA37863|gi|290878045|emb|FN393060.2||||n.290783C>T||||||	C	T	PASS	384	NA	76.27	39.45	C/C	254,0	0.003884	C/T	109,14	0.12	ok	ok
gi|290771009|emb|FN393075.2|	46036	C|missense_variant|MODERATE|EC1118_1J11_0243g|EC1118_1J11_0243g|transcript|CAY80579|protein_coding|1/1|c.2836A>G|p.Thr946Ala|2836/6045|2836/6045|946/2014||,C|custom|MODIFIER|||CUSTOM&EC1118_PRJEA37863|gi|290771009|emb|FN393075.2||||n.46036T>C||||||,C|custom|MODIFIER|||CUSTOM&EC1118_PRJEA37863|YJL207C_CDS|||n.46036A>G||||||,C|custom|MODIFIER|||CUSTOM&EC1118_PRJEA37863|YJL207C_EC1118|||n.46036A>G||…	T	C	PASS	443	NA	85.95	13.51	T/T	286,0	0.003414	T/C	138,7	0.05
gi|259149882|emb|FN394217.1|	649319	C|upstream_gene_variant|MODIFIER|EC1118_1P2_3840g|EC1118_1P2_3840g|transcript|CAY87019|protein_coding||c.-101A>G|||||101|,C|intergenic_region|MODIFIER|EC1118_1P2_3840g-EC1118_1P2_3851g|EC1118_1P2_3840g-EC1118_1P2_3851g|intergenic_region|EC1118_1P2_3840g-EC1118_1P2_3851g|||n.649319T>C||||||,C|custom|MODIFIER|||CUSTOM&EC1118_PRJEA37863|gi|259149882|emb|FN394217.1||||n.649319T>C||||||	T	C	PASS	414	NA	89.53	6.19	T/T	299,0	0.003243	T/C	89,3	0.043
gi|259149882|emb|FN394217.1|	811632	T|intergenic_region|MODIFIER|EC1118_1P2_4918g-EC1118_1P2_4940g|EC1118_1P2_4918g-EC1118_1P2_4940g|intergenic_region|EC1118_1P2_4918g-EC1118_1P2_4940g|||n.811632C>T||||||,T|custom|MODIFIER|||CUSTOM&EC1118_PRJEA37863|gi|259149882|emb|FN394217.1||||n.811632C>T||||||,T|custom|MODIFIER|||CUSTOM&EC1118_PRJEA37863|YPR156C_CDS|||n.811632G>A||||||,T|custom|MODIFIER|||CUSTOM&EC1118_PRJEA37863|YPR156C_EC1118…	C	T	PASS	40	NA	6.62	17.4	C/C	22,0	0.041	C/T	11,6	0.363
gi|259149327|emb|FN394216.1|	573744	C|intergenic_region|MODIFIER|tRNA-EC1118_1O4_3565g|EBG00000987897-EC1118_1O4_3565g|intergenic_region|EBG00000987897-EC1118_1O4_3565g|||n.573744T>C||||||,C|custom|MODIFIER|||CUSTOM&EC1118_PRJEA37863|gi|259149327|emb|FN394216.1||||n.573744T>C||||||	T	C	PASS	69	NA	3.6	14.76	T/T	12,0	0.071	T/C	47,6	0.127
gi|259149327|emb|FN394216.1|	792336	A|stop_gained|HIGH|EC1118_1O4_4962g|EC1118_1O4_4962g|transcript|CAY86546|protein_coding|1/1|c.965G>A|p.Trp322*|965/1272|965/1272|322/423||,A|custom|MODIFIER|||CUSTOM&EC1118_PRJEA37863|gi|259149327|emb|FN394216.1||||n.792336G>A||||||,A|custom|MODIFIER|||CUSTOM&EC1118_PRJEA37863|YOR266W_CDS|||n.792336G>A||||||,A|custom|MODIFIER|||CUSTOM&EC1118_PRJEA37863|YOR266W_EC1118|||n.792336G>A||||||	G	A	PASS	478	NA	85.6	32.89	G/G	285,0	0.003436	G/A	167,12	0.072
gi|259149327|emb|FN394216.1|	830020	A|synonymous_variant|LOW|EC1118_1O4_5226g|EC1118_1O4_5226g|transcript|CAY86569|protein_coding|1/1|c.261C>T|p.His87His|261/5121|261/5121|87/1706||,A|custom|MODIFIER|||CUSTOM&EC1118_PRJEA37863|gi|259149327|emb|FN394216.1||||n.830020G>A||||||,A|custom|MODIFIER|||CUSTOM&EC1118_PRJEA37863|YOR290C_CDS|||n.830020C>T||||||,A|custom|MODIFIER|||CUSTOM&EC1118_PRJEA37863|YOR290C_EC1118|||n.830020C>T||||||	G	A	PASS	712	NA	165.18	48.48	G/G	550,0	0.001787	G/A	123,17	0.127	ok	ok
gi|259147625|emb|FN393077.1|	105663	CATATATATATATATATAT|upstream_gene_variant|MODIFIER|EC1118_1K5_0452g|EC1118_1K5_0452g|transcript|CAY80913|protein_coding||c.-142_-141insATATATATATATATATAT|||||142|,CATATATATATATATATAT|downstream_gene_variant|MODIFIER|EC1118_1K5_0463g|EC1118_1K5_0463g|transcript|CAY80914|protein_coding||c.*74_*75insATATATATATATATATAT|||||75|,CATATATATATATATATAT|intergenic_region|MODIFIER|EC1118_1K5_0463g-EC1118_1K5…	C	CATATATATATATATATAT	PASS	71	TRUE	2.65	14.17	C/C	8,0	0.073	C/CATATATATATATATATAT	39,5	0.128
gi|259146797|emb|FN393071.1|	17921	AA|upstream_gene_variant|MODIFIER|EC1118_1H13_0177g|EC1118_1H13_0177g|transcript|CAY80069|protein_coding||c.-188_-187delACinsTT|||||187|,AA|upstream_gene_variant|MODIFIER|EC1118_1H13_0188g|EC1118_1H13_0188g|transcript|CAY80070|protein_coding||c.-115_-114delGTinsAA|||||115|,AA|intergenic_region|MODIFIER|EC1118_1H13_0177g-EC1118_1H13_0188g|EC1118_1H13_0177g-EC1118_1H13_0188g|intergenic_region|EC111…	GT	AA	PASS	114	NA	15.35	5.85	GT|GT	51,0	0.018	GT|AA	52,4	0.085
gi|259146797|emb|FN393071.1|	17924	A|upstream_gene_variant|MODIFIER|EC1118_1H13_0177g|EC1118_1H13_0177g|transcript|CAY80069|protein_coding||c.-190C>T|||||190|,A|upstream_gene_variant|MODIFIER|EC1118_1H13_0188g|EC1118_1H13_0188g|transcript|CAY80070|protein_coding||c.-112G>A|||||112|,A|intergenic_region|MODIFIER|EC1118_1H13_0177g-EC1118_1H13_0188g|EC1118_1H13_0177g-EC1118_1H13_0188g|intergenic_region|EC1118_1H13_0177g-EC1118_1H13_01…	G	A	PASS	111	NA	17.16	5.94	G|G	57,0	0.017	G|A	50,4	0.089
gi|259146117|emb|FN393068.1|	144453	C|synonymous_variant|LOW|EC1118_1F14_0837g|EC1118_1F14_0837g|transcript|CAY79445|protein_coding|1/1|c.819T>C|p.Val273Val|819/6432|819/6432|273/2143||,C|custom|MODIFIER|||CUSTOM&EC1118_PRJEA37863|gi|259146117|emb|FN393068.1||||n.144453T>C||||||,C|custom|MODIFIER|||CUSTOM&EC1118_PRJEA37863|YFL007W_CDS|||n.144453T>C||||||,C|custom|MODIFIER|||CUSTOM&EC1118_PRJEA37863|YFL007W_EC1118|||n.144453T>C||||||	T	C	PASS	522	NA	122.95	178.29	T/T	410,0	0.002398	T/C	45,52	0.533	ok	ok
gi|259145041|emb|FN393063.1|	608117	T|intergenic_region|MODIFIER|EC1118_1D0_3906g-EC1118_1D0_3917g|EC1118_1D0_3906g-EC1118_1D0_3917g|intergenic_region|EC1118_1D0_3906g-EC1118_1D0_3917g|||n.608118delA||||||,T|custom|MODIFIER|||CUSTOM&EC1118_PRJEA37863|gi|259145041|emb|FN393063.1||||n.608118delA||||||	TA	T	PASS	156	NA	12.94	6.71	TA/TA	43,0	0.019	TA/T	62,7	0.108
gi|259145041|emb|FN393063.1|	720532	C|upstream_gene_variant|MODIFIER|EC1118_1D0_4566g|EC1118_1D0_4566g|transcript|CAY78693|protein_coding||c.-311T>C|||||311|,C|downstream_gene_variant|MODIFIER|EC1118_1D0_4555g|EC1118_1D0_4555g|transcript|CAY78692|protein_coding||c.*26T>C|||||26|,C|intergenic_region|MODIFIER|EC1118_1D0_4555g-EC1118_1D0_4566g|EC1118_1D0_4555g-EC1118_1D0_4566g|intergenic_region|EC1118_1D0_4555g-EC1118_1D0_4566g|||n.72…	T	C	PASS	137	NA	10.49	7.01	T|T	35,0	0.024	T|C	82,3	0.046
gi|259145041|emb|FN393063.1|	720533	A|upstream_gene_variant|MODIFIER|EC1118_1D0_4566g|EC1118_1D0_4566g|transcript|CAY78693|protein_coding||c.-309_-304delATAAAC|||||309|,A|downstream_gene_variant|MODIFIER|EC1118_1D0_4555g|EC1118_1D0_4555g|transcript|CAY78692|protein_coding||c.*28_*33delATAAAC|||||28|,A|intergenic_region|MODIFIER|EC1118_1D0_4555g-EC1118_1D0_4566g|EC1118_1D0_4555g-EC1118_1D0_4566g|intergenic_region|EC1118_1D0_4555g-EC…	AATAAAC	A	PASS	134	NA	10.5	6.84	AATAAAC|AATAAAC	35,0	0.025	AATAAAC|A	82,3	0.046
gi|259145041|emb|FN393063.1|	1174869	T|frameshift_variant|HIGH|EC1118_1D0_7327g|EC1118_1D0_7327g|transcript|CAY78926|protein_coding|1/1|c.49_50delGT|p.Val17fs|50/414|49/414|17/137||,T|upstream_gene_variant|MODIFIER|EC1118_1D0_7338g|EC1118_1D0_7338g|transcript|CAY78927|protein_coding||c.-208_-207delAC|||||208|,T|downstream_gene_variant|MODIFIER|EC1118_1D0_7316g|EC1118_1D0_7316g|transcript|CAY78925|protein_coding||c.*52_*53delAC|||||5…	TAC	T	PASS	187	NA	9.9	5.86	TAC/TAC	33,0	0.026	TAC/T	129,4	0.037

## Sheet: G, M7(9,24)
chromosome	position	annotation	reference allele	alternative allele	filter call	Approximate read depth (reads with MQ=225 or with bad mates are filtered)	Variant is a short tandem repeat	Normal LOD score	Evolved strain/population LOD score	Genotype (parental)	Allelic depths for the ref and alt alleles in the order listed	Allele fractions of alternate alleles	Genotype (evolved population)	Allelic depths for the ref and alt alleles in the order listed	Allele fractions of alternate alleles	Mapping quality checked	Integrative Genome Viewer (https://software.broadinstitute.org/software/igv/) checked
CHROM	POS	ANN	REF	ALT	FILTER	DP	STR	NLOD	TLOD	lane1DA6.GT	lane1DA6.AD	lane1DA6.AF	lane2PFPG10.GT	lane2PFPG10.AD	lane2PFPG10.AF
gi|290878045|emb|FN393060.2|	326736	G|synonymous_variant|LOW|EC1118_1B15_1937g|EC1118_1B15_1937g|transcript|CBK39135|protein_coding|1/1|c.2133T>C|p.Asp711Asp|2133/2346|2133/2346|711/781||,G|custom|MODIFIER|||CUSTOM&EC1118_PRJEA37863|gi|290878045|emb|FN393060.2||||n.326736A>G||||||,G|custom|MODIFIER|||CUSTOM&EC1118_PRJEA37863|YBR058C_CDS|||n.326736T>C||||||,G|custom|MODIFIER|||CUSTOM&EC1118_PRJEA37863|YBR058C_EC1118|||n.326736T>C|||…	A	G	PASS	239	NA	11.99	6.59	A/A	40,0	0.024	A/G	189,4	0.026
gi|290878045|emb|FN393060.2|	388476	T|upstream_gene_variant|MODIFIER|EC1118_1B15_2256g|EC1118_1B15_2256g|transcript|CBK39158|protein_coding||c.-347G>A|||||347|,T|upstream_gene_variant|MODIFIER|EC1118_1B15_2267g|EC1118_1B15_2267g|transcript|CBK39159|protein_coding||c.-376C>T|||||376|,T|intergenic_region|MODIFIER|EC1118_1B15_2256g-EC1118_1B15_2267g|EC1118_1B15_2256g-EC1118_1B15_2267g|intergenic_region|EC1118_1B15_2256g-EC1118_1B15_22…	C	T	PASS	171	NA	10.44	5.59	C/C	35,0	0.027	C/T	132,3	0.029
gi|290878045|emb|FN393060.2|	480158	A|missense_variant|MODERATE|EC1118_1B15_2916g|EC1118_1B15_2916g|transcript|CBK39210|protein_coding|1/1|c.1583C>A|p.Ser528Tyr|1583/7107|1583/7107|528/2368||,A|custom|MODIFIER|||CUSTOM&EC1118_PRJEA37863|gi|290878045|emb|FN393060.2||||n.480158C>A||||||,A|custom|MODIFIER|||CUSTOM&EC1118_PRJEA37863|YBR136W_CDS|||n.480158C>A||||||,A|custom|MODIFIER|||CUSTOM&EC1118_PRJEA37863|YBR136W_EC1118|||n.480158C>…	C	A	PASS	306	NA	19.82	36.51	C/C	66,0	0.015	C/A	221,15	0.065
gi|290878045|emb|FN393060.2|	522996	C|missense_variant|MODERATE|EC1118_1B15_3136g|EC1118_1B15_3136g|transcript|CBK39229|protein_coding|1/1|c.343G>C|p.Glu115Gln|343/1158|343/1158|115/385||,C|custom|MODIFIER|||CUSTOM&EC1118_PRJEA37863|gi|290878045|emb|FN393060.2||||n.522996G>C||||||,C|custom|MODIFIER|||CUSTOM&EC1118_PRJEA37863|YBR155W_CDS|||n.522996G>C||||||,C|custom|MODIFIER|||CUSTOM&EC1118_PRJEA37863|YBR155W_EC1118|||n.522996G>C|||…	G	C	PASS	288	NA	18.36	7.52	G/G	61,0	0.016	G/C	215,4	0.023
gi|290771009|emb|FN393075.2|	319209	C|synonymous_variant|LOW|EC1118_1J11_1926g|EC1118_1J11_1926g|transcript|CAY80720|protein_coding|1/1|c.216G>C|p.Ala72Ala|216/1335|216/1335|72/444||,C|custom|MODIFIER|||CUSTOM&EC1118_PRJEA37863|gi|290771009|emb|FN393075.2||||n.319209G>C||||||,C|custom|MODIFIER|||CUSTOM&EC1118_PRJEA37863|YJL060W_CDS|||n.319209G>C||||||,C|custom|MODIFIER|||CUSTOM&EC1118_PRJEA37863|YJL060W_EC1118|||n.319209G>C||||||	G	C	PASS	236	NA	15.31	10.16	G/G	51,0	0.019	G/C	175,5	0.033
gi|290771009|emb|FN393075.2|	319245	G|missense_variant|MODERATE|EC1118_1J11_1926g|EC1118_1J11_1926g|transcript|CAY80720|protein_coding|1/1|c.252A>G|p.Ile84Met|252/1335|252/1335|84/444||,G|custom|MODIFIER|||CUSTOM&EC1118_PRJEA37863|gi|290771009|emb|FN393075.2||||n.319245A>G||||||,G|custom|MODIFIER|||CUSTOM&EC1118_PRJEA37863|YJL060W_CDS|||n.319245A>G||||||,G|custom|MODIFIER|||CUSTOM&EC1118_PRJEA37863|YJL060W_EC1118|||n.319245A>G||||||	A	G	PASS	238	NA	16.51	7.87	A/A	55,0	0.017	A/G	175,4	0.028
gi|290771009|emb|FN393075.2|	324430	C|missense_variant|MODERATE|EC1118_1J11_1959g|EC1118_1J11_1959g|transcript|CAY80670|protein_coding|1/1|c.1298A>G|p.His433Arg|1298/2001|1298/2001|433/666||,C|custom|MODIFIER|||CUSTOM&EC1118_PRJEA37863|gi|290771009|emb|FN393075.2||||n.324430T>C||||||,C|custom|MODIFIER|||CUSTOM&EC1118_PRJEA37863|YJL057C_CDS|||n.324430A>G||||||,C|custom|MODIFIER|||CUSTOM&EC1118_PRJEA37863|YJL057C_EC1118|||n.324430A>G…	T	C	PASS	253	NA	12.94	7.31	T/T	43,0	0.022	T/C	204,4	0.024
gi|290771009|emb|FN393075.2|	346532	C|synonymous_variant|LOW|EC1118_1J11_2091g|EC1118_1J11_2091g|transcript|CAY80680|protein_coding|1/1|c.1158A>G|p.Ala386Ala|1158/2529|1158/2529|386/842||,C|custom|MODIFIER|||CUSTOM&EC1118_PRJEA37863|gi|290771009|emb|FN393075.2||||n.346532T>C||||||,C|custom|MODIFIER|||CUSTOM&EC1118_PRJEA37863|YJL047C_CDS|||n.346532A>G||||||,C|custom|MODIFIER|||CUSTOM&EC1118_PRJEA37863|YJL047C_EC1118|||n.346532A>G|||…	T	C	PASS	324	NA	24.68	7.2	T/T	82,0	0.012	T/C	238,4	0.02
gi|290770991|emb|FN393083.2|	210616	G|intergenic_region|MODIFIER|EC1118_1N18_1233g-EC1118_1N18_1244g|EC1118_1N18_1233g-EC1118_1N18_1244g|intergenic_region|EC1118_1N18_1233g-EC1118_1N18_1244g|||n.210616A>G||||||,G|custom|MODIFIER|||CUSTOM&EC1118_PRJEA37863|gi|290770991|emb|FN393083.2||||n.210616A>G||||||	A	G	PASS	326	NA	15.56	5.95	A/A	52,0	0.018	A/G	265,4	0.018
gi|259149882|emb|FN394217.1|	537049	C|missense_variant|MODERATE|EC1118_1P2_3169g|EC1118_1P2_3169g|transcript|CAY86961|protein_coding|1/1|c.558C>G|p.Ile186Met|558/885|558/885|186/294||,C|custom|MODIFIER|||CUSTOM&EC1118_PRJEA37863|gi|259149882|emb|FN394217.1||||n.537049G>C||||||,C|custom|MODIFIER|||CUSTOM&EC1118_PRJEA37863|YPR005C_CDS|||n.537049C>G||||||,C|custom|MODIFIER|||CUSTOM&EC1118_PRJEA37863|YPR005C_EC1118|||n.537049C>G||||||	G	C	PASS	309	NA	24.54	15.23	G/G	82,0	0.012	G/C	215,8	0.037
gi|259149327|emb|FN394216.1|	741003	A|upstream_gene_variant|MODIFIER|EC1118_1O4_4566g|EC1118_1O4_4566g|transcript|CAY86512|protein_coding||c.-170T>A|||||170|,A|intergenic_region|MODIFIER|EC1118_1O4_4555g-EC1118_1O4_4566g|EC1118_1O4_4555g-EC1118_1O4_4566g|intergenic_region|EC1118_1O4_4555g-EC1118_1O4_4566g|||n.741003T>A||||||,A|custom|MODIFIER|||CUSTOM&EC1118_PRJEA37863|gi|259149327|emb|FN394216.1||||n.741003T>A||||||	T	A	PASS	310	NA	7.18	9.94	T/T	32,1	0.053	T/A	172,11	0.063
gi|259149040|emb|FN393086.1|	110775	C|missense_variant|MODERATE|EC1118_1N9_0683g|EC1118_1N9_0683g|transcript|CAY82341|protein_coding|1/1|c.4621A>G|p.Arg1541Gly|4621/5865|4621/5865|1541/1954||,C|custom|MODIFIER|||CUSTOM&EC1118_PRJEA37863|gi|259149040|emb|FN393086.1||||n.110775T>C||||||,C|custom|MODIFIER|||CUSTOM&EC1118_PRJEA37863|YNL271C_CDS|||n.110775A>G||||||,C|custom|MODIFIER|||CUSTOM&EC1118_PRJEA37863|YNL271C_EC1118|||n.110775A>…	T	C	PASS	342	NA	15.65	6.73	T/T	62,1	0.03	T/C	267,4	0.018
gi|259149040|emb|FN393086.1|	155081	A|upstream_gene_variant|MODIFIER|EC1118_1N9_0914g|EC1118_1N9_0914g|transcript|CAY82360|protein_coding||c.-322T>A|||||322|,A|intergenic_region|MODIFIER|EC1118_1N9_0903g-EC1118_1N9_0914g|EC1118_1N9_0903g-EC1118_1N9_0914g|intergenic_region|EC1118_1N9_0903g-EC1118_1N9_0914g|||n.155081T>A||||||,A|custom|MODIFIER|||CUSTOM&EC1118_PRJEA37863|gi|259149040|emb|FN393086.1||||n.155081T>A||||||	T	A	PASS	226	NA	15.91	5.35	T|T	53,0	0.018	T|A	168,3	0.023
gi|259149040|emb|FN393086.1|	155084	T|upstream_gene_variant|MODIFIER|EC1118_1N9_0914g|EC1118_1N9_0914g|transcript|CAY82360|protein_coding||c.-319C>T|||||319|,T|intergenic_region|MODIFIER|EC1118_1N9_0903g-EC1118_1N9_0914g|EC1118_1N9_0903g-EC1118_1N9_0914g|intergenic_region|EC1118_1N9_0903g-EC1118_1N9_0914g|||n.155084C>T||||||,T|custom|MODIFIER|||CUSTOM&EC1118_PRJEA37863|gi|259149040|emb|FN393086.1||||n.155084C>T||||||	C	T	PASS	226	NA	15.91	5.35	C|C	53,0	0.018	C|T	168,3	0.023
gi|259149040|emb|FN393086.1|	238314	A|upstream_gene_variant|MODIFIER|EC1118_1N9_1398g|EC1118_1N9_1398g|transcript|CAY82399|protein_coding||c.-201_-198delACTT|||||198|,A|downstream_gene_variant|MODIFIER|EC1118_1N9_1420g|EC1118_1N9_1420g|transcript|CAY82400|protein_coding||c.*22_*25delACTT|||||25|,A|intergenic_region|MODIFIER|EC1118_1N9_1398g-EC1118_1N9_1420g|EC1118_1N9_1398g-EC1118_1N9_1420g|intergenic_region|EC1118_1N9_1398g-EC1118…	AAAGT	A	PASS	304	NA	18.05	7.51	AAAGT/AAAGT	60,0	0.016	AAAGT/A	233,4	0.021
gi|259149040|emb|FN393086.1|	474787	C|intron_variant|MODIFIER|EC1118_1N9_2993g|EC1118_1N9_2993g|transcript|CAY82534|protein_coding|1/1|c.28+63A>G||||||,C|custom|MODIFIER|||CUSTOM&EC1118_PRJEA37863|gi|259149040|emb|FN393086.1||||n.474787T>C||||||,C|custom|MODIFIER|||CUSTOM&EC1118_PRJEA37863|YNL069C_EC1118|||n.474787A>G||||||,C|custom|MODIFIER|||CUSTOM&EC1118_PRJEA37863|YNL069C_mRNA|||n.474787A>G||||||,C|custom|MODIFIER|||CUSTOM&EC11…	T	C	PASS	318	NA	19.82	7.75	T/T	66,0	0.014	T/C	241,5	0.024
gi|259148440|emb|FN393082.1|	43542	A|upstream_gene_variant|MODIFIER|EC1118_1M3_0254g|EC1118_1M3_0254g|transcript|CAY81708|protein_coding||c.-88C>T|||||88|,A|intergenic_region|MODIFIER|EC1118_1M3_0254g-EC1118_1M3_0265g|EC1118_1M3_0254g-EC1118_1M3_0265g|intergenic_region|EC1118_1M3_0254g-EC1118_1M3_0265g|||n.43542G>A||||||,A|custom|MODIFIER|||CUSTOM&EC1118_PRJEA37863|gi|259148440|emb|FN393082.1||||n.43542G>A||||||	G	A	PASS	304	NA	20.17	6.42	G/G	67,0	0.014	G/A	223,4	0.022
gi|259148440|emb|FN393082.1|	55221	C|synonymous_variant|LOW|EC1118_1M3_0331g|EC1118_1M3_0331g|transcript|CAY81715|protein_coding|1/1|c.4821A>G|p.Lys1607Lys|4821/4959|4821/4959|1607/1652||,C|upstream_gene_variant|MODIFIER|EC1118_1M3_0320g|EC1118_1M3_0320g|transcript|CAY81714|protein_coding||c.-398A>G|||||398|,C|custom|MODIFIER|||CUSTOM&EC1118_PRJEA37863|gi|259148440|emb|FN393082.1||||n.55221T>C||||||,C|custom|MODIFIER|||CUSTOM&EC11…	T	C	PASS	319	NA	16.97	7.42	T/T	57,0	0.017	T/C	256,4	0.019
gi|259148440|emb|FN393082.1|	309415	C|downstream_gene_variant|MODIFIER|EC1118_1M3_1915g|EC1118_1M3_1915g|transcript|CAY81851|protein_coding||c.*360T>G|||||360|,C|intergenic_region|MODIFIER|EC1118_1M3_1893g-EC1118_1M3_1915g|EC1118_1M3_1893g-EC1118_1M3_1915g|intergenic_region|EC1118_1M3_1893g-EC1118_1M3_1915g|||n.309415A>C||||||,C|custom|MODIFIER|||CUSTOM&EC1118_PRJEA37863|gi|259148440|emb|FN393082.1||||n.309415A>C||||||,C|custom|MOD…	A	C	PASS	276	NA	14.45	10.4	A/A	48,0	0.02	A/C	218,7	0.028
gi|259148440|emb|FN393082.1|	745760	G|missense_variant|MODERATE|EC1118_1M3_4588g|EC1118_1M3_4588g|transcript|CAY82085|protein_coding|1/1|c.1133T>C|p.Ile378Thr|1133/1245|1133/1245|378/414||,G|upstream_gene_variant|MODIFIER|EC1118_1M3_4577g|EC1118_1M3_4577g|transcript|CAY82084|protein_coding||c.-339T>C|||||339|,G|custom|MODIFIER|||CUSTOM&EC1118_PRJEA37863|gi|259148440|emb|FN393082.1||||n.745760A>G||||||,G|custom|MODIFIER|||CUSTOM&EC1…	A	G	PASS	214	NA	9.89	7.16	A/A	33,0	0.029	A/G	174,4	0.028
gi|259148440|emb|FN393082.1|	745840	A|synonymous_variant|LOW|EC1118_1M3_4588g|EC1118_1M3_4588g|transcript|CAY82085|protein_coding|1/1|c.1053C>T|p.Asp351Asp|1053/1245|1053/1245|351/414||,A|upstream_gene_variant|MODIFIER|EC1118_1M3_4577g|EC1118_1M3_4577g|transcript|CAY82084|protein_coding||c.-419C>T|||||419|,A|custom|MODIFIER|||CUSTOM&EC1118_PRJEA37863|gi|259148440|emb|FN393082.1||||n.745840G>A||||||,A|custom|MODIFIER|||CUSTOM&EC1118…	G	A	PASS	240	NA	13.8	7.63	G/G	46,0	0.021	G/A	184,4	0.026
gi|259148152|emb|FN393080.1|	280288	C|upstream_gene_variant|MODIFIER|EC1118_1L7_1893g|EC1118_1L7_1893g|transcript|CAY81552|protein_coding||c.-64A>G|||||64|,C|intergenic_region|MODIFIER|EC1118_1L7_1893g-EC1118_1L7_1904g|EC1118_1L7_1893g-EC1118_1L7_1904g|intergenic_region|EC1118_1L7_1893g-EC1118_1L7_1904g|||n.280288T>C||||||,C|custom|MODIFIER|||CUSTOM&EC1118_PRJEA37863|gi|259148152|emb|FN393080.1||||n.280288T>C||||||	T	C	PASS	323	NA	24.08	10.32	T|T	80,0	0.012	T|C	234,5	0.025
gi|259148152|emb|FN393080.1|	280303	A|upstream_gene_variant|MODIFIER|EC1118_1L7_1893g|EC1118_1L7_1893g|transcript|CAY81552|protein_coding||c.-79C>T|||||79|,A|intergenic_region|MODIFIER|EC1118_1L7_1893g-EC1118_1L7_1904g|EC1118_1L7_1893g-EC1118_1L7_1904g|intergenic_region|EC1118_1L7_1893g-EC1118_1L7_1904g|||n.280303G>A||||||,A|custom|MODIFIER|||CUSTOM&EC1118_PRJEA37863|gi|259148152|emb|FN393080.1||||n.280303G>A||||||	G	A	PASS	322	NA	22.57	10.27	G|G	75,0	0.013	G|A	239,5	0.024
gi|259147520|emb|FN393076.1|	121360	TTC|upstream_gene_variant|MODIFIER|snR3|EBG00000987756|transcript|EBT00001983666|snRNA||n.-5_-4insGA|||||5|,TTC|downstream_gene_variant|MODIFIER|EC1118_1J19_snR3|EC1118_1J19_snR3|transcript|EC1118_1J19_snR3-1|lincRNA||n.*4_*5insTC|||||5|,TTC|downstream_gene_variant|MODIFIER|EC1118_1J19_0815g|EC1118_1J19_0815g|transcript|CAY80843|protein_coding||c.*53_*54insGA|||||53|,TTC|intergenic_region|MODIFIE…	T	TTC	PASS	232	NA	12.98	5.88	T/T	51,1	0.034	T/TTC	108,8	0.066
gi|259147520|emb|FN393076.1|	141928	G|upstream_gene_variant|MODIFIER|EC1118_1J19_0925g|EC1118_1J19_0925g|transcript|CAY80853|protein_coding||c.-51A>G|||||51|,G|intergenic_region|MODIFIER|EC1118_1J19_0914g-EC1118_1J19_0925g|EC1118_1J19_0914g-EC1118_1J19_0925g|intergenic_region|EC1118_1J19_0914g-EC1118_1J19_0925g|||n.141928A>G||||||,G|custom|MODIFIER|||CUSTOM&EC1118_PRJEA37863|gi|259147520|emb|FN393076.1||||n.141928A>G||||||	A	G	PASS	331	NA	18.01	17.98	A/A	60,0	0.016	A/G	256,9	0.035
gi|259147085|emb|FN393074.1|	119258	G|missense_variant|MODERATE|EC1118_1I12_0617g|EC1118_1I12_0617g|transcript|CAY80391|protein_coding|1/1|c.952C>G|p.Leu318Val|952/1158|952/1158|318/385||,G|upstream_gene_variant|MODIFIER|EC1118_1I12_0628g|EC1118_1I12_0628g|transcript|CAY80392|protein_coding||c.-379C>G|||||379|,G|downstream_gene_variant|MODIFIER|EC1118_1I12_0639g|EC1118_1I12_0639g|transcript|CAY80393|protein_coding||c.*438G>C|||||43…	C	G	PASS	269	NA	18.52	6.67	C/C	62,0	0.015	C/G	199,4	0.024
gi|259146254|emb|FN393070.1|	95578	C|downstream_gene_variant|MODIFIER|EC1118_1G1_0628g|EC1118_1G1_0628g|transcript|CAY79561|protein_coding||c.*84T>C|||||84|,C|intergenic_region|MODIFIER|EC1118_1G1_0628g-EC1118_1G1_0639g|EC1118_1G1_0628g-EC1118_1G1_0639g|intergenic_region|EC1118_1G1_0628g-EC1118_1G1_0639g|||n.95578T>C||||||,C|custom|MODIFIER|||CUSTOM&EC1118_PRJEA37863|gi|259146254|emb|FN393070.1||||n.95578T>C||||||	T	C	PASS	237	NA	16.86	6.51	T/T	56,0	0.017	T/C	172,4	0.028
gi|259146254|emb|FN393070.1|	558189	C|synonymous_variant|LOW|EC1118_1G1_3466g|EC1118_1G1_3466g|transcript|CAY79803|protein_coding|1/1|c.726T>C|p.Leu242Leu|726/1644|726/1644|242/547||,C|custom|MODIFIER|||CUSTOM&EC1118_PRJEA37863|gi|259146254|emb|FN393070.1||||n.558189T>C||||||,C|custom|MODIFIER|||CUSTOM&EC1118_PRJEA37863|YGR041W_CDS|||n.558189T>C||||||,C|custom|MODIFIER|||CUSTOM&EC1118_PRJEA37863|YGR041W_EC1118|||n.558189T>C||||||	T	C	PASS	237	NA	15.95	8.49	T|T	53,0	0.018	T|C	173,5	0.033
gi|259146254|emb|FN393070.1|	558191	G|missense_variant|MODERATE|EC1118_1G1_3466g|EC1118_1G1_3466g|transcript|CAY79803|protein_coding|1/1|c.728T>G|p.Val243Gly|728/1644|728/1644|243/547||,G|custom|MODIFIER|||CUSTOM&EC1118_PRJEA37863|gi|259146254|emb|FN393070.1||||n.558191T>G||||||,G|custom|MODIFIER|||CUSTOM&EC1118_PRJEA37863|YGR041W_CDS|||n.558191T>G||||||,G|custom|MODIFIER|||CUSTOM&EC1118_PRJEA37863|YGR041W_EC1118|||n.558191T>G||||||	T	G	PASS	232	NA	16.26	8.5	T|T	54,0	0.018	T|G	173,5	0.033
gi|259146254|emb|FN393070.1|	655670	A|synonymous_variant|LOW|EC1118_1G1_4071g|EC1118_1G1_4071g|transcript|CAY79855|protein_coding|1/1|c.528C>T|p.Asn176Asn|528/672|528/672|176/223||,A|downstream_gene_variant|MODIFIER|EC1118_1G1_4060g|EC1118_1G1_4060g|transcript|CAY79854|protein_coding||c.*315G>A|||||315|,A|custom|MODIFIER|||CUSTOM&EC1118_PRJEA37863|gi|259146254|emb|FN393070.1||||n.655670G>A||||||,A|custom|MODIFIER|||CUSTOM&EC1118_PR…	G	A	PASS	286	NA	18.82	10.2	G/G	63,0	0.015	G/A	211,5	0.027
gi|259146254|emb|FN393070.1|	803587	C|missense_variant|MODERATE|EC1118_1G1_4962g|EC1118_1G1_4962g|transcript|CAY79933|protein_coding|1/1|c.1709A>G|p.Gln570Arg|1709/1728|1709/1728|570/575||,C|downstream_gene_variant|MODIFIER|EC1118_1G1_4951g|EC1118_1G1_4951g|transcript|CAY79932|protein_coding||c.*284T>C|||||284|,C|custom|MODIFIER|||CUSTOM&EC1118_PRJEA37863|gi|259146254|emb|FN393070.1||||n.803587T>C||||||,C|custom|MODIFIER|||CUSTOM&E…	T	C	PASS	331	NA	23.18	7.2	T/T	77,0	0.013	T/C	247,4	0.02
gi|259144874|emb|FN393062.1|	72584	A|upstream_gene_variant|MODIFIER|EC1118_1C17_tL(CAA)C|EC1118_1C17_tL(CAA)C|transcript|EC1118_1C17_tL(CAA)C-1|protein_coding||c.-51G>A|||||51|WARNING_TRANSCRIPT_MULTIPLE_STOP_CODONS,A|downstream_gene_variant|MODIFIER|tRNA|EBG00000987625|transcript|EBT00001983365|protein_coding||c.*51C>T|||||51|WARNING_TRANSCRIPT_NO_START_CODON,A|intergenic_region|MODIFIER|EC1118_1C17_0518g-tRNA|EC1118_1C17_0518g-E…	G	A	PASS	331	NA	21.23	5.37	G/G	71,0	0.014	G/A	246,4	0.019
gi|259144874|emb|FN393062.1|	77644	T|upstream_gene_variant|MODIFIER|EC1118_1C17_0551g|EC1118_1C17_0551g|transcript|CAY78187|protein_coding||c.-104C>A|||||104|,T|upstream_gene_variant|MODIFIER|EC1118_1C17_0562g|EC1118_1C17_0562g|transcript|CAY78188|protein_coding||c.-414G>T|||||414|,T|intergenic_region|MODIFIER|EC1118_1C17_0551g-EC1118_1C17_0562g|EC1118_1C17_0551g-EC1118_1C17_0562g|intergenic_region|EC1118_1C17_0551g-EC1118_1C17_05…	G	T	PASS	297	NA	19.13	5.7	G/G	64,0	0.015	G/T	225,4	0.022

## Sheet: H, M9(21,0)
chromosome	position	annotation	reference allele	alternative allele	filter call	Approximate read depth (reads with MQ=225 or with bad mates are filtered)	Variant is a short tandem repeat	Normal LOD score	Evolved strain/population LOD score	Genotype (parental)	Allelic depths for the ref and alt alleles in the order listed	Allele fractions of alternate alleles	Genotype (evolved population)	Allelic depths for the ref and alt alleles in the order listed	Allele fractions of alternate alleles	Mapping quality checked	Integrative Genome Viewer (https://software.broadinstitute.org/software/igv/) checked
CHROM	POS	ANN	REF	ALT	FILTER	DP	STR	NLOD	TLOD	lane1DA7.GT	lane1DA7.AD	lane1DA7.AF	lane2PFPH1.GT	lane2PFPH1.AD	lane2PFPH1.AF	MMQ	IGV
gi|290878045|emb|FN393060.2|	540238	T|synonymous_variant|LOW|EC1118_1B15_3235g|EC1118_1B15_3235g|transcript|CBK39238|protein_coding|1/1|c.1662C>T|p.Tyr554Tyr|1662/1758|1662/1758|554/585||,T|downstream_gene_variant|MODIFIER|EC1118_1B15_3246g|EC1118_1B15_3246g|transcript|CBK39239|protein_coding||c.*491G>A|||||491|,T|custom|MODIFIER|||CUSTOM&EC1118_PRJEA37863|gi|290878045|emb|FN393060.2||||n.540238C>T||||||,T|custom|MODIFIER|||CUSTOM&…	C	T	PASS	154	NA	10.23	190.53	C/C	34,0	0.028	C/T	64,54	0.458	ok	ok
gi|290770991|emb|FN393083.2|	102044	T|missense_variant|MODERATE|EC1118_1N18_0650g|EC1118_1N18_0650g|transcript|CAY82216|protein_coding|1/1|c.1172G>T|p.Ser391Ile|1172/1701|1172/1701|391/566||,T|custom|MODIFIER|||CUSTOM&EC1118_PRJEA37863|gi|290770991|emb|FN393083.2||||n.102044G>T||||||,T|custom|MODIFIER|||CUSTOM&EC1118_PRJEA37863|YNR023W_CDS|||n.102044G>T||||||,T|custom|MODIFIER|||CUSTOM&EC1118_PRJEA37863|YNR023W_EC1118|||n.102044G>T…	G	T	PASS	108	NA	8.13	62.56	G/G	27,0	0.034	G/T	61,20	0.253	ok	ok
gi|259149882|emb|FN394217.1|	35924	C|missense_variant|MODERATE|EC1118_1P2_0177g|EC1118_1P2_0177g|transcript|CAY86702|protein_coding|1/1|c.854T>G|p.Val285Gly|854/1656|854/1656|285/551||,C|custom|MODIFIER|||CUSTOM&EC1118_PRJEA37863|gi|259149882|emb|FN394217.1||||n.35924A>C||||||,C|custom|MODIFIER|||CUSTOM&EC1118_PRJEA37863|YPL258C_CDS|||n.35924T>G||||||,C|custom|MODIFIER|||CUSTOM&EC1118_PRJEA37863|YPL258C_EC1118|||n.35924T>G||||||	A	C	PASS	109	NA	8.38	125.66	A/A	28,0	0.033	A/C	42,37	0.465	ok	ok
gi|259149882|emb|FN394217.1|	327264	G|synonymous_variant|LOW|EC1118_1P2_1915g|EC1118_1P2_1915g|transcript|CAY86854|protein_coding|1/1|c.519A>G|p.Lys173Lys|519/747|519/747|173/248||,G|custom|MODIFIER|||CUSTOM&EC1118_PRJEA37863|gi|259149882|emb|FN394217.1||||n.327264A>G||||||,G|custom|MODIFIER|||CUSTOM&EC1118_PRJEA37863|YPL107W_CDS|||n.327264A>G||||||,G|custom|MODIFIER|||CUSTOM&EC1118_PRJEA37863|YPL107W_EC1118|||n.327264A>G||||||	A	G	PASS	117	NA	7.78	5.8	A/A	26,0	0.036	A/G	87,3	0.043
gi|259149327|emb|FN394216.1|	439349	A|missense_variant|MODERATE|EC1118_1O4_2729g|EC1118_1O4_2729g|transcript|CAY86357|protein_coding|1/1|c.1231G>T|p.Ala411Ser|1231/1797|1231/1797|411/598||,A|custom|MODIFIER|||CUSTOM&EC1118_PRJEA37863|gi|259149327|emb|FN394216.1||||n.439349C>A||||||,A|custom|MODIFIER|||CUSTOM&EC1118_PRJEA37863|YOR071C_CDS|||n.439349G>T||||||,A|custom|MODIFIER|||CUSTOM&EC1118_PRJEA37863|YOR071C_EC1118|||n.439349G>T||…	C	A	PASS	155	NA	5.42	18.08	C|C	18,0	0.05	C|A	128,7	0.059
gi|259149327|emb|FN394216.1|	439353	G|synonymous_variant|LOW|EC1118_1O4_2729g|EC1118_1O4_2729g|transcript|CAY86357|protein_coding|1/1|c.1227T>C|p.Ile409Ile|1227/1797|1227/1797|409/598||,G|custom|MODIFIER|||CUSTOM&EC1118_PRJEA37863|gi|259149327|emb|FN394216.1||||n.439353A>G||||||,G|custom|MODIFIER|||CUSTOM&EC1118_PRJEA37863|YOR071C_CDS|||n.439353T>C||||||,G|custom|MODIFIER|||CUSTOM&EC1118_PRJEA37863|YOR071C_EC1118|||n.439353T>C||||||	A	G	PASS	159	NA	5.42	21.14	A|A	18,0	0.05	A|G	131,8	0.064
gi|259148440|emb|FN393082.1|	150475	C|missense_variant|MODERATE|EC1118_1M3_0870g|EC1118_1M3_0870g|transcript|CAY81762|protein_coding|1/1|c.194A>G|p.Tyr65Cys|194/5040|194/5040|65/1679||,C|custom|MODIFIER|||CUSTOM&EC1118_PRJEA37863|gi|259148440|emb|FN393082.1||||n.150475T>C||||||,C|custom|MODIFIER|||CUSTOM&EC1118_PRJEA37863|YML059C_CDS|||n.150475A>G||||||,C|custom|MODIFIER|||CUSTOM&EC1118_PRJEA37863|YML059C_EC1118|||n.150475A>G||||||	T	C	PASS	89	NA	4.51	17.67	T/T	15,0	0.057	T/C	61,9	0.126	ok	ok
gi|259148440|emb|FN393082.1|	779359	T|synonymous_variant|LOW|EC1118_1M3_4797g|EC1118_1M3_4797g|transcript|CAY82103|protein_coding|1/1|c.1119C>A|p.Gly373Gly|1119/1155|1119/1155|373/384||,T|custom|MODIFIER|||CUSTOM&EC1118_PRJEA37863|gi|259148440|emb|FN393082.1||||n.779359G>T||||||,T|custom|MODIFIER|||CUSTOM&EC1118_PRJEA37863|YMR272C_CDS|||n.779359C>A||||||,T|custom|MODIFIER|||CUSTOM&EC1118_PRJEA37863|YMR272C_EC1118|||n.779359C>A||||||	G	T	PASS	125	NA	7.22	11.63	G/G	24,0	0.038	G/T	91,6	0.064
gi|259147931|emb|FN393078.1|	48550	G|synonymous_variant|LOW|EC1118_1L10_0254g|EC1118_1L10_0254g|transcript|CAY81201|protein_coding|1/1|c.522T>C|p.Thr174Thr|522/1146|522/1146|174/381||,G|custom|MODIFIER|||CUSTOM&EC1118_PRJEA37863|gi|259147931|emb|FN393078.1||||n.48550A>G||||||,G|custom|MODIFIER|||CUSTOM&EC1118_PRJEA37863|YLL039C_CDS|||n.48550T>C||||||,G|custom|MODIFIER|||CUSTOM&EC1118_PRJEA37863|YLL039C_EC1118|||n.48550T>C||||||	A	G	PASS	119	NA	8.37	6.39	A/A	28,0	0.033	A/G	86,4	0.047
gi|259147931|emb|FN393078.1|	327430	C|upstream_gene_variant|MODIFIER|EC1118_1L10_1860g|EC1118_1L10_1860g|transcript|CAY81342|protein_coding||c.-189C>G|||||189|,C|upstream_gene_variant|MODIFIER|snR79|EBG00000987802|transcript|EBT00001983798|snRNA||n.-58G>C|||||58|,C|downstream_gene_variant|MODIFIER|EC1118_1L10_snR79|EC1118_1L10_snR79|transcript|EC1118_1L10_snR79-1|lincRNA||n.*58C>G|||||58|,C|intergenic_region|MODIFIER|EC1118_1L10_18…	G	C	PASS	161	NA	15.56	8.75	G/G	52,0	0.018	G/C	99,4	0.048
gi|259147625|emb|FN393077.1|	277734	G|missense_variant|MODERATE|EC1118_1K5_1629g|EC1118_1K5_1629g|transcript|CAY81010|protein_coding|1/1|c.505A>G|p.Lys169Glu|505/1971|505/1971|169/656||,G|custom|MODIFIER|||CUSTOM&EC1118_PRJEA37863|gi|259147625|emb|FN393077.1||||n.277734A>G||||||,G|custom|MODIFIER|||CUSTOM&EC1118_PRJEA37863|YKL079W_CDS|||n.277734A>G||||||,G|custom|MODIFIER|||CUSTOM&EC1118_PRJEA37863|YKL079W_EC1118|||n.277734A>G||||||	A	G	PASS	130	NA	7.52	17.39	A/A	25,0	0.037	A/G	94,8	0.081
gi|259146254|emb|FN393070.1|	103262	A|downstream_gene_variant|MODIFIER|EC1118_1G1_0661g|EC1118_1G1_0661g|transcript|CAY79564|protein_coding||c.*149C>A|||||149|,A|downstream_gene_variant|MODIFIER|EC1118_1G1_0672g|EC1118_1G1_0672g|transcript|CAY79565|protein_coding||c.*315G>T|||||315|,A|intergenic_region|MODIFIER|EC1118_1G1_0661g-EC1118_1G1_0672g|EC1118_1G1_0661g-EC1118_1G1_0672g|intergenic_region|EC1118_1G1_0661g-EC1118_1G1_0672g|||…	C	A	PASS	146	NA	8.59	6.01	C/C	31,1	0.034	C/A	110,3	0.035
gi|259146254|emb|FN393070.1|	429444	TTATTATTATTATTAC|downstream_gene_variant|MODIFIER|EC1118_1G1_2575g|EC1118_1G1_2575g|transcript|CAY79723|protein_coding||c.*94_*95insTATTATTATTATTAC|||||95|,TTATTATTATTATTAC|intergenic_region|MODIFIER|EC1118_1G1_2575g-EC1118_1G1_2597g|EC1118_1G1_2575g-EC1118_1G1_2597g|intergenic_region|EC1118_1G1_2575g-EC1118_1G1_2597g|||n.429444_429445insTATTATTATTATTAC||||||,TTATTATTATTATTAC|custom|MODIFIER|||CU…	T	TTATTATTATTATTAC	PASS	131	NA	8.74	6.72	T/T	29,0	0.031	T/TTATTATTATTATTAC	75,3	0.049
gi|259145824|emb|FN393067.1|	41004	T|missense_variant|MODERATE|EC1118_1E8_0243g|EC1118_1E8_0243g|transcript|CAY79106|protein_coding|1/1|c.215T>A|p.Ile72Lys|215/2202|215/2202|72/733||,T|custom|MODIFIER|||CUSTOM&EC1118_PRJEA37863|gi|259145824|emb|FN393067.1||||n.41004A>T||||||,T|custom|MODIFIER|||CUSTOM&EC1118_PRJEA37863|YEL053C_CDS|||n.41004T>A||||||,T|custom|MODIFIER|||CUSTOM&EC1118_PRJEA37863|YEL053C_EC1118|||n.41004T>A||||||	A	T	PASS	133	NA	9.28	5.66	A/A	31,0	0.03	A/T	96,3	0.04
gi|259145041|emb|FN393063.1|	109475	G|synonymous_variant|LOW|EC1118_1D0_0738g|EC1118_1D0_0738g|transcript|CAY78365|protein_coding|1/1|c.303T>C|p.Phe101Phe|303/852|303/852|101/283||,G|custom|MODIFIER|||CUSTOM&EC1118_PRJEA37863|gi|259145041|emb|FN393063.1||||n.109475A>G||||||,G|custom|MODIFIER|||CUSTOM&EC1118_PRJEA37863|YDL142C_CDS|||n.109475T>C||||||,G|custom|MODIFIER|||CUSTOM&EC1118_PRJEA37863|YDL142C_EC1118|||n.109475T>C||||||	A	G	PASS	133	NA	8.13	17.87	A/A	27,0	0.034	A/G	94,7	0.078
gi|259144874|emb|FN393062.1|	124204	C|missense_variant|MODERATE|EC1118_1C17_0848g|EC1118_1C17_0848g|transcript|CAY78214|protein_coding|1/1|c.413A>G|p.Asp138Gly|413/3150|413/3150|138/1049||,C|custom|MODIFIER|||CUSTOM&EC1118_PRJEA37863|gi|259144874|emb|FN393062.1||||n.124204T>C||||||,C|custom|MODIFIER|||CUSTOM&EC1118_PRJEA37863|YCR011C_CDS|||n.124204A>G||||||,C|custom|MODIFIER|||CUSTOM&EC1118_PRJEA37863|YCR011C_EC1118|||n.124204A>G||…	T	C	PASS	155	NA	10.53	5.39	T/T	35,0	0.027	T/C	113,4	0.036

## Sheet: H, E2(26,37)
chromosome	position	annotation	reference allele	alternative allele	filter call	Approximate read depth (reads with MQ=225 or with bad mates are filtered)	Variant is a short tandem repeat	Normal LOD score	Evolved strain/population LOD score	Genotype (parental)	Allelic depths for the ref and alt alleles in the order listed	Allele fractions of alternate alleles	Genotype (evolved population)	Allelic depths for the ref and alt alleles in the order listed	Allele fractions of alternate alleles	Mapping quality checked	Integrative Genome Viewer (https://software.broadinstitute.org/software/igv/) checked
CHROM	POS	ANN	REF	ALT	FILTER	DP	STR	NLOD	TLOD	lane1DE2.GT	lane1DE2.AD	lane1DE2.AF	lane2PFPH2.GT	lane2PFPH2.AD	lane2PFPH2.AF	MMQ	IGV	Population/strain
gi|259148440|emb|FN393082.1|	824528	T|upstream_gene_variant|MODIFIER|EC1118_1M3_5050g|EC1118_1M3_5050g|transcript|CAY82126|protein_coding||c.-302C>T|||||302|,T|downstream_gene_variant|MODIFIER|EC1118_1M3_5039g|EC1118_1M3_5039g|transcript|CAY82125|protein_coding||c.*102C>T|||||102|,T|intergenic_region|MODIFIER|EC1118_1M3_5039g-EC1118_1M3_5050g|EC1118_1M3_5039g-EC1118_1M3_5050g|intergenic_region|EC1118_1M3_5039g-EC1118_1M3_5050g|||n.…	C	T	PASS	163	NA	18.88	5.35	C/C	70,1	0.025	C/T	66,6	0.091
gi|259147085|emb|FN393074.1|	113296	A|upstream_gene_variant|MODIFIER|EC1118_1I12_0584g|EC1118_1I12_0584g|transcript|CAY80388|protein_coding||c.-42C>T|||||42|,A|intergenic_region|MODIFIER|EC1118_1I12_0584g-EC1118_1I12_0595g|EC1118_1I12_0584g-EC1118_1I12_0595g|intergenic_region|EC1118_1I12_0584g-EC1118_1I12_0595g|||n.113296G>A||||||,A|custom|MODIFIER|||CUSTOM&EC1118_PRJEA37863|gi|259147085|emb|FN393074.1||||n.113296G>A||||||	G	A	PASS	163	NA	20.01	5.34	G/G	68,0	0.013	G/A	61,3	0.059
gi|259147085|emb|FN393074.1|	258130	T|missense_variant|MODERATE|EC1118_1I12_1563g|EC1118_1I12_1563g|transcript|CAY80471|protein_coding|1/1|c.406G>A|p.Glu136Lys|406/2511|406/2511|136/836||,T|custom|MODIFIER|||CUSTOM&EC1118_PRJEA37863|gi|259147085|emb|FN393074.1||||n.258130C>T||||||,T|custom|MODIFIER|||CUSTOM&EC1118_PRJEA37863|YIL038C_CDS|||n.258130G>A||||||,T|custom|MODIFIER|||CUSTOM&EC1118_PRJEA37863|YIL038C_EC1118|||n.258130G>A|||…	C	T	PASS	184	NA	28.06	181.27	C/C	94,0	0.01	C/T	38,49	0.561	ok	ok	Population
gi|259147085|emb|FN393074.1|	286489	T|missense_variant|MODERATE|EC1118_1I12_1750g|EC1118_1I12_1750g|transcript|CAY80487|protein_coding|1/1|c.186C>A|p.Phe62Leu|186/570|186/570|62/189||,T|upstream_gene_variant|MODIFIER|EC1118_1I12_1739g|EC1118_1I12_1739g|transcript|CAY80486|protein_coding||c.-411C>A|||||411|,T|downstream_gene_variant|MODIFIER|EC1118_1I12_1761g|EC1118_1I12_1761g|transcript|CAY80488|protein_coding||c.*400C>A|||||400|,T…	G	T	PASS	281	NA	61.43	5.89	G/G	205,0	0.00481	G/T	68,4	0.059
gi|259146797|emb|FN393071.1|	207760	T|missense_variant|MODERATE|EC1118_1H13_1343g|EC1118_1H13_1343g|transcript|CAY80172|protein_coding|1/1|c.1400G>T|p.Gly467Val|1400/1515|1400/1515|467/504||,T|downstream_gene_variant|MODIFIER|EC1118_1H13_1354g|EC1118_1H13_1354g|transcript|CAY80173|protein_coding||c.*273C>A|||||273|,T|custom|MODIFIER|||CUSTOM&EC1118_PRJEA37863|gi|259146797|emb|FN393071.1||||n.207760G>T||||||,T|custom|MODIFIER|||CUST…	G	T	PASS	179	NA	27	52.57	G/G	90,0	0.011	G/T	67,18	0.215	ok	ok	Population
gi|259145824|emb|FN393067.1|	530664	T|missense_variant|MODERATE|EC1118_1E8_3367g|EC1118_1E8_3367g|transcript|CAY79374|protein_coding|1/1|c.440G>A|p.Gly147Asp|440/636|440/636|147/211||,T|downstream_gene_variant|MODIFIER|EC1118_1E8_3356g|EC1118_1E8_3356g|transcript|CAY79373|protein_coding||c.*271C>T|||||271|,T|custom|MODIFIER|||CUSTOM&EC1118_PRJEA37863|gi|259145824|emb|FN393067.1||||n.530664C>T||||||,T|custom|MODIFIER|||CUSTOM&EC1118…	C	T	PASS	181	NA	26.65	152.31	C/C	89,0	0.011	C/T	45,43	0.489	ok	ok	Population
gi|259147085|emb|FN393074.1|	258130	T|missense_variant|MODERATE|EC1118_1I12_1563g|EC1118_1I12_1563g|transcript|CAY80471|protein_coding|1/1|c.406G>A|p.Glu136Lys|406/2511|406/2511|136/836||,T|custom|MODIFIER|||CUSTOM&EC1118_PRJEA37863|9|||n.258130C>T||||||	C	T	PASS	167	NA	22.88	160.77	C/C	760	0.012	C/T	3746	0.552	ok	ok	Isolate 3	NOT3
gi|259145824|emb|FN393067.1|	530664	T|missense_variant|MODERATE|EC1118_1E8_3367g|EC1118_1E8_3367g|transcript|CAY79374|protein_coding|1/1|c.440G>A|p.Gly147Asp|440/636|440/636|147/211||,T|downstream_gene_variant|MODIFIER|EC1118_1E8_3356g|EC1118_1E8_3356g|transcript|CAY79373|protein_coding||c.*271C>T|||||271|,T|custom|MODIFIER|||CUSTOM&EC1118_PRJEA37863|FN393067|||n.530664C>T||||||	C	T	PASS	155	NA	26.49	98.57	C/C	880	0.011	C/T	3130	0.489	ok	ok	Isolate 3	FAU1
gi|259145824|emb|FN393067.1|	530664	T|missense_variant|MODERATE|EC1118_1E8_3367g|EC1118_1E8_3367g|transcript|CAY79374|protein_coding|1/1|c.440G>A|p.Gly147Asp|440/636|440/636|147/211||,T|downstream_gene_variant|MODIFIER|EC1118_1E8_3356g|EC1118_1E8_3356g|transcript|CAY79373|protein_coding||c.*271C>T|||||271|,T|custom|MODIFIER|||CUSTOM&EC1118_PRJEA37863|FN393067|||n.530664C>T||||||	C	T	PASS	205	NA	26.49	191.5	C/C	880	0.011	C/T	5456	0.507	ok	ok	Isolate 10	FAU1
gi|259148152|emb|FN393080.1|	238889	A|missense_variant|MODERATE|EC1118_1L7_1651g|EC1118_1L7_1651g|transcript|CAY81534|protein_coding|1/1|c.3848C>T|p.Ala1283Val|3848/5703|3848/5703|1283/1900||,A|custom|MODIFIER|||CUSTOM&EC1118_PRJEA37863|FN393080|||n.238889G>A||||||	G	A	PASS	158	NA	22.83	125.6	G/G	760	0.013	G/A	4436	0.451	ok	ok	Isolate 10	STT4
gi|259147085|emb|FN393074.1|	258130	T|missense_variant|MODERATE|EC1118_1I12_1563g|EC1118_1I12_1563g|transcript|CAY80471|protein_coding|1/1|c.406G>A|p.Glu136Lys|406/2511|406/2511|136/836||,T|custom|MODIFIER|||CUSTOM&EC1118_PRJEA37863|9|||n.258130C>T||||||	C	T	PASS	186	NA	22.88	153.1	C/C	760	0.012	C/T	5644	0.442	ok	ok	Isolate 10	NOT3
gi|259149882|emb|FN394217.1|	610553	AG|frameshift_variant|HIGH|EC1118_1P2_3510g|EC1118_1P2_3510g|transcript|CAY86989|protein_coding|1/1|c.130dupG|p.Glu44fs|131/1434|131/1434|44/477||INFO_REALIGN_3_PRIME,AG|custom|MODIFIER|||CUSTOM&EC1118_PRJEA37863|P|||n.610553_610554insG||||||	A	AG	PASS	158	true	23.15	50.74	A/A	770	0.012	A/AG	3928	0.418	ok	ok	Isolate 10	ARP7

## Sheet: H, F12(6,31)
chromosome	position	annotation	reference allele	alternative allele	filter call	Approximate read depth (reads with MQ=225 or with bad mates are filtered)	Variant is a short tandem repeat	Normal LOD score	Evolved strain/population LOD score	Genotype (parental)	Allelic depths for the ref and alt alleles in the order listed	Allele fractions of alternate alleles	Genotype (evolved population)	Allelic depths for the ref and alt alleles in the order listed	Allele fractions of alternate alleles	Mapping quality checked	Integrative Genome Viewer (https://software.broadinstitute.org/software/igv/) checked
CHROM	POS	ANN	REF	ALT	FILTER	DP	STR	NLOD	TLOD	lane1DF12.GT	lane1DF12.AD	lane1DF12.AF	lane2PFPH3.GT	lane2PFPH3.AD	lane2PFPH3.AF	MMQ
gi|290878045|emb|FN393060.2|	451941	A|upstream_gene_variant|MODIFIER|EC1118_1B15_2685g|EC1118_1B15_2685g|transcript|CBK39191|protein_coding||c.-270C>A|||||270|,A|downstream_gene_variant|MODIFIER|EC1118_1B15_2674g|EC1118_1B15_2674g|transcript|CBK39190|protein_coding||c.*19C>A|||||19|,A|intergenic_region|MODIFIER|EC1118_1B15_2674g-EC1118_1B15_2685g|EC1118_1B15_2674g-EC1118_1B15_2685g|intergenic_region|EC1118_1B15_2674g-EC1118_1B15_26…	C	A	PASS	94	NA	4.17	5.36	C/C	14,0	0.061	C/A	75,3	0.05
gi|290878045|emb|FN393060.2|	644700	C|missense_variant|MODERATE|EC1118_1B15_4005g|EC1118_1B15_4005g|transcript|CBK39302|protein_coding|1/1|c.1708T>C|p.Ser570Pro|1708/2703|1708/2703|570/900||,C|custom|MODIFIER|||CUSTOM&EC1118_PRJEA37863|gi|290878045|emb|FN393060.2||||n.644700T>C||||||,C|custom|MODIFIER|||CUSTOM&EC1118_PRJEA37863|YBR225W_CDS|||n.644700T>C||||||,C|custom|MODIFIER|||CUSTOM&EC1118_PRJEA37863|YBR225W_EC1118|||n.644700T>C…	T	C	PASS	110	NA	4.21	7.54	T/T	14,0	0.063	T/C	91,4	0.052
gi|290771009|emb|FN393075.2|	310239	G|missense_variant|MODERATE|EC1118_1J11_1849g|EC1118_1J11_1849g|transcript|CAY80713|protein_coding|1/1|c.250A>C|p.Lys84Gln|250/759|250/759|84/252||,G|downstream_gene_variant|MODIFIER|EC1118_1J11_1838g|EC1118_1J11_1838g|transcript|CAY80712|protein_coding||c.*189T>G|||||189|,G|downstream_gene_variant|MODIFIER|EC1118_1J11_1860g|EC1118_1J11_1860g|transcript|CAY80714|protein_coding||c.*431A>C|||||431|…	T	G	PASS	78	NA	4.21	8.73	T/T	14,0	0.063	T/G	59,4	0.077
gi|290770991|emb|FN393083.2|	217046	A|intergenic_region|MODIFIER|EC1118_1N18_1244g-EC1118_1N18_1255g|EC1118_1N18_1244g-EC1118_1N18_1255g|intergenic_region|EC1118_1N18_1244g-EC1118_1N18_1255g|||n.217046G>A||||||,A|custom|MODIFIER|||CUSTOM&EC1118_PRJEA37863|gi|290770991|emb|FN393083.2||||n.217046G>A||||||	G	A	PASS	136	NA	11.09	6.36	G/G	37,0	0.025	G/A	90,4	0.044
gi|259149882|emb|FN394217.1|	556	G|intergenic_region|MODIFIER|EC1118_1P2_0001g|EC1118_1P2_0001g|intergenic_region|EC1118_1P2_0001g|||n.556A>G||||||,G|custom|MODIFIER|||CUSTOM&EC1118_PRJEA37863|gi|259149882|emb|FN394217.1||||n.556A>G||||||	A	G	PASS	30	NA	2.71	5.31	A/A	9,0	0.091	A/G	19,2	0.13	low
gi|259149882|emb|FN394217.1|	287978	TT|missense_variant|MODERATE|EC1118_1P2_1695g|EC1118_1P2_1695g|transcript|CAY86834|protein_coding|1/1|c.140_141delCCinsTT|p.Pro47Leu|140/2691|140/2691|47/896||,TT|custom|MODIFIER|||CUSTOM&EC1118_PRJEA37863|gi|259149882|emb|FN394217.1||||n.287978_287979delCCinsTT||||||,TT|custom|MODIFIER|||CUSTOM&EC1118_PRJEA37863|YPL126W_CDS|||n.287978_287979delCCinsTT||||||,TT|custom|MODIFIER|||CUSTOM&EC1118_PRJ…	CC	TT	PASS	106	NA	3.31	9.56	CC/CC	11,0	0.077	CC/TT	89,4	0.053
gi|259149882|emb|FN394217.1|	298720	T|missense_variant|MODERATE|EC1118_1P2_1750g|EC1118_1P2_1750g|transcript|CAY86839|protein_coding|1/1|c.541G>A|p.Glu181Lys|541/669|541/669|181/222||,T|upstream_gene_variant|MODIFIER|EC1118_1P2_1739g|EC1118_1P2_1739g|transcript|CAY86838|protein_coding||c.-323G>A|||||323|,T|custom|MODIFIER|||CUSTOM&EC1118_PRJEA37863|gi|259149882|emb|FN394217.1||||n.298720C>T||||||,T|custom|MODIFIER|||CUSTOM&EC1118_P…	C	T	PASS	118	NA	6.23	5.73	C|C	21,0	0.042	T|C	80,4	0.057
gi|259149882|emb|FN394217.1|	431709	A|downstream_gene_variant|MODIFIER|EC1118_1P2_2542g|EC1118_1P2_2542g|transcript|CAY86909|protein_coding||c.*189G>A|||||189|,A|downstream_gene_variant|MODIFIER|EC1118_1P2_2553g|EC1118_1P2_2553g|transcript|CAY86910|protein_coding||c.*33C>T|||||33|,A|intergenic_region|MODIFIER|EC1118_1P2_2542g-EC1118_1P2_2553g|EC1118_1P2_2542g-EC1118_1P2_2553g|intergenic_region|EC1118_1P2_2542g-EC1118_1P2_2553g|||n.…	G	A	PASS	113	NA	5.32	7.93	G/G	18,0	0.049	G/A	83,4	0.056
gi|259149882|emb|FN394217.1|	446198	T|missense_variant|MODERATE|EC1118_1P2_2652g|EC1118_1P2_2652g|transcript|CAY86919|protein_coding|1/1|c.502G>A|p.Ala168Thr|502/624|502/624|168/207||,T|custom|MODIFIER|||CUSTOM&EC1118_PRJEA37863|gi|259149882|emb|FN394217.1||||n.446198C>T||||||,T|custom|MODIFIER|||CUSTOM&EC1118_PRJEA37863|YPL041C_CDS|||n.446198G>A||||||,T|custom|MODIFIER|||CUSTOM&EC1118_PRJEA37863|YPL041C_EC1118|||n.446198G>A||||||	C	T	PASS	128	NA	5.72	8.01	C/C	19,0	0.046	C/T	102,4	0.046
gi|259149327|emb|FN394216.1|	597632	A|missense_variant|MODERATE|EC1118_1O4_3675g|EC1118_1O4_3675g|transcript|CAY86440|protein_coding|1/1|c.1045C>A|p.Arg349Ser|1045/4536|1045/4536|349/1511||,A|custom|MODIFIER|||CUSTOM&EC1118_PRJEA37863|gi|259149327|emb|FN394216.1||||n.597632C>A||||||,A|custom|MODIFIER|||CUSTOM&EC1118_PRJEA37863|YOR153W_CDS|||n.597632C>A||||||,A|custom|MODIFIER|||CUSTOM&EC1118_PRJEA37863|YOR153W_EC1118|||n.597632C>A|…	C	A	PASS	133	NA	3.01	5.67	C/C	10,0	0.083	C/A	119,3	0.032
gi|259149327|emb|FN394216.1|	730487	C|missense_variant|MODERATE|EC1118_1O4_4489g|EC1118_1O4_4489g|transcript|CAY86506|protein_coding|1/1|c.326T>C|p.Val109Ala|326/879|326/879|109/292||,C|custom|MODIFIER|||CUSTOM&EC1118_PRJEA37863|gi|259149327|emb|FN394216.1||||n.730487T>C||||||,C|custom|MODIFIER|||CUSTOM&EC1118_PRJEA37863|YOR223W_CDS|||n.730487T>C||||||,C|custom|MODIFIER|||CUSTOM&EC1118_PRJEA37863|YOR223W_EC1118|||n.730487T>C||||||	T	C	PASS	146	NA	3.91	5.76	T/T	13,0	0.065	T/C	126,4	0.032
gi|259149327|emb|FN394216.1|	749400	T|intron_variant|MODIFIER|EC1118_1O4_4621g|EC1118_1O4_4621g|transcript|CAY86517|protein_coding|1/1|c.20-168G>A||||||,T|custom|MODIFIER|||CUSTOM&EC1118_PRJEA37863|gi|259149327|emb|FN394216.1||||n.749400C>T||||||,T|custom|MODIFIER|||CUSTOM&EC1118_PRJEA37863|YOR234C_EC1118|||n.749400G>A||||||,T|custom|MODIFIER|||CUSTOM&EC1118_PRJEA37863|YOR234C_mRNA|||n.749400G>A||||||,T|custom|MODIFIER|||CUSTOM&EC1…	C	T	PASS	146	NA	7.83	15.05	C/C	26,0	0.036	C/T	113,6	0.058
gi|259149040|emb|FN393086.1|	390029	A|downstream_gene_variant|MODIFIER|EC1118_1N9_2443g|EC1118_1N9_2443g|transcript|CAY82487|protein_coding||c.*197G>A|||||197|,A|downstream_gene_variant|MODIFIER|EC1118_1N9_2454g|EC1118_1N9_2454g|transcript|CAY82488|protein_coding||c.*13C>T|||||13|,A|intergenic_region|MODIFIER|EC1118_1N9_2443g-EC1118_1N9_2454g|EC1118_1N9_2443g-EC1118_1N9_2454g|intergenic_region|EC1118_1N9_2443g-EC1118_1N9_2454g|||n.…	G	A	PASS	124	NA	5.42	5.88	G/G	18,0	0.05	G/A	99,3	0.038
gi|259148440|emb|FN393082.1|	255978	G|missense_variant|MODERATE|EC1118_1M3_1618g|EC1118_1M3_1618g|transcript|CAY81826|protein_coding|1/1|c.824A>G|p.Lys275Arg|824/1536|824/1536|275/511||,G|custom|MODIFIER|||CUSTOM&EC1118_PRJEA37863|gi|259148440|emb|FN393082.1||||n.255978A>G||||||,G|custom|MODIFIER|||CUSTOM&EC1118_PRJEA37863|YMR004W_CDS|||n.255978A>G||||||,G|custom|MODIFIER|||CUSTOM&EC1118_PRJEA37863|YMR004W_EC1118|||n.255978A>G||||||	A	G	PASS	116	NA	6.88	6.38	A/A	23,0	0.04	A/G	88,3	0.043
gi|259148440|emb|FN393082.1|	267117	T|synonymous_variant|LOW|EC1118_1M3_1684g|EC1118_1M3_1684g|transcript|CAY81832|protein_coding|1/1|c.892C>T|p.Leu298Leu|892/1218|892/1218|298/405||,T|custom|MODIFIER|||CUSTOM&EC1118_PRJEA37863|gi|259148440|emb|FN393082.1||||n.267117C>T||||||,T|custom|MODIFIER|||CUSTOM&EC1118_PRJEA37863|YMR010W_CDS|||n.267117C>T||||||,T|custom|MODIFIER|||CUSTOM&EC1118_PRJEA37863|YMR010W_EC1118|||n.267117C>T||||||	C	T	PASS	125	NA	8.13	8.58	C/C	27,0	0.034	C/T	93,4	0.05
gi|259148440|emb|FN393082.1|	547124	T|missense_variant|MODERATE|EC1118_1M3_3455g|EC1118_1M3_3455g|transcript|CAY81986|protein_coding|1/1|c.2088A>T|p.Leu696Phe|2088/2451|2088/2451|696/816||,T|custom|MODIFIER|||CUSTOM&EC1118_PRJEA37863|gi|259148440|emb|FN393082.1||||n.547124A>T||||||,T|custom|MODIFIER|||CUSTOM&EC1118_PRJEA37863|YMR160W_CDS|||n.547124A>T||||||,T|custom|MODIFIER|||CUSTOM&EC1118_PRJEA37863|YMR160W_EC1118|||n.547124A>T||…	A	T	PASS	116	NA	7.48	6.22	A/A	25,0	0.037	A/T	86,3	0.044
gi|259148440|emb|FN393082.1|	697939	C|missense_variant|MODERATE|EC1118_1M3_4291g|EC1118_1M3_4291g|transcript|CAY82059|protein_coding|1/1|c.3244A>G|p.Met1082Val|3244/5190|3244/5190|1082/1729||,C|custom|MODIFIER|||CUSTOM&EC1118_PRJEA37863|gi|259148440|emb|FN393082.1||||n.697939T>C||||||,C|custom|MODIFIER|||CUSTOM&EC1118_PRJEA37863|YMR229C_CDS|||n.697939A>G||||||,C|custom|MODIFIER|||CUSTOM&EC1118_PRJEA37863|YMR229C_EC1118|||n.697939A>…	T	C	PASS	119	NA	6.02	6.11	T/T	20,0	0.045	T/C	94,4	0.043
gi|259148440|emb|FN393082.1|	698752	T|missense_variant|MODERATE|EC1118_1M3_4291g|EC1118_1M3_4291g|transcript|CAY82059|protein_coding|1/1|c.2431G>A|p.Val811Ile|2431/5190|2431/5190|811/1729||,T|custom|MODIFIER|||CUSTOM&EC1118_PRJEA37863|gi|259148440|emb|FN393082.1||||n.698752C>T||||||,T|custom|MODIFIER|||CUSTOM&EC1118_PRJEA37863|YMR229C_CDS|||n.698752G>A||||||,T|custom|MODIFIER|||CUSTOM&EC1118_PRJEA37863|YMR229C_EC1118|||n.698752G>A|…	C	T	PASS	125	NA	5.97	12.23	C/C	20,0	0.045	C/T	98,5	0.057
gi|259148440|emb|FN393082.1|	729845	T|upstream_gene_variant|MODIFIER|EC1118_1M3_4511g|EC1118_1M3_4511g|transcript|CAY82078|protein_coding||c.-2A>T|||||2|,T|intergenic_region|MODIFIER|EC1118_1M3_4489g-EC1118_1M3_4511g|EC1118_1M3_4489g-EC1118_1M3_4511g|intergenic_region|EC1118_1M3_4489g-EC1118_1M3_4511g|||n.729845A>T||||||,T|custom|MODIFIER|||CUSTOM&EC1118_PRJEA37863|gi|259148440|emb|FN393082.1||||n.729845A>T||||||	A	T	PASS	98	NA	6.83	6.25	A/A	23,0	0.04	A/T	72,3	0.052
gi|259147931|emb|FN393078.1|	30240	T|upstream_gene_variant|MODIFIER|EC1118_1L10_0155g|EC1118_1L10_0155g|transcript|CAY81193|protein_coding||c.-106C>A|||||106|,T|downstream_gene_variant|MODIFIER|EC1118_1L10_0177g|EC1118_1L10_0177g|transcript|CAY81194|protein_coding||c.*343C>A|||||343|,T|intergenic_region|MODIFIER|EC1118_1L10_0155g-EC1118_1L10_0177g|EC1118_1L10_0155g-EC1118_1L10_0177g|intergenic_region|EC1118_1L10_0155g-EC1118_1L10_…	G	T	PASS	129	NA	9.93	10.23	G/G	33,0	0.029	G/T	90,5	0.062
gi|259147931|emb|FN393078.1|	32059	C|missense_variant|MODERATE|EC1118_1L10_0188g|EC1118_1L10_0188g|transcript|CAY81195|protein_coding|1/1|c.440A>G|p.Lys147Arg|440/771|440/771|147/256||,C|upstream_gene_variant|MODIFIER|EC1118_1L10_0199g|EC1118_1L10_0199g|transcript|CAY81196|protein_coding||c.-26T>C|||||26|,C|custom|MODIFIER|||CUSTOM&EC1118_PRJEA37863|gi|259147931|emb|FN393078.1||||n.32059T>C||||||,C|custom|MODIFIER|||CUSTOM&EC1118_…	T	C	PASS	93	NA	5.72	11.45	T/T	19,0	0.048	T/C	68,5	0.08
gi|259147931|emb|FN393078.1|	365498	A|downstream_gene_variant|MODIFIER|EC1118_1L10_2025g|EC1118_1L10_2025g|transcript|CAY81355|protein_coding||c.*377C>T|||||377|,A|intergenic_region|MODIFIER|EC1118_1L10_2003g-EC1118_1L10_2025g|EC1118_1L10_2003g-EC1118_1L10_2025g|intergenic_region|EC1118_1L10_2003g-EC1118_1L10_2025g|||n.365498G>A||||||,A|custom|MODIFIER|||CUSTOM&EC1118_PRJEA37863|gi|259147931|emb|FN393078.1||||n.365498G>A||||||,A|cu…	G	A	PASS	119	NA	6.92	9.54	G|G	23,0	0.039	G|A	90,4	0.052
gi|259147931|emb|FN393078.1|	365516	C|downstream_gene_variant|MODIFIER|EC1118_1L10_2025g|EC1118_1L10_2025g|transcript|CAY81355|protein_coding||c.*359A>G|||||359|,C|intergenic_region|MODIFIER|EC1118_1L10_2003g-EC1118_1L10_2025g|EC1118_1L10_2003g-EC1118_1L10_2025g|intergenic_region|EC1118_1L10_2003g-EC1118_1L10_2025g|||n.365516T>C||||||,C|custom|MODIFIER|||CUSTOM&EC1118_PRJEA37863|gi|259147931|emb|FN393078.1||||n.365516T>C||||||,C|cu…	T	C	PASS	118	NA	7.22	9.58	T|T	24,0	0.038	T|C	88,4	0.053
gi|259147625|emb|FN393077.1|	114817	T|intergenic_region|MODIFIER|EC1118_1K5_0496g-EC1118_1K5_0518g|EC1118_1K5_0496g-EC1118_1K5_0518g|intergenic_region|EC1118_1K5_0496g-EC1118_1K5_0518g|||n.114817G>T||||||,T|custom|MODIFIER|||CUSTOM&EC1118_PRJEA37863|gi|259147625|emb|FN393077.1||||n.114817G>T||||||,T|custom|MODIFIER|||CUSTOM&EC1118_PRJEA37863|YKL173W_CDS|||n.114817G>T||||||,T|custom|MODIFIER|||CUSTOM&EC1118_PRJEA37863|YKL173W_EC1118…	G	T	PASS	100	NA	3.91	5.56	G/G	13,0	0.067	G/T	82,3	0.046
gi|259147059|emb|FN393073.1|	22062	T|intron_variant|MODIFIER|EC1118_1H23_0166g|EC1118_1H23_0166g|transcript|CAY80328|protein_coding|1/1|c.14+18G>A||||||,T|custom|MODIFIER|||CUSTOM&EC1118_PRJEA37863|gi|259147059|emb|FN393073.1||||n.22062C>T||||||,T|custom|MODIFIER|||CUSTOM&EC1118_PRJEA37863|YHR041C_EC1118|||n.22062G>A||||||,T|custom|MODIFIER|||CUSTOM&EC1118_PRJEA37863|YHR041C_mRNA|||n.22062G>A||||||,T|custom|MODIFIER|||CUSTOM&EC111…	C	T	PASS	63	NA	3.26	9.76	C/C	11,0	0.077	C/T	48,4	0.093
gi|259146797|emb|FN393071.1|	251435	A|missense_variant|MODERATE|EC1118_1H13_1585g|EC1118_1H13_1585g|transcript|CAY80191|protein_coding|1/1|c.104C>A|p.Pro35His|104/1203|104/1203|35/400||,A|custom|MODIFIER|||CUSTOM&EC1118_PRJEA37863|gi|259146797|emb|FN393071.1||||n.251435C>A||||||,A|custom|MODIFIER|||CUSTOM&EC1118_PRJEA37863|YHR179W_CDS|||n.251435C>A||||||,A|custom|MODIFIER|||CUSTOM&EC1118_PRJEA37863|YHR179W_EC1118|||n.251435C>A||||||	C	A	PASS	86	NA	4.51	5.77	C/C	15,0	0.059	C/A	66,3	0.056
gi|259146254|emb|FN393070.1|	530703	A|stop_gained|HIGH|EC1118_1G1_3257g|EC1118_1G1_3257g|transcript|CAY79784|protein_coding|1/1|c.19G>T|p.Gly7*|19/714|19/714|7/237||,A|upstream_gene_variant|MODIFIER|EC1118_1G1_3268g|EC1118_1G1_3268g|transcript|CAY79785|protein_coding||c.-61C>A|||||61|,A|upstream_gene_variant|MODIFIER|EC1118_1G1_3279g|EC1118_1G1_3279g|transcript|CAY79786|protein_coding||c.-407C>A|||||407|,A|custom|MODIFIER|||CUSTOM&…	C	A	PASS	120	NA	5.97	5.58	C/C	20,0	0.046	C/A	94,3	0.041
gi|259146254|emb|FN393070.1|	547239	A|upstream_gene_variant|MODIFIER|EC1118_1G1_3367g|EC1118_1G1_3367g|transcript|CAY79794|protein_coding||c.-404G>T|||||404|,A|upstream_gene_variant|MODIFIER|EC1118_1G1_3378g|EC1118_1G1_3378g|transcript|CAY79795|protein_coding||c.-440C>A|||||440|,A|intergenic_region|MODIFIER|EC1118_1G1_3367g-EC1118_1G1_3378g|EC1118_1G1_3367g-EC1118_1G1_3378g|intergenic_region|EC1118_1G1_3367g-EC1118_1G1_3378g|||n.54…	C	A	PASS	109	NA	6.62	5.83	C/C	22,0	0.041	C/A	81,3	0.047
gi|259146117|emb|FN393068.1|	57379	T|synonymous_variant|LOW|EC1118_1F14_0287g|EC1118_1F14_0287g|transcript|CAY79400|protein_coding|1/1|c.510C>T|p.Ala170Ala|510/1872|510/1872|170/623||,T|custom|MODIFIER|||CUSTOM&EC1118_PRJEA37863|gi|259146117|emb|FN393068.1||||n.57379C>T||||||,T|custom|MODIFIER|||CUSTOM&EC1118_PRJEA37863|YFL049W_CDS|||n.57379C>T||||||,T|custom|MODIFIER|||CUSTOM&EC1118_PRJEA37863|YFL049W_EC1118|||n.57379C>T||||||	C	T	PASS	98	NA	5.42	13.17	C|C	18,0	0.049	C|T	74,5	0.074
gi|259146117|emb|FN393068.1|	57388	C|synonymous_variant|LOW|EC1118_1F14_0287g|EC1118_1F14_0287g|transcript|CAY79400|protein_coding|1/1|c.519T>C|p.Gly173Gly|519/1872|519/1872|173/623||,C|custom|MODIFIER|||CUSTOM&EC1118_PRJEA37863|gi|259146117|emb|FN393068.1||||n.57388T>C||||||,C|custom|MODIFIER|||CUSTOM&EC1118_PRJEA37863|YFL049W_CDS|||n.57388T>C||||||,C|custom|MODIFIER|||CUSTOM&EC1118_PRJEA37863|YFL049W_EC1118|||n.57388T>C||||||	T	C	PASS	101	NA	5.72	13.17	T|T	19,0	0.047	T|C	74,5	0.074
gi|259146117|emb|FN393068.1|	58925	T|synonymous_variant|LOW|EC1118_1F14_0298g|EC1118_1F14_0298g|transcript|CAY79401|protein_coding|1/1|c.1323G>A|p.Lys441Lys|1323/1338|1323/1338|441/445||,T|downstream_gene_variant|MODIFIER|EC1118_1F14_0287g|EC1118_1F14_0287g|transcript|CAY79400|protein_coding||c.*184C>T|||||184|,T|custom|MODIFIER|||CUSTOM&EC1118_PRJEA37863|gi|259146117|emb|FN393068.1||||n.58925C>T||||||,T|custom|MODIFIER|||CUSTOM&E…	C	T	PASS	116	NA	5.42	10.65	C/C	18,0	0.05	C/T	90,5	0.062
gi|259146117|emb|FN393068.1|	59358	C|missense_variant|MODERATE|EC1118_1F14_0298g|EC1118_1F14_0298g|transcript|CAY79401|protein_coding|1/1|c.890A>G|p.Asp297Gly|890/1338|890/1338|297/445||,C|custom|MODIFIER|||CUSTOM&EC1118_PRJEA37863|gi|259146117|emb|FN393068.1||||n.59358T>C||||||,C|custom|MODIFIER|||CUSTOM&EC1118_PRJEA37863|YFL048C_CDS|||n.59358A>G||||||,C|custom|MODIFIER|||CUSTOM&EC1118_PRJEA37863|YFL048C_EC1118|||n.59358A>G||||||	T	C	PASS	130	NA	10.23	8.3	T/T	34,0	0.028	T/C	92,4	0.051
gi|259146117|emb|FN393068.1|	59470	T|missense_variant|MODERATE|EC1118_1F14_0298g|EC1118_1F14_0298g|transcript|CAY79401|protein_coding|1/1|c.778T>A|p.Leu260Met|778/1338|778/1338|260/445||,T|custom|MODIFIER|||CUSTOM&EC1118_PRJEA37863|gi|259146117|emb|FN393068.1||||n.59470A>T||||||,T|custom|MODIFIER|||CUSTOM&EC1118_PRJEA37863|YFL048C_CDS|||n.59470T>A||||||,T|custom|MODIFIER|||CUSTOM&EC1118_PRJEA37863|YFL048C_EC1118|||n.59470T>A||||||	A	T	PASS	120	NA	8.13	15.51	A/A	27,0	0.034	A/T	87,6	0.074
gi|259146117|emb|FN393068.1|	62677	C|upstream_gene_variant|MODIFIER|EC1118_1F14_0320g|EC1118_1F14_0320g|transcript|CAY79402|protein_coding||c.-203T>C|||||203|,C|intergenic_region|MODIFIER|EC1118_1F14_0298g-EC1118_1F14_0320g|EC1118_1F14_0298g-EC1118_1F14_0320g|intergenic_region|EC1118_1F14_0298g-EC1118_1F14_0320g|||n.62677T>C||||||,C|custom|MODIFIER|||CUSTOM&EC1118_PRJEA37863|gi|259146117|emb|FN393068.1||||n.62677T>C||||||	T	C	PASS	99	NA	5.42	9.3	T/T	18,0	0.05	T/C	76,4	0.061
gi|259145819|emb|FN393065.1|	7007	C|downstream_gene_variant|MODIFIER|EC1118_1E31_0023g|EC1118_1E31_0023g|transcript|CAY79083|protein_coding||c.*423A>G|||||423|,C|intergenic_region|MODIFIER|EC1118_1E31_0001g-EC1118_1E31_0023g|EC1118_1E31_0001g-EC1118_1E31_0023g|intergenic_region|EC1118_1E31_0001g-EC1118_1E31_0023g|||n.7007T>C||||||,C|custom|MODIFIER|||CUSTOM&EC1118_PRJEA37863|gi|259145819|emb|FN393065.1||||n.7007T>C||||||	T	C	PASS	87	NA	5.07	36.22	T/T	17,0	0.053	T/C	54,13	0.198	low
gi|259145041|emb|FN393063.1|	19269	T|missense_variant|MODERATE|EC1118_1D0_0122g|EC1118_1D0_0122g|transcript|CAY78314|protein_coding|1/1|c.365C>T|p.Thr122Ile|365/2655|365/2655|122/884||,T|custom|MODIFIER|||CUSTOM&EC1118_PRJEA37863|gi|259145041|emb|FN393063.1||||n.19269C>T||||||,T|custom|MODIFIER|||CUSTOM&EC1118_PRJEA37863|YDL194W_CDS|||n.19269C>T||||||,T|custom|MODIFIER|||CUSTOM&EC1118_PRJEA37863|YDL194W_EC1118|||n.19269C>T||||||	C	T	PASS	102	NA	3.61	8.95	C/C	12,0	0.071	C/T	86,4	0.054
gi|259145041|emb|FN393063.1|	211933	T|synonymous_variant|LOW|EC1118_1D0_1420g|EC1118_1D0_1420g|transcript|CAY78424|protein_coding|1/1|c.1569C>T|p.Ile523Ile|1569/1638|1569/1638|523/545||,T|upstream_gene_variant|MODIFIER|EC1118_1D0_1431g|EC1118_1D0_1431g|transcript|CAY78425|protein_coding||c.-458C>T|||||458|,T|custom|MODIFIER|||CUSTOM&EC1118_PRJEA37863|gi|259145041|emb|FN393063.1||||n.211933C>T||||||,T|custom|MODIFIER|||CUSTOM&EC1118…	C	T	PASS	111	NA	6.62	5.82	C/C	22,0	0.04	C/T	81,3	0.046
gi|259145041|emb|FN393063.1|	214759	A|intron_variant|MODIFIER|EC1118_1D0_1442g|EC1118_1D0_1442g|transcript|CAY78426|protein_coding|1/1|c.24+161G>T||||||,A|custom|MODIFIER|||CUSTOM&EC1118_PRJEA37863|gi|259145041|emb|FN393063.1||||n.214759C>A||||||,A|custom|MODIFIER|||CUSTOM&EC1118_PRJEA37863|YDL083C_EC1118|||n.214759G>T||||||,A|custom|MODIFIER|||CUSTOM&EC1118_PRJEA37863|YDL083C_mRNA|||n.214759G>T||||||,A|custom|MODIFIER|||CUSTOM&EC1…	C	A	PASS	141	NA	8.73	9.13	C/C	29,0	0.032	C/A	106,4	0.045
gi|259145041|emb|FN393063.1|	217531	G|upstream_gene_variant|MODIFIER|EC1118_1D0_1464g|EC1118_1D0_1464g|transcript|CAY78428|protein_coding||c.-255A>C|||||255|,G|downstream_gene_variant|MODIFIER|EC1118_1D0_1475g|EC1118_1D0_1475g|transcript|CAY78429|protein_coding||c.*228A>C|||||228|,G|intergenic_region|MODIFIER|EC1118_1D0_1464g-EC1118_1D0_1475g|EC1118_1D0_1464g-EC1118_1D0_1475g|intergenic_region|EC1118_1D0_1464g-EC1118_1D0_1475g|||n.…	T	G	PASS	104	NA	5.03	5.61	T/T	17,0	0.053	T/G	83,3	0.045
gi|259145041|emb|FN393063.1|	218599	T|synonymous_variant|LOW|EC1118_1D0_1475g|EC1118_1D0_1475g|transcript|CAY78429|protein_coding|1/1|c.1026G>A|p.Gln342Gln|1026/1866|1026/1866|342/621||,T|custom|MODIFIER|||CUSTOM&EC1118_PRJEA37863|gi|259145041|emb|FN393063.1||||n.218599C>T||||||,T|custom|MODIFIER|||CUSTOM&EC1118_PRJEA37863|YDL080C_CDS|||n.218599G>A||||||,T|custom|MODIFIER|||CUSTOM&EC1118_PRJEA37863|YDL080C_EC1118|||n.218599G>A||||||	C	T	PASS	109	NA	7.73	5.85	C/C	26,0	0.036	C/T	80,3	0.047
gi|259145041|emb|FN393063.1|	223586	C|upstream_gene_variant|MODIFIER|EC1118_1D0_1497g|EC1118_1D0_1497g|transcript|CAY78431|protein_coding||c.-46A>G|||||46|,C|intergenic_region|MODIFIER|EC1118_1D0_1497g-EC1118_1D0_1508g|EC1118_1D0_1497g-EC1118_1D0_1508g|intergenic_region|EC1118_1D0_1497g-EC1118_1D0_1508g|||n.223586T>C||||||,C|custom|MODIFIER|||CUSTOM&EC1118_PRJEA37863|gi|259145041|emb|FN393063.1||||n.223586T>C||||||,C|custom|MODIFIE…	T	C	PASS	111	NA	4.52	5.74	T/T	15,0	0.057	T/C	92,3	0.041
gi|259145041|emb|FN393063.1|	224372	A|synonymous_variant|LOW|EC1118_1D0_1508g|EC1118_1D0_1508g|transcript|CAY78432|protein_coding|1/1|c.2901C>T|p.Tyr967Tyr|2901/3150|2901/3150|967/1049||,A|custom|MODIFIER|||CUSTOM&EC1118_PRJEA37863|gi|259145041|emb|FN393063.1||||n.224372G>A||||||,A|custom|MODIFIER|||CUSTOM&EC1118_PRJEA37863|YDL077C_CDS|||n.224372C>T||||||,A|custom|MODIFIER|||CUSTOM&EC1118_PRJEA37863|YDL077C_EC1118|||n.224372C>T||||…	G	A	PASS	108	NA	7.22	6.53	G/G	24,0	0.038	G/A	78,3	0.048
gi|259145041|emb|FN393063.1|	232078	T|synonymous_variant|LOW|EC1118_1D0_1541g|EC1118_1D0_1541g|transcript|CAY78435|protein_coding|1/1|c.1224G>A|p.Leu408Leu|1224/2103|1224/2103|408/700||,T|custom|MODIFIER|||CUSTOM&EC1118_PRJEA37863|gi|259145041|emb|FN393063.1||||n.232078C>T||||||,T|custom|MODIFIER|||CUSTOM&EC1118_PRJEA37863|YDL074C_CDS|||n.232078G>A||||||,T|custom|MODIFIER|||CUSTOM&EC1118_PRJEA37863|YDL074C_EC1118|||n.232078G>A||||||	C	T	PASS	127	NA	5.72	5.77	C/C	19,0	0.047	C/T	101,4	0.04
gi|259145041|emb|FN393063.1|	234885	G|intergenic_region|MODIFIER|EC1118_1D0_1541g-EC1118_1D0_1563g|EC1118_1D0_1541g-EC1118_1D0_1563g|intergenic_region|EC1118_1D0_1541g-EC1118_1D0_1563g|||n.234885A>G||||||,G|custom|MODIFIER|||CUSTOM&EC1118_PRJEA37863|gi|259145041|emb|FN393063.1||||n.234885A>G||||||,G|custom|MODIFIER|||CUSTOM&EC1118_PRJEA37863|YDL073W_CDS|||n.234885A>G||||||,G|custom|MODIFIER|||CUSTOM&EC1118_PRJEA37863|YDL073W_EC1118…	A	G	PASS	148	NA	9.03	8.78	A/A	30,0	0.031	A/G	112,4	0.042
gi|259145041|emb|FN393063.1|	235183	T|intergenic_region|MODIFIER|EC1118_1D0_1541g-EC1118_1D0_1563g|EC1118_1D0_1541g-EC1118_1D0_1563g|intergenic_region|EC1118_1D0_1541g-EC1118_1D0_1563g|||n.235183G>T||||||,T|custom|MODIFIER|||CUSTOM&EC1118_PRJEA37863|gi|259145041|emb|FN393063.1||||n.235183G>T||||||,T|custom|MODIFIER|||CUSTOM&EC1118_PRJEA37863|YDL073W_CDS|||n.235183G>T||||||,T|custom|MODIFIER|||CUSTOM&EC1118_PRJEA37863|YDL073W_EC1118…	G	T	PASS	121	NA	8.38	5.87	G/G	28,0	0.033	G/T	89,3	0.043
gi|259145041|emb|FN393063.1|	235294	G|intergenic_region|MODIFIER|EC1118_1D0_1541g-EC1118_1D0_1563g|EC1118_1D0_1541g-EC1118_1D0_1563g|intergenic_region|EC1118_1D0_1541g-EC1118_1D0_1563g|||n.235294A>G||||||,G|custom|MODIFIER|||CUSTOM&EC1118_PRJEA37863|gi|259145041|emb|FN393063.1||||n.235294A>G||||||,G|custom|MODIFIER|||CUSTOM&EC1118_PRJEA37863|YDL073W_CDS|||n.235294A>G||||||,G|custom|MODIFIER|||CUSTOM&EC1118_PRJEA37863|YDL073W_EC1118…	A	G	PASS	127	NA	7.78	9.31	A/A	26,0	0.036	A/G	96,4	0.049
gi|259145041|emb|FN393063.1|	235513	C|intergenic_region|MODIFIER|EC1118_1D0_1541g-EC1118_1D0_1563g|EC1118_1D0_1541g-EC1118_1D0_1563g|intergenic_region|EC1118_1D0_1541g-EC1118_1D0_1563g|||n.235513T>C||||||,C|custom|MODIFIER|||CUSTOM&EC1118_PRJEA37863|gi|259145041|emb|FN393063.1||||n.235513T>C||||||,C|custom|MODIFIER|||CUSTOM&EC1118_PRJEA37863|YDL073W_CDS|||n.235513T>C||||||,C|custom|MODIFIER|||CUSTOM&EC1118_PRJEA37863|YDL073W_EC1118…	T	C	PASS	134	NA	8.13	5.83	T/T	27,0	0.034	T/C	102,3	0.037
gi|259145041|emb|FN393063.1|	235987	G|intergenic_region|MODIFIER|EC1118_1D0_1541g-EC1118_1D0_1563g|EC1118_1D0_1541g-EC1118_1D0_1563g|intergenic_region|EC1118_1D0_1541g-EC1118_1D0_1563g|||n.235987A>G||||||,G|custom|MODIFIER|||CUSTOM&EC1118_PRJEA37863|gi|259145041|emb|FN393063.1||||n.235987A>G||||||,G|custom|MODIFIER|||CUSTOM&EC1118_PRJEA37863|YDL073W_CDS|||n.235987A>G||||||,G|custom|MODIFIER|||CUSTOM&EC1118_PRJEA37863|YDL073W_EC1118…	A	G	PASS	120	NA	5.97	8.76	A/A	20,0	0.045	A/G	89,4	0.052
gi|259145041|emb|FN393063.1|	245721	G|synonymous_variant|LOW|EC1118_1D0_1662g|EC1118_1D0_1662g|transcript|CAY78445|protein_coding|1/1|c.1563T>C|p.Ile521Ile|1563/1863|1563/1863|521/620||,G|custom|MODIFIER|||CUSTOM&EC1118_PRJEA37863|gi|259145041|emb|FN393063.1||||n.245721A>G||||||,G|custom|MODIFIER|||CUSTOM&EC1118_PRJEA37863|YDL063C_CDS|||n.245721T>C||||||,G|custom|MODIFIER|||CUSTOM&EC1118_PRJEA37863|YDL063C_EC1118|||n.245721T>C||||||	A	G	PASS	130	NA	7.22	5.79	A/A	24,0	0.038	A/G	99,3	0.038
gi|259145041|emb|FN393063.1|	432243	G|stop_lost&splice_region_variant|HIGH|EC1118_1D0_2861g|EC1118_1D0_2861g|transcript|CAY78551|protein_coding|1/1|c.601T>C|p.Ter201Glnext*?|601/603|601/603|201/200||,G|downstream_gene_variant|MODIFIER|EC1118_1D0_2850g|EC1118_1D0_2850g|transcript|CAY78550|protein_coding||c.*189A>G|||||189|,G|custom|MODIFIER|||CUSTOM&EC1118_PRJEA37863|gi|259145041|emb|FN393063.1||||n.432243A>G||||||,G|custom|MODIFIER…	A	G	PASS	107	NA	7.83	5.91	A/A	26,0	0.036	A/G	77,3	0.049
gi|259144637|emb|FN393058.1|	160677	A|upstream_gene_variant|MODIFIER|EC1118_1A20_tL(CAA)A|EC1118_1A20_tL(CAA)A|transcript|EC1118_1A20_tL(CAA)A-1|protein_coding||c.-298_-214delCTTAGGGAAGTAACCAGTTGTCAAAACAGTTTATCAGATTAATTCACGGAATGTTACTTCTTATATATTATATAAAATATGAATC|||||298|WARNING_TRANSCRIPT_MULTIPLE_STOP_CODONS,A|downstream_gene_variant|MODIFIER|tRNA|EBG00000987597|transcript|EBT00001983327|protein_coding||c.*214_*298delGATTCATATTTTATA…	ACTTAGGGAAGTAACCAGTTGTCAAAACAGTTTATCAGATTAATTCACGGAATGTTACTTCTTATATATTATATAAAATATGAATC	A	PASS	56	NA	3.01	7.76	ACTTAGGGAAGTAACCAGTTGTCAAAACAGTTTATCAGATTAATTCACGGAATGTTACTTCTTATATATTATATAAAATATGAATC/ACTTAGGGAAGTAACCAGTTGTCAAAACAGTTTATCAGATTAATTCACGGAATGTTACTTCTTATATATTATATAAAATATGAATC	10,0	0.083	ACTTAGGGAAGTAACCAGTTGTCAAAACAGTTTATCAGATTAATTCACGGAATGTTACTTCTTATATATTATATAAAATATGAATC/A	41,5	0.088

## Sheet: H, G1(30,13)
chromosome	position	annotation	reference allele	alternative allele	filter call	Approximate read depth (reads with MQ=225 or with bad mates are filtered)	Variant is a short tandem repeat	Normal LOD score	Evolved strain/population LOD score	Genotype (parental)	Allelic depths for the ref and alt alleles in the order listed	Allele fractions of alternate alleles	Genotype (evolved population)	Allelic depths for the ref and alt alleles in the order listed	Allele fractions of alternate alleles	Mapping quality checked	Integrative Genome Viewer (https://software.broadinstitute.org/software/igv/) checked
CHROM	POS	ANN	REF	ALT	FILTER	DP	STR	NLOD	TLOD	lane1DG1.GT	lane1DG1.AD	lane1DG1.AF	lane2PFPH4.GT	lane2PFPH4.AD	lane2PFPH4.AF	MMQ	IGV
gi|259149882|emb|FN394217.1|	637109	A|synonymous_variant|LOW|EC1118_1P2_3730g|EC1118_1P2_3730g|transcript|CAY87009|protein_coding|1/1|c.36G>T|p.Val12Val|36/456|36/456|12/151||,A|upstream_gene_variant|MODIFIER|EC1118_1P2_3719g|EC1118_1P2_3719g|transcript|CAY87008|protein_coding||c.-234G>T|||||234|,A|upstream_gene_variant|MODIFIER|EC1118_1P2_3741g|EC1118_1P2_3741g|transcript|CAY87010|protein_coding||c.-72C>A|||||72|,A|custom|MODIFIER…	C	A	PASS	98	NA	8.89	5.66	C/C	30,0	0.031	C/A	64,3	0.058
gi|259149327|emb|FN394216.1|	155058	T|intergenic_region|MODIFIER|EC1118_1O4_0925g-EC1118_1O4_0947g|EC1118_1O4_0925g-EC1118_1O4_0947g|intergenic_region|EC1118_1O4_0925g-EC1118_1O4_0947g|||n.155058A>T||||||,T|custom|MODIFIER|||CUSTOM&EC1118_PRJEA37863|gi|259149327|emb|FN394216.1||||n.155058A>T||||||	A	T	PASS	285	NA	18.62	172.87	A/A	62,0	0.016	A/T	166,53	0.244	ok	ok
gi|259149327|emb|FN394216.1|	245294	A|missense_variant|MODERATE|EC1118_1O4_1497g|EC1118_1O4_1497g|transcript|CAY86257|protein_coding|1/1|c.536C>A|p.Thr179Asn|536/741|536/741|179/246||,A|downstream_gene_variant|MODIFIER|EC1118_1O4_1508g|EC1118_1O4_1508g|transcript|CAY86258|protein_coding||c.*299G>T|||||299|,A|custom|MODIFIER|||CUSTOM&EC1118_PRJEA37863|gi|259149327|emb|FN394216.1||||n.245294C>A||||||,A|custom|MODIFIER|||CUSTOM&EC1118…	C	A	PASS	169	NA	9.89	71.12	C/C	33,0	0.028	C/A	107,24	0.189	ok	ok
gi|259149327|emb|FN394216.1|	1032236	A|missense_variant|MODERATE|EC1118_1O4_6381g|EC1118_1O4_6381g|transcript|CAY86663|protein_coding|1/1|c.1558C>A|p.Pro520Thr|1558/1698|1558/1698|520/565||,A|custom|MODIFIER|||CUSTOM&EC1118_PRJEA37863|gi|259149327|emb|FN394216.1||||n.1032236C>A||||||,A|custom|MODIFIER|||CUSTOM&EC1118_PRJEA37863|YOR386W_CDS|||n.1032236C>A||||||,A|custom|MODIFIER|||CUSTOM&EC1118_PRJEA37863|YOR386W_EC1118|||n.1032236C>…	C	A	PASS	218	NA	12.38	705.86	C/C	43,1	0.023	C/A	0,169	0.994	ok	ok
gi|259149327|emb|FN394216.1|	1037332	T|intergenic_region|MODIFIER|EC1118_1O4_6403g-EC1118_1O4_6414g|EC1118_1O4_6403g-EC1118_1O4_6414g|intergenic_region|EC1118_1O4_6403g-EC1118_1O4_6414g|||n.1037332C>T||||||,T|custom|MODIFIER|||CUSTOM&EC1118_PRJEA37863|gi|259149327|emb|FN394216.1||||n.1037332C>T||||||	C	T	PASS	507	NA	34.78	603.63	C/C	116,0	0.008339	C/T	197,177	0.473	ok	ok
gi|259148440|emb|FN393082.1|	153315	C|missense_variant|MODERATE|EC1118_1M3_0914g|EC1118_1M3_0914g|transcript|CAY81766|protein_coding|1/1|c.722T>C|p.Leu241Pro|722/1815|722/1815|241/604||,C|upstream_gene_variant|MODIFIER|EC1118_1M3_0903g|EC1118_1M3_0903g|transcript|CAY81765|protein_coding||c.-489A>G|||||489|,C|custom|MODIFIER|||CUSTOM&EC1118_PRJEA37863|gi|259148440|emb|FN393082.1||||n.153315T>C||||||,C|custom|MODIFIER|||CUSTOM&EC1118…	T	C	PASS	112	NA	10.14	5.61	T/T	34,0	0.028	T/C	73,3	0.051
gi|259148440|emb|FN393082.1|	295299	A|missense_variant|MODERATE|EC1118_1M3_1805g|EC1118_1M3_1805g|transcript|CAY81843|protein_coding|1/1|c.1852G>A|p.Asp618Asn|1852/2685|1852/2685|618/894||,A|custom|MODIFIER|||CUSTOM&EC1118_PRJEA37863|gi|259148440|emb|FN393082.1||||n.295299G>A||||||,A|custom|MODIFIER|||CUSTOM&EC1118_PRJEA37863|YMR019W_CDS|||n.295299G>A||||||,A|custom|MODIFIER|||CUSTOM&EC1118_PRJEA37863|YMR019W_EC1118|||n.295299G>A||…	G	A	PASS	142	NA	11.14	209.65	G/G	37,0	0.025	G/A	43,57	0.568	ok	ok
gi|259146117|emb|FN393068.1|	237459	A|upstream_gene_variant|MODIFIER|EC1118_1F14_1321g|EC1118_1F14_1321g|transcript|CAY79486|protein_coding||c.-56G>T|||||56|,A|downstream_gene_variant|MODIFIER|EC1118_1F14_1332g|EC1118_1F14_1332g|transcript|CAY79487|protein_coding||c.*195G>T|||||195|,A|intergenic_region|MODIFIER|EC1118_1F14_1321g-EC1118_1F14_1332g|EC1118_1F14_1321g-EC1118_1F14_1332g|intergenic_region|EC1118_1F14_1321g-EC1118_1F14_13…	C	A	PASS	87	NA	7.83	5.74	C/C	26,0	0.035	C/A	57,3	0.064
gi|259145824|emb|FN393067.1|	443236	G|upstream_gene_variant|MODIFIER|EC1118_1E8_2850g|EC1118_1E8_2850g|transcript|CAY79330|protein_coding||c.-109T>C|||||109|,G|downstream_gene_variant|MODIFIER|EC1118_1E8_2861g|EC1118_1E8_2861g|transcript|CAY79331|protein_coding||c.*195T>C|||||195|,G|intergenic_region|MODIFIER|EC1118_1E8_2850g-EC1118_1E8_2861g|EC1118_1E8_2850g-EC1118_1E8_2861g|intergenic_region|EC1118_1E8_2850g-EC1118_1E8_2861g|||n.…	A	G	PASS	114	NA	7.6	11.19	A/A	26,0	0.036	A/G	81,5	0.068
gi|259145041|emb|FN393063.1|	490600	T|stop_gained|HIGH|EC1118_1D0_3235g|EC1118_1D0_3235g|transcript|CAY78583|protein_coding|1/1|c.616G>T|p.Glu206*|616/1221|616/1221|206/406||,T|custom|MODIFIER|||CUSTOM&EC1118_PRJEA37863|gi|259145041|emb|FN393063.1||||n.490600G>T||||||,T|custom|MODIFIER|||CUSTOM&EC1118_PRJEA37863|YDR076W_CDS|||n.490600G>T||||||,T|custom|MODIFIER|||CUSTOM&EC1118_PRJEA37863|YDR076W_EC1118|||n.490600G>T||||||	G	T	PASS	133	NA	13.2	5.73	G/G	44,0	0.022	G/T	82,4	0.049
gi|259145041|emb|FN393063.1|	876065	G|missense_variant|MODERATE|EC1118_1D0_5534g|EC1118_1D0_5534g|transcript|CAY78775|protein_coding|1/1|c.872A>G|p.Glu291Gly|872/1098|872/1098|291/365||,G|custom|MODIFIER|||CUSTOM&EC1118_PRJEA37863|gi|259145041|emb|FN393063.1||||n.876065A>G||||||,G|custom|MODIFIER|||CUSTOM&EC1118_PRJEA37863|YDR273W_CDS|||n.876065A>G||||||,G|custom|MODIFIER|||CUSTOM&EC1118_PRJEA37863|YDR273W_EC1118|||n.876065A>G||||||	A	G	PASS	109	NA	9.03	6.34	A/A	30,0	0.031	A/G	76,3	0.049
gi|259145041|emb|FN393063.1|	1212426	A|upstream_gene_variant|MODIFIER|EC1118_1D0_7591g|EC1118_1D0_7591g|transcript|CAY78947|protein_coding||c.-20T>A|||||20|,A|intergenic_region|MODIFIER|EC1118_1D0_7580g-EC1118_1D0_7591g|EC1118_1D0_7580g-EC1118_1D0_7591g|intergenic_region|EC1118_1D0_7580g-EC1118_1D0_7591g|||n.1212426T>A||||||,A|custom|MODIFIER|||CUSTOM&EC1118_PRJEA37863|gi|259145041|emb|FN393063.1||||n.1212426T>A||||||	T	A	PASS	126	NA	12.25	355.56	T/T	41,0	0.023	T/A	0,83	0.988	ok	ok

## Sheet: H, G10(16,17)
chromosome	position	annotation	reference allele	alternative allele	filter call	Approximate read depth (reads with MQ=225 or with bad mates are filtered)	Variant is a short tandem repeat	Normal LOD score	Evolved strain/population LOD score	Genotype (parental)	Allelic depths for the ref and alt alleles in the order listed	Allele fractions of alternate alleles	Genotype (evolved population)	Allelic depths for the ref and alt alleles in the order listed	Allele fractions of alternate alleles	Mapping quality checked	Integrative Genome Viewer (https://software.broadinstitute.org/software/igv/) checked
CHROM	POS	ANN	REF	ALT	FILTER	DP	STR	NLOD	TLOD	lane1DG10.GT	lane1DG10.AD	lane1DG10.AF	lane2PFPH5.GT	lane2PFPH5.AD	lane2PFPH5.AF	MMQ	IGV
gi|290878045|emb|FN393060.2|	282832	A|upstream_gene_variant|MODIFIER|EC1118_1B15_1673g|EC1118_1B15_1673g|transcript|CBK39112|protein_coding||c.-7C>T|||||7|,A|downstream_gene_variant|MODIFIER|EC1118_1B15_1684g|EC1118_1B15_1684g|transcript|CBK39113|protein_coding||c.*245C>T|||||245|,A|intergenic_region|MODIFIER|EC1118_1B15_1673g-EC1118_1B15_1684g|EC1118_1B15_1673g-EC1118_1B15_1684g|intergenic_region|EC1118_1B15_1673g-EC1118_1B15_1684…	G	A	PASS	163	NA	19.43	5.88	G/G	65,0	0.015	G/A	91,3	0.042
gi|290878045|emb|FN393060.2|	388154	T|upstream_gene_variant|MODIFIER|EC1118_1B15_2256g|EC1118_1B15_2256g|transcript|CBK39158|protein_coding||c.-25G>A|||||25|,T|intergenic_region|MODIFIER|EC1118_1B15_2256g-EC1118_1B15_2267g|EC1118_1B15_2256g-EC1118_1B15_2267g|intergenic_region|EC1118_1B15_2256g-EC1118_1B15_2267g|||n.388154C>T||||||,T|custom|MODIFIER|||CUSTOM&EC1118_PRJEA37863|gi|290878045|emb|FN393060.2||||n.388154C>T||||||	C	T	PASS	163	NA	20.28	99.8	C/C	68,0	0.014	C/T	62,31	0.334	ok	ok
gi|290878045|emb|FN393060.2|	686358	T|missense_variant|MODERATE|EC1118_1B15_4269g|EC1118_1B15_4269g|transcript|CBK39324|protein_coding|1/1|c.463G>A|p.Gly155Ser|463/1452|463/1452|155/483||,T|custom|MODIFIER|||CUSTOM&EC1118_PRJEA37863|gi|290878045|emb|FN393060.2||||n.686358C>T||||||,T|custom|MODIFIER|||CUSTOM&EC1118_PRJEA37863|YBR247C_CDS|||n.686358G>A||||||,T|custom|MODIFIER|||CUSTOM&EC1118_PRJEA37863|YBR247C_EC1118|||n.686358G>A|||…	C	T	PASS	244	NA	32.42	247.74	C/C	108,0	0.009102	C/T	66,67	0.505	ok	ok
gi|290771009|emb|FN393075.2|	26075	C|missense_variant|MODERATE|EC1118_1J11_0144g|EC1118_1J11_0144g|transcript|CAY80571|protein_coding|1/1|c.1472A>G|p.Lys491Arg|1472/1746|1472/1746|491/581||,C|custom|MODIFIER|||CUSTOM&EC1118_PRJEA37863|gi|290771009|emb|FN393075.2||||n.26075T>C||||||,C|custom|MODIFIER|||CUSTOM&EC1118_PRJEA37863|YJL216C_CDS|||n.26075A>G||||||,C|custom|MODIFIER|||CUSTOM&EC1118_PRJEA37863|YJL216C_EC1118|||n.26075A>G|||…	T	C	PASS	209	NA	27.86	5.8	T/T	93,0	0.01	T/C	110,3	0.035
gi|290771009|emb|FN393075.2|	98039	GA|upstream_gene_variant|MODIFIER|EC1118_1J11_0628g|EC1118_1J11_0628g|transcript|CAY80612|protein_coding||c.-82_-81insT|||||82|,GA|intergenic_region|MODIFIER|EC1118_1J11_0628g-EC1118_1J11_0639g|EC1118_1J11_0628g-EC1118_1J11_0639g|intergenic_region|EC1118_1J11_0628g-EC1118_1J11_0639g|||n.98039_98040insA||||||,GA|custom|MODIFIER|||CUSTOM&EC1118_PRJEA37863|gi|290771009|emb|FN393075.2||||n.98039_9804…	G	GA	PASS	175	TRUE	20.16	104.75	G/G	67,0	0.014	G/GA	50,44	0.468	ok	ok
gi|259149327|emb|FN394216.1|	498551	A|downstream_gene_variant|MODIFIER|EC1118_1O4_3136g|EC1118_1O4_3136g|transcript|CAY86392|protein_coding||c.*162G>A|||||162|,A|intergenic_region|MODIFIER|EC1118_1O4_3136g-EC1118_1O4_3147g|EC1118_1O4_3136g-EC1118_1O4_3147g|intergenic_region|EC1118_1O4_3136g-EC1118_1O4_3147g|||n.498551G>A||||||,A|custom|MODIFIER|||CUSTOM&EC1118_PRJEA37863|gi|259149327|emb|FN394216.1||||n.498551G>A||||||	G	A	PASS	251	NA	24.59	5.34	G/G	82,0	0.012	G/A	166,3	0.023
gi|259146254|emb|FN393070.1|	725955	A|missense_variant|MODERATE|EC1118_1G1_4478g|EC1118_1G1_4478g|transcript|CAY79889|protein_coding|1/1|c.2372A>T|p.Asp791Val|2372/2457|2372/2457|791/818||,A|downstream_gene_variant|MODIFIER|EC1118_1G1_4467g|EC1118_1G1_4467g|transcript|CAY79888|protein_coding||c.*432T>A|||||432|,A|custom|MODIFIER|||CUSTOM&EC1118_PRJEA37863|gi|259146254|emb|FN393070.1||||n.725955T>A||||||,A|custom|MODIFIER|||CUSTOM&E…	T	A	PASS	165	NA	20.63	26.91	T/T	69,0	0.014	T/A	84,10	0.115	ok	ok
gi|259146254|emb|FN393070.1|	1035697	C|stop_gained|HIGH|EC1118_1G1_6304g|EC1118_1G1_6304g|transcript|CAY80047|protein_coding|1/1|c.1218T>G|p.Tyr406*|1218/1845|1218/1845|406/614||,C|custom|MODIFIER|||CUSTOM&EC1118_PRJEA37863|gi|259146254|emb|FN393070.1||||n.1035697A>C||||||	A	C	PASS	214	NA	27.4	7.4	A/A	91,0	0.011	A/C	117,4	0.041
gi|259145822|emb|FN393066.1|	78	AA|intergenic_region|MODIFIER|EC1118_1E37_0001g|EC1118_1E37_0001g|intergenic_region|EC1118_1E37_0001g|||n.78_79delGGinsAA||||||,AA|custom|MODIFIER|||CUSTOM&EC1118_PRJEA37863|gi|259145822|emb|FN393066.1||||n.78_79delGGinsAA||||||	GG	AA	PASS	50	NA	5.42	17.67	GG/GG	18,0	0.049	GG/AA	24,6	0.219
gi|259145776|emb|FN393064.1|	57824	G|missense_variant|MODERATE|EC1118_1D22_0320g|EC1118_1D22_0320g|transcript|CAY79063|protein_coding|1/1|c.623T>C|p.Ile208Thr|623/930|623/930|208/309||,G|custom|MODIFIER|||CUSTOM&EC1118_PRJEA37863|gi|259145776|emb|FN393064.1||||n.57824A>G||||||,G|custom|MODIFIER|||CUSTOM&EC1118_PRJEA37863|YDL222C_CDS|||n.57824T>C||||||,G|custom|MODIFIER|||CUSTOM&EC1118_PRJEA37863|YDL222C_EC1118|||n.57824T>C||||||	A	G	PASS	133	NA	17.16	6.67	A/A	57,0	0.017	A/G	71,3	0.053
gi|259145041|emb|FN393063.1|	334118	A|upstream_gene_variant|MODIFIER|EC1118_1D0_2212g|EC1118_1D0_2212g|transcript|CAY78493|protein_coding||c.-183A>T|||||183|,A|upstream_gene_variant|MODIFIER|EC1118_1D0_2223g|EC1118_1D0_2223g|transcript|CAY78494|protein_coding||c.-247T>A|||||247|,A|intergenic_region|MODIFIER|EC1118_1D0_2212g-EC1118_1D0_2223g|EC1118_1D0_2212g-EC1118_1D0_2223g|intergenic_region|EC1118_1D0_2212g-EC1118_1D0_2223g|||n.33…	T	A	PASS	209	NA	27.85	7.59	T/T	93,0	0.01	T/A	103,4	0.046

[truncated: 17 more sheets: H, M3(0,33), H, M3(2,35), H, M3(1,34), H, T14(16,15), E, E9(0,7), E, G7(30,45), E, M2(13,40), E, T3(12,35), E, T3(13,35), E, T3(15,35), N, E11(21,4), N, M7(11,24), N, M4(14,5), N, T6(5,10), N, M5(4,43), N, T4(3,41), N, G6(0,37)]
