# Supplementary material for: Highly parallelized laboratory evolution of wine yeasts for enhanced metabolic phenotypes
Source: Mol Syst Biol. 2024 Aug 22;20(10):2. doi: 10.1038/s44320-024-00059-0 (PMC11450223; doi:10.1038/s44320-024-00059-0)
Supplement: Supplementary file 5 — Source data Fig. 2 [file 44320_2024_59_MOESM5_ESM.xlsx]

## Sheet: Readme
Here you find source data for Figure 2. Adaptive gains after all evolution cycles of all population replicates of all parental strains in all environments are reported in sheet "Adaptive gain". The starting growth of parental strains before any evolution is reported in sheet "Parentals before evolution".

## Sheet: Adaptive gain
		Environment
		Gluth. Prod.	Fructose	Aroma Prod.	Vit. Lim.	High EtOH	High Sugar	N Lim.	NCR
Lineage 1	D10	-0.193839	-1.09023	0.152571	0.146655		-0.211473	0.0943651
	D10	0.00561341	-1.12225	0.249871	-0.0222412		-0.126246	0.0956857
	D10		-0.0756404	0.225317	0.325031		-0.191914	0.120107	-0.222862
	D10	-0.0628433	-0.823457	0.195096	0.00218164	0.074261	0.0541975	0.0642615
	D10	-0.0213123	-0.821673	0.367163			-0.157905	0.0333035
	D10	0.155048	-0.890144	0.263672			-0.0417385	-0.0638156
	D10	0.319414	-0.766851	0.373219			-0.187559	0.0927049
	D10	0.0593214	-0.735858	0.227435			-0.06163	-0.0534599
	D10	-0.00210338	-1.01368	0.379744	0.0021716		0.0957322	0.0176071
	D10	-0.133081	-0.72092	0.381609	-0.0663461		-0.230732	0.0176071
	D10	-0.170208	-0.686532	0.59777	0.0346616		0.0830467	0.0176071
	D10	0.0593214	-0.349356	0.315651	0.0149158		-0.06163	0.0176071	-0.0189547
	D10	-0.0813769	-0.966468	0.156509			-0.242728	0.0176071
	D10	0.17141	-0.969833	0.1171			-0.0610898	-0.0543555
	D10	0.073634	-0.858979	0.553314	-0.0784224		-0.0332079	0.0442626
	D10	-0.15454	-0.669561	0.447507	0.032257		-0.110549	0.0368108
	D10	0.0337491	-1.09547	0.292367			-0.0505903	-0.00938077
	D10	0.0593214	-0.604166				-0.0521858	-0.0314272
	D10	-0.107986	-0.604166	0.262902			0.0298763	0.0172337
	D10	0.0593214	-0.604166				-0.06163	-0.0211268
	D10	0.26062	-0.578532	0.681393	0.0970382		-0.175522	-0.0101259	0.963367
	D10	0.0593214		0.458921	0.216254		-0.0130374	-0.00546525
	D10	-0.0957978		0.571594	0.124376		0.153092	0.00291577
	D10	0.666694	-0.954523	0.406004	-0.0099161	0.028444	-0.06163	0.0546674
Lineage 2	D11	0.421699	0.0917233				0.824207	0.299229
	D11	0.397136					0.200016	-0.24842
	D11	0.354366		0.903474				0.396149
	D11							0.323087
	D11	0.339521		0.642323			1.24752	0.261664
	D11	0.428843		0.845748			0.515678	0.22989
	D11	0.317452		0.334621			0.0310311	-0.273374
	D11	0.592926		0.658288			-2.8285	0.150273
	D11	0.788915		0.478794				-0.166846
	D11	0.867829	0.307144	0.873118				0.398877
	D11			0.513626				-0.128034	-0.286243
	D11			0.846083				-0.137322
	D11	0.456447		0.332172			-1.5039	-0.118925
	D11	1.08952		0.711998			1.0219	0.142096
	D11	0.975026		0.613347				0.0992248
	D11	0.489578		0.627887				0.0818575
	D11			0.497481			0.452433	0.0949654
	D11	0.823809		0.627162			0.304529	0.0663956
	D11	0.63634		0.452915			0.955352	0.0436601
	D11	1.0824		0.789963			0.867236	-0.0229828
	D11	0.475318		0.426309				-0.0266445
	D11	0.526322					-2.45996	-0.0209966
	D11	0.566587		0.294542				0.0197042
	D11	0.363499
Lineage 3	D12	0.128078	0.347751	0.442413	-0.362991	-0.262667	-0.201146	-0.106156	-0.381505
	D12	0.385416	0.158369	0.329666	-0.292757		-0.153399	-0.251484
	D12		0.141986	0.319933	-0.0637292			-0.0693939
	D12		0.102001	0.383937	-0.0752468	0.276341		-0.0693939
	D12		0.362083	0.63412	-0.181381			0.0834182
	D12	-0.164722	-0.513854					-0.119754	0.225739
	D12	0.0585475	-0.379822	0.638862	-0.267172			0.069179	0.161391
	D12		-0.13699	0.327155	-0.64766			-0.0529738
	D12		-0.229244	0.584611	-0.0515053	-0.0516753		0.0449857
	D12	-0.0207428			-0.279247			-0.0381514
	D12	-0.752521		0.676258	-0.0933562	-0.050173	0.0503924
	D12			0.4419		-0.0310569	-0.0412
	D12	-0.391619							-0.401671
	D12
	D12	-0.277572
	D12			0.394516	-0.12052
	D12	-0.497206		0.604455	-0.471144
	D12	-0.0207428
	D12			0.615867	-0.221613
	D12	-0.0207428
	D12			0.569017	-0.251093	-0.0514444	0.108645
	D12
	D12	-0.150983		0.625581	-0.259878				-0.276277
	D12					-0.0310569	-0.0412
Lineage 4	E1		0.643385	0.240321	-0.310598			0.211066
	E1		0.396338	0.0784296	0.0179061			0.391791
	E1	-0.416832	0.308925	-0.030551	0.133967			-0.0717823
	E1	1.06825	0.277343	0.331517	-0.237358
	E1		0.202963	0.569132	-0.22368
	E1		0.0290838
	E1			0.578596	-0.329106
	E1
	E1			0.684579	0.050464
	E1						-2.69354
	E1		0.439669	0.657321	-0.0626541
	E1
	E1
	E1
	E1
	E1						-1.27873
	E1	0.138847		0.663193	-0.00894977				0.403709
	E1	0.0679661		0.405389	-0.0284884
	E1			0.609182	-0.197315
	E1
	E1			0.64199	0.0076363
	E1
	E1			0.741766	-0.0744375
	E1
Lineage 5	E10	-0.220189	0.114623	0.188778		0.00360292	-0.0247936	0.124282
	E10	0.0890883	0.0244065			0.0798206	-0.0801329	0.0906851
	E10	0.233649	-0.154975	0.153756	0.0295597	-0.175687	0.333581	0.0459841	-0.257287
	E10	0.155632	-0.138203	0.12949	0.153311	-0.0683689	-0.0636247	0.0644166	-0.225024
	E10	-0.139087	-0.23084	0.26195	-0.039144	-0.204088	-0.133574	0.0436274	-0.339692
	E10	0.0631724	-0.282236	0.240857	0.187564	0.00683656	-0.0785	0.0373716
	E10	-0.452937	-0.282981	0.282752	-0.0666173	-0.12723	0.190189	0.156895
	E10	0.0631724	-0.282981				-0.0785	0.133787
	E10	-0.170471	-0.282981	0.331352	0.0298403	-0.0485919	-0.114621	0.0352898	-0.283082
	E10	-0.0245649	-0.282981	0.240857	0.0195153	0.00683656	-0.0785	0.106695	-0.347199
	E10	0.206069	-0.352108	0.251947	-0.120651	-0.0706025	-0.13839	0.0965053	-0.178828
	E10	0.134099	-0.309329	0.297485	-0.0726586	0.00683656	0.211867	0.101554	-0.269783
	E10	0.101313	-0.410596	0.180186	0.313663	0.109301	-0.219487	0.102244
	E10	-0.369048	-0.494703	0.242328		0.0292839	-0.24337	0.143164
	E10	0.0664557	-0.533899	0.357971	0.0665744	-0.0522152	0.479551	0.0225433	-0.418101
	E10	-0.0399444	-0.542336	0.28207	-0.0282997	-0.0107452	-9.77427e-05	0.0833323	-0.348109
	E10	0.0743904	-0.565029	0.371861	-0.228655	0.128956	0.0306439	-0.0207425	-0.430076
	E10	0.0631724	-0.569055	0.243784	-0.0724177	0.00683656	0.0240916	0.0168458
	E10	-0.128488	-0.595098	0.715674	-0.274279	0.0446238	-0.262319	0.0168458
	E10	0.0631724	-0.644964	0.300783	-0.0588016	0.00683656	-0.0785	0.0168458
	E10	-0.174452	-0.677938	0.268282	-0.669725	-0.000967067	-0.287768	0.0643858	-0.318352
	E10	0.0631724	-0.708599	0.171679	-0.109325	0.00683656	-0.0785	0.0799709	-0.269783
	E10	0.132985	-0.882567	0.262742	-0.33905	0.0141522	0.0931689	0.0861976	-0.0290946
	E10	-0.0178236		0.325591	0.110442	0.00683656	-0.0199239	-0.0153179	-0.185276
Lineage 6	E11	-0.351223	0.332181	0.131855	-0.189553		-1.11346	-0.192171	-0.18019
	E11	-0.49857	0.582701	0.231941	-0.0707306		-1.14424	-0.208219	-0.166417
	E11		0.0705814				-1.11127	-0.231086
	E11		0.342509				-1.21696	-0.253552
	E11	-0.151731	0.239585	0.408005	-0.342919			-0.182123	-0.46674
	E11	-0.423693	0.401706	0.197692	-0.027272			-0.190004	0.0308273
	E11	-0.45102	0.0694377	0.384613	-0.362945		-1.1817	-0.232686	-0.0788813
	E11	-0.425531		0.0710787	0.0156207			-0.315311	0.0176523
	E11	0.410314		0.138566	-0.121161	0.187479	-1.06203	-0.240329
	E11	-0.368085				0.084642	-1.04205	-0.190003
	E11	-0.391126		0.161384	0.0601472		-1.0251	-0.233587	-0.104096
	E11	-0.553656				0.084642	-1.07256	-0.267553	0.0176523
	E11	-0.246744		0.0340104	-0.26136			-0.126683	0.054563
	E11	-0.37347		0.0164676	-0.109704	0.0820136	-1.05129	-0.0972854	-0.151653
	E11							-0.105087
	E11	-0.463872		0.328321		0.0609325	-1.04254	-0.136714
	E11			0.489072	-0.35712			-0.0869122
	E11			0.202361	-0.0349755	0.084642	-0.984907	-0.117522
	E11			0.285718	-0.421016		-1.06498	-0.0792423
	E11	-0.527823		0.0557509	-0.125453	0.084642	-1.12594	0.0952107	0.0623824
	E11	-0.362769		0.238771	-0.307793		-1.09384	-0.083658
	E11	-0.281102		0.190709		0.084642	-1.05047	-0.0616005
	E11	-0.304217		0.255591	-0.251518	-0.0528946	-1.09427	-0.0151097
	E11	-0.344002		0.0357608	-0.0626216
Lineage 7	E12	-0.960908	0.582797	0.331305		0.23642	-0.464383	0.230642	-1.01178
	E12	-0.796923	0.237535	0.524561		-0.123841	-0.167723	-0.187654
	E12		-0.235634	0.502459				-0.227986
	E12		0	0.33752			-0.79784	-0.171319
	E12	-0.991327		0.790812				0.210342
	E12	-1.02478		0.0805565		0.0136556	-0.696412	0.0565934
	E12	-1.00177		0.623088		0.47302		-0.11303
	E12	-0.823716		0.64102			-0.422069	0.048469
	E12							-0.0552014
	E12							-0.0297349
	E12	-0.963934		0.671061				-0.0348396
	E12							-0.0190327
	E12	-0.883276		0.642431		0.338842		-0.0309609
	E12	-0.964083		0.484851			-0.565293	-0.00436838
	E12
	E12
	E12	-0.688143		0.890792
	E12	-0.723814	-0.646555	0.88196		0.0136556
	E12	-0.774329		0.700878		0.321892
	E12	-0.303465		0.621106		0.0136556	-0.687545		-0.133707
	E12			0.651327
	E12			0.0213253				-1.4031
	E12
	E12
Lineage 8	E2	0.008256	0.500195	0.448757	0.168517	-0.346884	-0.108222	0.0693215
	E2	0.0593851	0.213961	0.368111	0.0958133	-0.212038	-0.125281	-0.000519222
	E2		0.235134	0.274747	0.257042	0.327586	-0.341624	-0.143606
	E2	0.253665	0.176978	0.368027	0.125742	-0.0966578	-0.337232	-0.168978	0.290792
	E2	-0.0118862	0.532664	0.495495	0.0421457	0.108859	-0.081785	-0.133179	0.138769
	E2	0.0368835	0.0738387	0.180443	0.0211439	0.0785443	-0.0733046	0.0355335
	E2	0.0410571	0.0622678	0.292464	-0.0890691	0.0162035	-0.105486	0.0355335	0.449088
	E2	0.0368835	0.0733401	0.24954	0.114693		0.00789361	-0.169328	0.0718331
	E2	0.460243	0.54177	0.586237	0.0180591	-0.228771	-0.122316	0.0616314
	E2	0.0368835	0.533717	0.28596	0.178685			-0.097768	0.170356
	E2	0.138615	0.537271	0.38493	0.149396	-0.20566	-0.358768	0.046631
	E2		0.143972	0.105937	0.138226			-0.0673117
	E2	0.135394	0.0294344	0.216336	0.186996	0.0931206	-0.133145	-0.0867743
	E2	0.0194798	0.0461149	0.186683	0.0390702	0.185996	-0.294565	-0.0405256
	E2	0.042879	0.450139	0.239795		-0.154019	-0.512684	-0.0279563	-0.044339
	E2	0.0539185	0.139712	0.17399	0.223107	-0.142412	-0.385128	0.00923662
	E2	0.0324959	0.472012	0.495599	-0.065484	0.0533168	-0.116195	0.0180659
	E2	0.0368835	0.165551	0.310792	0.126128	0.0785443	-0.0237126	-0.0148872	-0.0511605
	E2			0.542681	-0.00742616	0.141958	-0.100736
	E2	0.0368835		0.158287	0.126128	0.0785443	-0.285921		0.524583
	E2	0.0874269	0.348427	0.557802	0.0700397	-0.13888	-0.440924		-0.123887
	E2			0.208054	0.0353592
	E2	-0.0273292		0.42785	0.247175			0.665784	-0.174305
	E2	0.0368835		0.20977	0.142706
Lineage 9	E3	0.583442	0.170754	0.3001	-0.344295	-0.414021	-0.190104	0.261886	0.271475
	E3	1.06733	0.207586	0.249862	-0.33078	-0.416863	0.53944	0.231495
	E3		0.0980034	0.140443	-0.0466708	-0.135245	0.28344	0.265727
	E3		0.148479	0.0882763	-0.147307	-0.32521	0.169368	0.20926
	E3	-0.408529	0.258261	0.405196	-0.366322		-0.0060759	0.247206	-0.0950869
	E3	0.731424	0.225325	0.237052	-0.061427	-0.0406554	-0.0761674	0.213481	-0.0268645
	E3	-0.00995267	-0.0981005	0.365994	-0.207917	0.207533	0.0489982	0.232595
	E3	0.656374	-0.104324	0.317801	-0.255377	-0.325474	-0.0447792	0.300493	-0.133337
	E3	0.249656	0.278587	0.255215	0.00432366	-0.318474	0.199637	0.251261	-0.350024
	E3	0.330971	0.412677	0.131657	-0.061427	0.0260531	0.0366745	-0.146248	0.0757068
	E3	0.161088	-0.249698	0.308506	-0.363473	-0.0835372	0.224439	0.129244	-0.13791
	E3	0.176732	-0.249698	-0.0661136	-0.00626903	-0.0406554	0.15222	0.226685	0.0757068
	E3	-0.323463	-0.164469	0.101847	-0.127086	0.181627	-0.185012	0.249393	-0.284292
	E3	0.244201	-0.0655276	0.0515659	-0.30415		-0.158806	0.227942
	E3	0.258513	-0.287039	0.0689929	-0.0550288	0.00254781	0.269595	0.136043	0.353028
	E3	0.188328	-0.28883	-0.0896167	0.0224278	-0.0174316	0.507603	0.170429	0.297514
	E3	0.561342		0.323181	-0.243298	0.165754	0.104102	0.31929	-0.075342
	E3	0.556648		0.244552	-0.282222	-0.0406554	-0.1288	0.169378	-0.202261
	E3	0.799307		0.470308	-0.219602	0.0159944	-0.248637	0.075242	-0.0967227
	E3	-0.108108		0.185496	-0.328472			-0.0772853	0.206929
	E3	-0.0994324		0.336128	-0.285227	0.4348	0.307407	0.0460426	-0.154391
	E3	0.378997	0.397247	0.0233698	-0.061427	0.365953	0.48239	0.039141	0.190383
	E3	-0.587515		0.418211	-0.300156	0.277598	0.594401	0.050619	0.231809
	E3	0.0617921		0.185496	-0.061427	0.0535802	0.385594	-0.0646054	0.0757068
Lineage 10	E4	-0.40428	-0.0660259	0.0221397	-0.10589	0.0574726	-0.190431	-0.115415	-0.912736
	E4	-0.104672	-0.0685661	0.0683884	-0.0372099	-0.0729879	0.0393953	0.115622	-0.439864
	E4	-0.0220468	-0.178183	0.0291674	-0.0814789	0.0954847	-0.0959308	-0.0800413	-0.896736
	E4	0.0489197	-0.175793	0.087293	0.0437275	0.0221302	-0.192436	-0.180801	-0.771643
	E4	-0.180517	-0.233034	0.209068	-0.105979	-0.0377345	0.111925	0.0581263	-0.555101
	E4	-0.0031381	-0.246016	0.200551	-0.144417	0.059565	0.0838905	0.151935	-0.767861
	E4	0.0601954	-0.289514	0.31857		0.129788	0.44745	-0.0684619
	E4	-0.0031381	-0.306601	0.163717	-0.0890263	0.059565	0.02743	-0.181638	-0.73122
	E4	-0.160742	-0.855365	0.404553	-0.203185		0.000187752	-0.0659634
	E4	-0.0031381	-0.350648	0.180691	0.0981928	0.059565	0.3193	-0.0236844
	E4	-0.170028	-0.371741	0.36003	-0.299847	-0.0831763	0.0253809	-0.0236844
	E4	-0.0031381	-0.371741	0.316147	-0.0526292	-0.116749	0.02743	-0.0236844	-0.597547
	E4	-0.22373	-0.371741	-0.0493463	-0.204922	0.00902852	-1.03531	-0.0236844
	E4	0.0515009	-0.371741	0.197886	-0.180148	0.167751	0.167854	-0.0236844
	E4	-0.15087	-0.237117	0.236865	-0.106952	-0.138419	-0.217168	-0.0236844	-0.534449
	E4	-0.240661	-0.360741	0.255044	-0.0710643	0.0605482	0.0540893	-0.0236844
	E4	-0.265919	-0.282201	0.296328	-0.203347	0.00715785	-0.133993	0.0374801
	E4	-0.0031381	-0.203645	0.166018	-0.236859	0.059565	0.02743	-0.0358483
	E4	-0.333173	-0.366764	0.161968	-0.264901	0.133007	-0.00212384	-0.042205
	E4	-0.0031381	-0.433848	0.12914	-0.111271	0.059565	0.02743	-0.0183592
	E4	-0.141623	-0.406038	0.356896	-0.35233		-0.261413	0.0322462	-0.721779
	E4	-0.0031381	-0.558969	0.211998	0.00391074	0.059565	-0.253387	-0.00823462
	E4	0.104631	-0.472418	0.365564	-1.65105	-0.0096839	-0.155603	0.00131955
	E4	-0.0031381	-0.54783	0.262521	-0.138171	0.059565	0.239509	0.00074885
Lineage 11	E5	0.0899688	0.287963	0.318321	-0.110141		-0.116467	-0.101497
	E5	-0.0742112	-0.29767	0.414656	0.053491		-0.216522	0.483634	-0.217407
	E5		0.176774	0.42641	-0.22742			-0.0385089
	E5		-0.181117	0.484686	-0.126564			-0.0385089
	E5	0.105154	-0.0155861	0.501539	-0.18674		0.0745823	-0.0385089
	E5	0.0368277	0.0836845	0.266823	-0.290941		0.0567	-0.0589047
	E5	0.00761031	-0.069048	0.496835	-0.51592		0.0520427	-0.0385089
	E5	0.0368277	-0.0483421	0.27511	-0.169193		0.0567	-0.0539348	-0.203103
	E5		-0.00176746	0.614637	-0.117105			-0.0397665
	E5		-0.025067					-0.0183153
	E5			0.622232	-0.510575			-0.0358466
	E5			0.376465			-0.0439277	-0.0155326
	E5	0.187184		0.349448	-0.242793		-0.0934414	-0.0112487
	E5	0.109056		0.31769	-0.430307		-0.203764	0.0196381
	E5							-0.00460446
	E5			0.493636	-0.492758		-0.0228283
	E5	0.0899967		0.466928	-0.620621		0.185351
	E5	0.0368277		0.376465	-0.212674		-0.0244415
	E5	0.0526603		0.673461	-0.498203		-0.154474
	E5	0.0368277		0.0316242	-0.261159		0.0567
	E5			0.631262	-0.168408
	E5						-0.0116607
	E5	-0.24597		0.549531	-0.318985		-0.0513786
	E5	-0.869277		0.376465	-0.257602				0.897275
Lineage 12	E6		-0.244662	0.328126	-0.21628		0.0963476	-0.198828
	E6	-0.252495	0.381629	0.532093	-0.239998		0.232532	-0.238182
	E6		0.304495	0.280429	-0.173274			-0.0754895
	E6	-0.238864	-0.0184408	0.399231	-0.376828		0.929232	0.265915
	E6	0.243416	0.236577	0.483355	-0.00186935			-0.105276
	E6		0.00324633				0.3578	-0.209503
	E6	-0.045097	0.0787742	0.756605	-0.190203		0.189602	0.0911766
	E6	-0.00681145		0.480532	-0.18117			-0.0654622
	E6			0.670113				-0.169694
	E6							0.0961825
	E6	-0.109226		0.650022			0.170494	-0.0105397
	E6	-0.112137		0.581584	-0.245453		0.173215	0.0169318
	E6	0.0548006						-0.0799622
	E6	-0.27781		0.655561			0.241945	-0.00796238
	E6							0.00912488
	E6	0.0883881		1.42335			0.355789
	E6	0.118581		0.280097	-0.171424		0.330119
	E6	0.0658297					0.3578
	E6	0.0319645		0.579184	-0.421857		0.407153
	E6	-0.162766		0.403379		-0.131911	0.3578
	E6	0.077131		0.566136
	E6						0.3578
	E6	-0.276534		0.789723			0.34138
	E6	-0.0530669		0.265612			0.3578
Lineage 13	E7		-0.184599	1.00522	0.480184	0.426515	-0.236892	0.140905	0.245008
	E7		-0.590689	0.10309	-0.00866513			0.225633
	E7	-0.0183454	-0.611724	0.332748	-0.185975	-0.142265	-0.115851	0.256452
	E7	-0.0261351	-0.239113	0.370189	-0.0420891	-0.536292	-0.0800793	0.108109	-0.356422
	E7		-0.264351	0.303772	-0.101057			0.11119
	E7	0.711395	-0.511735	-0.171574			-0.63676	0.137395	-0.022366
	E7		-0.455293	0.342698	-0.208202			0.203915
	E7		-0.455293	-0.0911742	-0.232108			0.14811
	E7	0.0294609	-0.455293	0.282869	0.0395868	0.0286587	-0.145748	0.114731	0.16881
	E7	-0.022152	-0.506296	0.185599	-0.286957		-0.125059	-0.0275054	0.103668
	E7	0.0565262	-0.230215	0.367076	-0.0896715	0.0578349	-0.208995	-0.0275054	0.3212
	E7	-0.022152		0.292547	-0.232108	0.116883	-0.302684	0.0846448	-0.168602
	E7			0.0975186	-0.362135			-0.0515834
	E7		-0.128586					0.0301435
	E7	0.0367633		0.126231	-0.203929	0.133224	0.100989	-0.00546273	0.304182
	E7	-0.658567	-0.359697	0.287261	-0.186427		-0.212291	-0.00515307	0.485899
	E7	0.0899491			-0.370747	0.526692		-0.00173484
	E7	0.916292		-0.00403279	-0.232108
	E7			0.475835	-0.263911
	E7		-0.0943606	0.16669	-0.264632	0.178241
	E7	0.240609		0.214802	-0.18132		-0.249945		0.259636
	E7	0.0477403		0.16669	-0.305224	0.0192016	-0.481583		-0.022366
	E7	0.0624988	-0.400632	0.392594	-0.162939	0.260177	-0.201123		-0.275657
	E7	0.19565	-0.539638	0.16669	-0.232108	0.157543	-0.208454		0.384685
Lineage 14	E8	-0.48569	0.283383				0.210004	-0.253303	-0.0441819
	E8	0.159379	0.300771	0.178692	0.243536		0.248802	-0.324909	0.00170526
	E8	0.0772931	0.822237	0.233909		0.0910648	0.281325	-0.299909	-0.0760697
	E8	-0.0432795	0.355129	0.319964		0.0542961	0.264619	-0.312227	-0.215208
	E8	-0.018188	0.352238	0.0190242	-0.114904	-0.141941	0.595479	-0.228639	0.141225
	E8	-0.00948527	0.389274			0.0268828		-0.176803	0.152005
	E8		0.389274	0.183826	0.117414		0.494288	-0.209581	0.10223
	E8		0.389274	-0.0826211	-0.122009			-0.226156	-0.000346754
	E8	0.0912069	0.389274	0.315539		0.0706768	0.191677	-0.222365	0.358728
	E8	-0.00948527	0.389274	0.140966		0.0268828	0.3266	-0.260132	-0.000346754
	E8	-0.129115	0.389274	0.370625		-0.195562	0.333191	-0.222081	-0.32277
	E8	-0.00948527	0.389274	0.217523		0.0268828	0.3266	-0.233765	-0.125016
	E8	-0.571789	0.798849				0.623213	-0.225569	0.229352
	E8	0.141952	0.701153	-0.132566	-0.244063		0.388022	-0.181935	-0.0563111
	E8	-0.0313226	0.417176	0.0303106			-0.0171711	-0.189665	-0.0567205
	E8	-0.215022	0.437612	0.233939	-1.50126	-0.103339	0.402646	-0.188265	-0.288705
	E8	-0.0434977	0.441796	0.0452481	-0.0628115			-0.0901125	0.100683
	E8	-0.00948527	0.609127					-0.150323	-0.000346754
	E8	0.0461476	0.583162	-0.0115692	-0.015082		0.5618	-0.0573447	0.0884806
	E8	-0.00948527	0.472968			0.0268828	0.3266	-0.150153
	E8	0.118838	0.511207	0.252164		0.0422251	0.202006	-0.168315	0.199986
	E8	-0.00948527	0.541416			0.0268828	0.3266	-0.123469	-0.0864099
	E8	-0.0568382	0.183952	0.223504		-0.0656774	0.318438	-0.0879836	0.3511
	E8	-0.00948527	0.418458	0.140966			0.3266	0.00153726	-0.000346754
Lineage 15	E9	0.0730911	0.193209	0.946639		0.0326845	0.0782043	-0.313535	-0.159247
	E9	-0.00128385	0.210446	1.05364		-0.224186	-0.0595116	-0.173339	-0.216385
	E9	-0.045169	0.164563	0.728491		0.0195134	0.0852759	0.0802704	-0.196976
	E9	0.130639	0.160397	0.268145		-0.034973	-0.0988538	-0.172229	-0.182872
	E9	-0.0611519	0.0971951	0.577863	-0.144481	0.0329283	-0.152754	0.0393713	-0.260469
	E9	0.0649765	0.121759	0.367841	0.115674	0.0437586	-0.248095	0.0393713	-0.172633
	E9	0.142717	0.0278763	0.479981	-0.201643	-0.09186	-0.0412303	0.0393713	-0.111149
	E9	0.0430877	-0.00747691	0.367841	-0.188096	0.0437586	-0.02828	0.0393713	-0.326121
	E9	-0.225606	-0.0791552	0.527063	-0.0640847	-0.0592177	0.0687832	0.0393713	0.117545
	E9	0.0649765	-0.0791552	0.367841	0.0349242	0.0437586	0.0488267	0.0745348
	E9	0.177632	-0.0791552	0.573196	-0.0313098	0.0629488	0.142383	-0.0701873	-0.0867753
	E9	0.0649765	-0.0791552	0.491337	0.2762	0.0437586	-0.02828	-0.156389	-0.0541896
	E9	0.157793	-0.0846023	0.318417		-0.0601394	-0.0798344	0.0899946
	E9	-0.0382835	0.0979856	0.309297	-0.179565	-0.0781355	0.152005	0.082821	-0.28002
	E9	0.0816286	0.0776193	0.345608	-0.040916	0.0843565	-0.0866291	0.0393713	-0.146037
	E9	0.18745	-0.0721732	0.544042	-0.0337795	0.0551466	-0.165528	-0.0642874	-0.0985619
	E9	0.0941975	-0.135992	0.482164	-0.00256605	-0.0701747	-0.166107	0.034653	-0.0625882
	E9	0.0649765	-0.0873855	0.367841	-0.0301657	0.0437586	-0.123531	-0.0444877	-0.249855
	E9	-0.0329511	-0.111946	0.470107	-0.275721	-0.0334818	-0.0429764	-0.0208162
	E9	-0.104657	-0.177823	0.315745	-0.0301657	0.0437586	-0.0987484	-0.0168762	0.117172
	E9	-0.057148	-0.314606	0.606706	-0.17667	0.0399933	-0.0626359	0.00452306	-0.38295
	E9	0.0649765	-0.324588	0.345286	-0.0301657	0.0437586	-0.02828	-0.00154402	-0.11193
	E9	0.152058	-0.307889	0.592685	-0.081019	0.0568584	0.139092	0.00350919
	E9	-0.0366404	0.112524	0.457761	0.0142025	0.0437586	-0.133832		-0.0541896
Lineage 16	F12	0.0587316	0.383756	0.260145	0.0831503	-0.0548183	-0.116506	-0.296201	0.403865
	F12	-0.0775644	0.0923361	0.232539	0.0240324	-0.0566828	-0.318679	-0.166001	0.389399
	F12	0.109718	0.0537472	0.376793	0.0954023	0.0492145	-0.150038	-0.153088
	F12	0.027377	-0.065511	0.242194	0.0938113		-0.110733	-0.261621	0.614592
	F12	-0.162198	-0.0761918	0.322288	-0.066523	-0.0440364	0.4359	0.110639	0.0397015
	F12	-0.0660591	0.246127	0.558598	0.29154	0.00292327	0.562721	0.158468	0.448372
	F12	-0.0701104	-0.154537	0.428237	-0.270656	0.167363	-0.0695444	-0.120047	-0.0776205
	F12	-0.0660591	-0.193133	0.321216	0.0113742	0.00292327	-0.121419	-0.103376
	F12	-0.14688	-0.193133	0.439584	-0.00212948		-0.0564002	0.245876
	F12	-0.0660591	-0.0476777	0.398656	-0.118032		-0.174391	-0.055875
	F12	-0.031261	-0.0192906	0.556973	-0.0282185		0.113742	0.0645875
	F12		-0.507635	0.373754	0.395956	-0.162851	-0.06088	0.0533437
	F12	-0.217428	-0.295858	0.474943	0.199676	-0.00321264	-0.114417	0.0617345	0.247031
	F12	-0.0516312		0.330051	-0.12694	0.128713	0.0659845	0.0452279
	F12	-0.220502	0.429886	0.582665	0.395936		-0.106727	0.0578388
	F12			0.263551	0.107771	0.0659271	-0.414092	-0.0586948
	F12	-0.205984		0.262082	-0.290849	-0.0346234	-0.200967	0.0384766	-0.0272562
	F12	-0.0660591		0.321216	0.245168	0.00292327	-0.120226	-0.0277584
	F12	-0.125903		0.252443	-0.000991887	-0.114623	0.123942	-0.0127727
	F12	-0.0660591		0.70306	0.168548	0.00292327	-0.06088	-0.00148051
	F12	-0.700849		0.424496	-0.213698	-0.0326927	-0.185693	-0.00148051
	F12	-0.479493		0.35826	0.0302104	0.00292327	-0.123189
	F12	-0.434321		0.442483	-0.0277267	-0.0890673	-0.244018
	F12	-0.581673		0.321216	-0.172935	0.00292327
Lineage 17	G1	-0.45625	0.0369032	0.0155938	-0.195489		-0.125304	0.289285	-0.104551
	G1	-0.44202	-0.702406	0.148515	-0.110022		0.0627509	0.365101	-0.192779
	G1	0.281535	-0.104255	-0.0702376	-0.251301		0.102239	0.175667	-0.134933
	G1	0.282444	-0.146081	-0.126157	-0.342248		0.102272	0.230987	0.491523
	G1	0.350233	-0.0999487	0.346136			-0.069521	0.19044	0.408603
	G1	-0.443877	-0.122378	0.144425			0.0966197	0.180936	-0.0207913
	G1	0.639901	-0.480814	0.149819			0.0991055	-0.210824	-0.0855166
	G1	-0.295269	-0.229184	-0.00345504			0.0536531	0.374798	-0.118054
	G1	0.421145	-0.229184	0.231571	0.0920044	-0.171455		0.176504	-0.112607
	G1	0.0595517	-0.229184	0.0270539	-0.249627	0.138461	0.345294	0.221577	-0.0200036
	G1	0.339271	-0.457442	0.221285	-0.182518		0.0485771	0.255281	-0.0764288
	G1	-0.0267529	-0.252818	0.228834	-0.598456		0.1753	0.241935	0.0926224
	G1	-0.42269	-0.421992	0.379643			-0.325431	0.175689	0.305897
	G1	0.73018	-0.267997	-0.191886			0.107037	0.127184	-0.118934
	G1	0.406705	-0.414029	0.363889	-0.155501		0.458464	0.230963	-0.319868
	G1	-0.180906	-0.282448	0.428936	-0.0335335		0.00604782	0.155227	-0.228801
	G1	0.205848	-0.410355	0.509308			0.00185285	0.120798	-0.197565
	G1	0.491845	-0.287997	0.500239			-0.01957	0.156796	-0.0207913
	G1	0.514764	-0.292073	0.49207			0.00379159	-0.107802	-0.214887
	G1	0.591336	-0.399492	0.287269			-0.101684	0.048574	0.0344856
	G1	-0.495214	-0.296263	0.28619	-0.140442	-0.176518	0.292948	0.09948	-0.245532
	G1	0.373921	-0.317327	0.330511	0.027115	-0.0378598	-0.154638	0.0973153	-0.343866
	G1	0.0643289	-0.373466	0.544399	-0.0625903		0.102798	0.0448902	-0.298222
	G1	-0.247517	-0.326368	0.378306	-0.256693	-0.0378598	-0.01957	-0.00768248	-0.243568
Lineage 18	G10	0.119795	-0.498911	0.150448			-0.300312	0.0359394
	G10	-0.0111988	-0.464715	0.166974			-0.0568998	0.0359394
	G10	-0.721205	-0.456426	0.132532	-0.174871	-0.112917	-0.273207	0.0359394	0.660242
	G10	-0.325903	-0.402142	0.0240624		0.0489841	-0.15301	0.0359394	0.257339
	G10	0.171327	-0.394793	0.156289	-0.110993		-0.0630032	0.0359394
	G10	0.0762906	-0.275491	0.107509	-0.131899		-0.004487	0.0359394
	G10	0.0681196	-0.275623	0.092298	-0.110761		-0.154249	0.0359394
	G10	0.0762906	-0.294321	0.107509	0.0142376	0.0119618	-0.004487	0.0359394
	G10	-0.533618	-0.246118	0.324819	0.0435035	-0.0928913	-0.216003	0.0316836	0.207032
	G10	-0.55022	-0.176438	0.107509	-0.371977	0.0119618	-0.004487	0.044077	0.698561
	G10	-0.157399	-0.226157	0.304064	-0.0739851	8.5218e-05	-0.0163123	-0.0856657	0.58662
	G10	-0.269148	-0.246127	0.107509	0.0548749	0.0119618	-0.004487	0.0453207	0.00480643
	G10	-0.114165	-0.23956				-0.179276	0.0983005
	G10		-0.251297	-0.040664	-0.0845946		-0.151548	-0.024837
	G10	-0.358366	-0.371409	0.0597981	0.16758		-0.113411	0.0505501	0.803209
	G10	-0.280518	0.010814	0.0927633	-0.016073	0.0711799	0.0819916	0.0423802	0.529603
	G10	0.12139	-0.415856	0.200122	-0.113012		-0.170831	0.0464724
	G10	-0.0516401	-0.448223				-0.004487	-0.00856864
	G10	0.0199573	-0.370178		-0.144137		0.0771034	0.0109937
	G10	0.0762906	0.14135			0.333107	-0.004487	-0.00683319
	G10	-0.28918	0.107974	0.322123	-0.338309	-0.103819	-0.265984	0.0100648	0.435614
	G10	-0.106205		0.107509	0.0142376	0.0632294	-0.004487	0.00400433	0.70974
	G10	-0.0353116		0.191273	-0.179773	-0.0386244	-0.227217	0.00440362	0.459878
	G10	-0.0215162	-0.218876	0.186465	0.0142376	0.0119618	-0.0432185	0.00252363	0.0014414
Lineage 19	G11		0.00926584	0.522113	-0.316918			0.22502
	G11		-0.83294	0.262406	-0.125642			-0.178973
	G11	-0.426001	-0.297899	0.418882	-0.161974			-0.165706
	G11	-0.232196		0.252425	-0.0373949			0.211849
	G11			0.347275	0.00535174			-0.185604
	G11	-0.129912		-0.148525				-0.0788972
	G11			0.376115	-0.0700338			-0.104923
	G11	0.0852313		0.174956	-0.10701			-0.112405
	G11	-0.12983		0.410018	0.0159487			-0.0687971
	G11	-0.339165		0.392325	-0.639461			-0.0687971
	G11	0.135023		0.51257	-0.221077			-0.0687971	0.682141
	G11	-0.339165		0.277452	-0.188319			0.227097
	G11	-0.440744		0.0112283	-0.400868			-0.146091
	G11			0.426656	-0.417276			0.140467
	G11	0.145432		0.356617	-0.224251			0.121727
	G11	-0.368628		0.277105	0.00069745			0.0760812
	G11	0.775374		0.456673	-0.156145			0.165266
	G11	-0.339165		0.0714647	-0.174967			-0.0454593
	G11			0.367561	-0.0782068			-0.0322242
	G11	-0.339165		0.378465	-0.32851			0.0314101
	G11	0.543453		0.378164	-0.0827649			-0.0439508
	G11	-0.122938		0.329554	-0.301141			-0.0134341
	G11	-0.356045	-0.192094	0.179936	-0.207643			-0.013577
	G11	-0.313876		0.413313	-0.261792			0.00106236	-0.222015
Lineage 20	G12	-0.0992593	-0.845582	1.31887			-1.48223	-0.156077
	G12	-0.752477	-0.325141				-1.4193	-0.209406
	G12	-0.163216		0.501943			-0.766259	-0.130161	0.162163
	G12	0.0438415		0.139422			-0.459889	0.287684
	G12	-0.0966613		0.608666	-0.500826		-1.36647	0.210921
	G12	-0.154049		0.256375	-0.163259		-1.24221	-0.128327
	G12			0.647585	-0.532511		-0.828137	0.181193	0.100782
	G12			0.301491	-0.0763341		-0.976868	-0.126334	-0.035903
	G12	0.420913		0.283475	-0.402639		-0.961551	0.202941
	G12	0.187627		0.415164	-0.309436		-1.0836	0.142897
	G12	-0.273588		0.516455	-0.266231		-0.826037	0.108681
	G12	-0.154049		0.15564	-0.314549		-0.826643	0.0595505
	G12	0.410787		0.23962	-0.643939		-1.45859	-0.0872729
	G12			0.302501	-0.562882		-1.21348	-0.0305852
	G12	0.637834		0.503124	-0.249761		-1.07549	0.00194923
	G12	0.156023		-0.227987	-0.370048		-0.75069	-0.0334151
	G12			0.535543	-0.532007		0.241107	0.0455576
	G12	-0.154049	-0.396335	0.464912	-0.314549		-1.28313	-0.0100899
	G12			0.445676	-0.682063		-1.21925	0.0193609
	G12			0.42902	-0.542927		-0.654603	-0.0133436
	G12	-0.354422		0.150463	-0.347551		-0.68879	-0.00910038
	G12	0.833921		-0.23747	-0.479438		-0.817717		-0.035903
	G12	0.588619		0.579735	-0.415725		-0.767098	0.510853
	G12	-0.154049		0.328669	-0.580738		-0.468872
Lineage 21	G2	0.123889	-0.598293	0.523335	0.711782	0.0608237	-0.0978872	-0.260942
	G2	-0.00307167	-0.377776	0.376352	0.647719	0.0557156	0.303165	-0.11716
	G2	-0.0914722	-0.371294	0.0247509		-0.0805488	-0.0781417	-0.157131
	G2	0.00686974	-0.526132	0.91695		-0.0666027	0.313241	-0.0932303
	G2	0.0409805	-0.397846	0.205018	0.188446	0.372494	0.290728	-0.315516
	G2	0.0442905	-0.37667	0.199075	0.0188222	-0.0169037	0.0521465	-0.163852
	G2	0.0353632	-0.511063	0.250569	0.115534	0.0651874	0.0212413	-0.111286
	G2	0.0442905	-0.527714	0.134518	0.0666752	-0.0169037	0.10919	0.0632158
	G2	0.173773	-0.420757	0.359096	0.204451	0.100503	-0.199308	-0.169928
	G2	0.0442905	-0.422282	0.100072	0.101347	-0.0169037	0.0479416	-0.059277
	G2	0.00883426	-0.496482	0.326501	0.229695	-0.159543	0.24057	0.091179
	G2	0.0442905	-0.518596	0.340066	0.0666752	-0.0169037	0.10919	0.039373
	G2	-0.092211	-0.481444	0.211998	0.0178271	0.0735892	0.316574	-0.129526
	G2	-0.112326	-0.449989	0.105997	0.0342513	0.0732898	-0.157731	-0.0588692
	G2	0.0853046	-0.469342	0.22482	-0.00782846	0.0430852	-0.375243	-0.142605
	G2	0.0800313	-0.469342	0.344168	0.0949851	-0.164865	-0.0326011	0.0327689
	G2	0.0301343	-0.469342	0.430324	-0.00692158	0.0710269	0.392083	-0.15256
	G2	0.0442905	-0.469342	0.134518	0.165104	-0.0169037	-0.0489478	0.0237969
	G2	-0.036292	-0.469342	0.322345	0.266129	-0.0843372	-0.105286	0.120822
	G2	0.0442905	-0.469342	0.178859	0.0666752	-0.0169037	0.10919	-0.130141
	G2	0.162483	-0.469342	0.424863	0.0776741	-0.112089	0.309204	0.0268819
	G2	0.0442905	-0.469342	0.215717	0.0900733	-0.0169037	0.0279136	-0.0420438
	G2	0.00802176	-0.464662	0.312866	0.171026	0.00740328	0.499776	-0.0110216
	G2	0.0442905	-0.463268	0.0771263	0.0438922	-0.28238	0.00557335	0.039373
Lineage 22	G3	0.177534	-0.380714	0.0970257	0.0727366		-0.0615835	0.0489206
	G3	-0.188737	-0.0660353	0.188344	-0.11217	0.304823	0.0247835	-0.17043
	G3	-0.779523	-0.0810017	0.30849	0.0271297	0.0620639	0.11606	-0.0399779
	G3	-0.0238086	-0.324976	0.218583	0.111961		-0.0527412	0.03117
	G3	-0.100778	-0.0688805	0.266718	-0.34237		-0.117834	0.0194229	0.350189
	G3	0.159463	-0.0911875	0.140658	-0.0824959	-0.0385661	-0.0095	0.035731
	G3	0.15438	-0.152172	0.259254	-0.320004	-0.0584009	-0.00510766	-0.0256739
	G3	-0.676844	-0.152172	0.140658	0.00590631	0.108692	-0.114374	-0.034813
	G3	-0.0646164	-0.152172	0.463718	-0.0660485	-0.139994	-0.0645318	-0.0187864	-0.125313
	G3	-0.0606716	-0.152172	0.267607	-0.109728	-0.0385661	-0.0095	-0.011234
	G3	-0.0871335	-0.152172	0.410786	-0.272798	-0.0232098	0.00119652	-0.011234
	G3	-0.0606716	-0.109407	0.18672	-0.161695	-0.0385661	-0.0095	-0.011234
	G3	-0.0854827	-0.138505	0.188027	-0.0924348	0.19506	0.143466	-0.011234
	G3	-0.662459	-0.161568	0.189703	-0.205365	0.0681606	-0.122956	-0.011234
	G3	-0.897621	-0.178555	0.21046	-0.0856941		-0.0354938	-0.0233341
	G3	-0.0386912	-0.178847	0.217025	-0.0962698	-0.106896	0.00205653	-0.0362591
	G3	-0.120501	-0.186105	0.390716	-0.165437	0.319494	-0.0263834	-0.0135844	0.273384
	G3	-0.949273	-0.185988	0.140658	-0.0690476	-0.323382	-0.0095	0.0168826
	G3	0.0564792	-0.217738	0.265307	-0.223992	0.0222762	0.223767	-0.0124669
	G3	-0.873901	-0.218514	0.169495	-0.0769447	-0.0385661	-0.0748137	-0.0063001
	G3	-0.102513	-0.212441	0.392985	-0.105592	-0.0326567	0.00978482	0.00656037
	G3	-0.0606716	-0.152172	0.185885	-0.20865	-0.0385661	-0.0095	-0.00373401
	G3	-0.0705646		0.29467	-0.331518	-0.117173	-0.0663537	-0.011234
	G3	-0.0606716		0.140658	-0.0175407	0.213613	-0.0095	-0.000646217
Lineage 23	G4	0.0136914	0.227799	0.262607	0.0345864	0.478905	-0.197867	0.178441	-0.431034
	G4	0.136965	0.210613	0.254871	-0.0613109	0.451488	-0.115465	-0.181395	0.558221
	G4	-0.0470198	0.106548	0.0824811	-0.467061	0.0626375	-0.0644936	0.150362
	G4	0.172166	0.077916	0.113591	-0.153847	0.15681	-0.074339	0.176559
	G4	0.000941182	0.0779997	0.505981	-0.253568	0.304105	-0.117893	0.153959	0.37434
	G4	-0.0598521	0.0387336	0.267198	-0.102811		-0.133057	0.140252	-0.262339
	G4	-0.154963	-0.412705	0.39042	-0.377088	0.296226	-0.184533	0.141138	0.345515
	G4	-0.0598521	0.00752045	0.309669	-0.209969	0.424296		0.053205	0.0115572
	G4	-0.00567222	-0.00547702	0.32461	-0.440459		-0.0508483	0.183893
	G4	-0.0598521	0.0211669	0.291359	-0.248844	-0.11384	-0.109781	0.156595
	G4	-0.0191502	-0.021692	0.475218	-0.672884	0.397267	-0.504967	0.14328	-0.367863
	G4	-0.0598521	-0.0303507	0.132703	-0.0217517		-0.198	-0.125502	0.578073
	G4	0.0857646	-0.0270496	0.259476	-0.543128		0.265898	0.122231	0.603486
	G4	-0.0746033	-0.0384642	0.24917	-0.0391842	0.263502		0.089215	0.0334799
	G4	-0.057112	-0.0559397	0.163156	-0.239733	0.0974869	-0.164562	-0.04967	0.00157818
	G4	-0.159226	-0.0812358	0.328416	-0.20087	0.330329	-0.246039	-0.0620584	0.465555
	G4	-0.0961564	-0.271978	0.294765	-0.281199		-0.0352064	-0.0425982	0.393821
	G4	-0.0598521	-0.143966	0.291359	-0.27924		-0.0615337	0.0521577	0.687364
	G4	-0.000517723	-0.143966	0.481016	-0.383989		-0.0950844	-0.0160787	0.632919
	G4	-0.0598521	-0.143966	0.345678	-0.123851		-0.198	-0.0160787
	G4	0.130969	-0.143966	0.405956		0.0688987	-0.170174	0.01816	0.540673
	G4	-0.0598521	-0.14909	0.291359	-0.170613	0.0806859	-0.255884	-0.0324108	0.0115572
	G4	-0.0448566	-0.16023	0.45604	-0.472105	0.10961	0.338936	-0.0160787	0.712171
	G4	-0.0598521		0.223348	-0.152707	0.335179	-0.164472	0.00572084	0.0115572
Lineage 24	G5	-0.113737	-0.0862018	0.257107	0.221534		0.4323	-0.265058
	G5	0.0219889	-0.148977	0.314193	-0.0583435			0.0780431
	G5	-0.0638097	-0.184872	0.440416	-0.00702006	-0.114489	0.0309977	-0.24271	0.443595
	G5	0.0746362	-0.399738	0.298892	0.150727	0.0373311	-0.000335107	-0.10487	0.427896
	G5	-0.0178566	-0.193115	0.482756	0.114871		-0.125146	-0.0662614
	G5	-0.0278187	-0.127349	0.25647	0.0894496			-0.172854
	G5	-0.045282	-0.404838	0.440628	0.164824		0.298369	-0.22911
	G5	-0.0278187	-0.102027	0.209937	0.16467		-0.0156	-0.138522	-0.579322
	G5	0.0534948	-0.494804	0.44063	0.168743	0.00219311	-0.13633	-0.0264693
	G5	-0.0278187	-0.448543	0.435683	0.0580095	-0.0188444	-0.0156	-0.0264693
	G5	-0.174984	-0.249044	0.508365	0.0265082		0.0295461	-0.0264693	0.306919
	G5	-0.0278187	-0.249044	0.394465	0.212063	-0.0188444	-0.0156	-0.0264693	-0.064443
	G5	0.0222275	-0.249044	0.251743	0.0854879		-0.171049	-0.102011
	G5	-0.63687	-0.249044	0.155844			0.461935	0.0560317
	G5	-0.0208532	-0.352501	0.443748	0.0949744	0.0272615	-0.0889487	-0.0384628
	G5	-0.0221212	-0.261944	0.366991	0.122772	-0.62071	-0.0388596	-0.0939344	0.345074
	G5		-0.303083	0.474267	0.293973		-0.256205	-0.0264693
	G5	-0.65281	-0.287246	0.387604	0.514224		-0.0156	-0.0185209
	G5			0.374449	0.255783		-0.0949759	0.0221236
	G5			0.209937	-0.00966924		-1.4796	-0.0251982
	G5	0.0739463		0.651512	0.188794	0.011026	0.0231397	-0.0180499
	G5	-0.0278187		0.493764	0.0656549	-0.0188444	-0.067119	0.0505142
	G5	0.0311602		0.539618	-0.34395	-0.0507692	-0.0551935
	G5	-0.0278187		0.395811	0.125626	-0.0188444	-0.0156		-0.064443
Lineage 25	G6	-0.339022	0.0739772	0.71647		0.031024	0.583418	0.106452	-0.0129962
	G6	-0.513618	0.0578847	0.757272		0.275821	0.595236	0.0840259	-0.180283
	G6	-0.591137	-0.0384809	0.478537		0.0994013	0.629037	0.166709	-0.565549
	G6	-0.405163	-0.106977	0.459988		0.115495	0.720288	0.0919823	-0.324664
	G6	-0.227057	-0.045918	0.316601	-0.0398668	0.132818	0.612403	0.0463635	-0.10955
	G6	-0.398693	-0.0522876	0.246206	-0.0665824	0.0539075	0.691504	0.0463635	-0.116492
	G6	-0.397522	-0.0588997	0.319606	0.0608517	-0.0979038	0.705032	0.0463635	-0.254467
	G6	-0.510102	-0.16646	0.192331	0.218063	0.0539075	0.594625	0.0463635	-0.0232112
	G6	-0.400247	-0.0716356	0.22524	-0.0659715	0.0933735	0.443405	-0.127521	-0.549208
	G6	-0.217118	-0.147738	0.173183	-0.0585542	0.0539075	0.513857	0.098274	-0.161415
	G6	-0.378567	-0.0750657	0.296209	-0.252919	0.0942384	0.592534	-0.177688	-0.56111
	G6	-0.409841	-0.230322	0.137174	-0.098858	0.0539075	0.788052	0.0429757	-0.0232112
	G6	-0.320832	-0.337768	0.10131	0.152286	0.0983327	0.63131	0.031466	0.0741652
	G6	-0.574469	-0.138695	0.196235	-0.295492	0.108699	0.56681	0.0311579	-0.452983
	G6	-0.369581	-0.202636	0.133479	-0.234751	0.0941744	0.529341	-0.026786	0.057472
	G6	-0.480936	-0.205912	0.0480987	-0.0601977	-0.0231809	0.442181	-0.0931549	-0.0935514
	G6	-0.374209	-0.250188	0.309797	-0.197124	-0.0434575	0.544487	-0.0435059	0.181477
	G6	-0.424789	-0.306694	0.137174	-0.0656176	0.0539075	0.571175	0.00991793	0.146352
	G6	-0.617414	-0.317472	0.244397	-0.224416	0.176826	0.566844	-0.0225938
	G6	-0.659566	-0.250099	0.137174	-0.173693		0.606309	-0.0116978	0.187699
	G6	-0.454736	-0.413318	0.390223	-0.20642		0.356027	0.00883499	-0.614759
	G6	-0.414949	-0.355454	0.137174	-0.120719	0.0539075	0.459244	0.00877326	0.0245421
	G6	-0.541532	-0.471726	0.231703	-0.309826	0.148148	0.556306	-0.00969232	-0.0305741
	G6	-0.499464	-0.217689	0.137174	-0.0279241	0.0539075	0.648075	0.000333349
Lineage 26	G7	0.627627	0.543499	0.148432	0.0489929	0.059322	0.0521108	0.225416	0.103927
	G7	0.382409	0.537678	0.165304	0.183334	0.269467	0.097873	-0.117879
	G7	0.28405	0.548014	-0.0375677	-0.0378881	-0.0872551	-0.0320083	0.205739
	G7	-0.439397	-0.541704	0.285872	-0.128717	-0.0374656	-0.464023	0.135168
	G7	0.596083	0.30316	0.27607		0.139082	-0.292747	0.13872	0.453687
	G7	-0.0404842	0.424468	0.102613		-0.0410026	0.0477	0.235077	0.124099
	G7	0.337522	0.257912	0.177257		0.180376	0.0349442	-0.137435	-0.111343
	G7	0.526453	0.261362	0.183904			0.0477	0.156774	0.480015
	G7	0.20769	0.311863	0.49766	-0.248161			0.0435883	0.0923352
	G7	0.0651149	0.304325	0.416727	0.258141	-0.0410026	0.0477	0.163623
	G7	-0.527604	0.244093	0.328851	0.00866487	-0.168686	0.206029	-0.146434	-0.167318
	G7	-0.499563	0.338021	0.369946	-0.171857	0.0160933	0.0477	0.184998	0.0991186
	G7	0.792345	0.229367			0.131155	0.0569596	0.0693067	0.128683
	G7	0.458482	0.204184				-0.019995	-0.0917911
	G7	-0.436441	0.204184	0.465868	0.14552	-0.281606	0.0290068	-0.0749321
	G7	-0.607903	0.204184	0.299032	0.193778	-0.0845832	0.108449	0.0136064
	G7	0.753847	0.204184	0.112051		-0.0285963	-0.00526508	0.0136064	0.150872
	G7	-0.0184113	0.291531			-0.0410026	0.0477	0.0136064
	G7	0.568258	0.234699	0.19195		0.00877037	0.0296165	-0.0659628
	G7	0.60625	0.169047				0.0477	0.0385649	0.480825
	G7	0.464793	0.130513	0.414409	-0.239454	0.247723	0.0952001	-0.0523323	0.0748524
	G7	0.0651149	0.128727	0.302992	0.0340783	-0.0410026	0.0614361	-0.0392637	0.0239631
	G7	0.495548	0.0750866	0.33421	-0.146003	0.15176		-0.0322911
	G7	0.362125	0.0715809	0.102613	0.228911	-0.169601	0.0477	-0.0055654
Lineage 27	G8	-0.022877	-0.0681143	0.182382	-0.292557		-0.16153	0.107821	-0.185644
	G8	0.0318114	-0.145774	0.302227	-0.129488		-0.130003	0.0859441	-0.105273
	G8	0.125795	-0.200169	-0.0364536			-0.117385	0.0701194	-0.0107639
	G8	-0.593757	-0.213006	0.107679			0.00628614	0.0627958	0.0576845
	G8	0.0612301	-0.224193	0.336548	-0.330121		-0.0326558	-0.0478884	0.143287
	G8	0.0332047	-0.227842	0.165948	0.103737		-0.0259	-0.0422595	-0.0946404
	G8	-0.159122	-0.222794	0.406966	-0.216226		0.242872	0.0145118
	G8	0.0852264	-0.0749262	0.165948	-0.467053		-0.0990186	0.0380767	0.208612
	G8	0.300972	-0.233785	0.195368	-0.0472592		-0.0198177	-0.0395692
	G8	0.0332047	-0.233785	0.165948	0.0201246		-0.0259	0.0357347	-0.0946404
	G8	0.160833	-0.233785	0.178817	-0.205416		-0.028307	0.025844	0.00834792
	G8	0.0332047	-0.233785	0.165948	0.0659408		-0.0259	0.0263413	0.0297584
	G8	-0.53644	-0.233785	0.223072	-0.167844		-0.0270878	0.025957	0.146375
	G8	0.0809186	-0.24101	0.208868	0.00295748		-0.0595899	-0.0346496	-0.0210303
	G8	0.291617	-0.288478				0.0486741	0.0185417
	G8	-0.541691	-0.263395	0.191186	0.096903		0.00708559	0.0145118	0.340686
	G8	0.194797	-0.270026	0.359906	-0.32703		0.0892221	0.0145118	0.137861
	G8	0.120267	-0.137396	0.0193614	-0.0225324		-0.0259	0.0145118	-0.00895362
	G8	0.287577	-0.27964	0.349892	-1.45721		0.0139152	0.0145118	-0.0163431
	G8	0.0332047		0.266637	-0.0225324		-0.0259	0.0145118	-0.0537687
	G8	0.430144		0.0475221	-0.448919		0.0361115	0.0145118
	G8	0.311051					-0.0259	0.0145118
	G8	0.116919		0.143369	-0.18443		0.0233487	0.0195793
	G8	0.210072					-0.0259	-0.0029841
Lineage 28	G9	-0.936119	-0.0316261	0.148122	0.150208	-0.689814	0.0731726	0.0780086	0.245625
	G9	-0.0964363	-0.0368565	0.0143162	0.19907	0.0916571	-0.0740244	0.0827353	0.413123
	G9	-0.0013733	-0.0567736	0.0473753	0.130964	-0.0470087	-0.00013019	-0.0760917
	G9	-0.0748225	-0.0567736	0.00602417	0.182753	-0.126851	0.0798583	0.0609054
	G9	0.00179595	-0.0567736	0.460414	0.184661	-0.304592	-0.0344201	0.0383646	-0.0408047
	G9	-0.9461	-0.0567736	0.195149	0.0422538	-0.00865974	0.02146	0.0383646	0.0209529
	G9	-0.926233	-0.0567736	0.278545	0.0134757	-0.0608285	0.0513936	0.0383646
	G9	0.0136041	-0.0526825	0.195149	0.0422538		0.02146	0.0383646	0.362681
	G9	0.132256	-0.0620792	0.465998	0.0686758	-0.088408	-0.0777024	0.0383646
	G9	0.0136041	-0.0498133	0.114821	0.0422538	-0.00865974	0.02146	0.0466419	0.0209529
	G9	-0.0555027	-0.0654662	0.410547	-0.0560514	-0.255663	0.277358	0.146205
	G9	0.0136041	-0.0566873	0.195149	0.218728	-0.00865974	0.02146	0.038509	0.0783815
	G9	-0.841409	-0.0698846	0.12634	-0.0891268	0.063206	-0.0143868	0.0933691
	G9	-0.854105	-0.0730978	0.175477	0.0540661	0.0195433	0.0199022	0.0581341	0.221885
	G9	0.0478523	-0.233071	0.2788	-0.0662836	-0.0474416	-0.062614	0.066132
	G9	-0.0931031	-0.0836094	0.0116661	0.0302609	-0.0165143	0.0556553	0.0395254
	G9	-0.0485834	-0.125252	0.525566	0.208651	-0.14628	-0.0282357	0.0455907
	G9	0.0136041		0.195149	0.00193702	-0.175348	-0.0255915	0.0196287
	G9	0.0806732		0.220884	0.0186863	-0.0635392	-0.0191824	-0.0334946
	G9	0.0136041		0.195149	-0.0120597	-0.00865974	0.115744	0.0178773
	G9	-0.0301997		0.539636	0.128431	-0.0511477	0.353727	-0.0214508
	G9	0.0136041		0.195149	-0.0356641	-0.00865974	0.02146	0.0118285
	G9	0.114458		0.35379	0.0706946	-0.00296357	0.237958	-0.00589393
	G9	0.0136041		0.195149	-0.0453113	-0.00865974	0.02146	0.00057035
Lineage 29	M10		0.0826726	0.0385096			0.520208	0.0665052	0.274508
	M10	0.127301	0.0217499	0.216946				0.0144954	-0.0698079
	M10	0.0541903	-0.632615	0.21663		0.0916872	0.640434	0.0755554	0.156012
	M10	0.0267542	-0.584399	0.631293		0.0213021	0.453455	0.0144954	-0.246301
	M10		-0.549378	0.300839	-0.208016		0.886498	0.0144954
	M10	-0.000569837	-0.483934	0.101589	-0.177221	-0.00684245	0.84715	0.0144954	0.0941258
	M10	0.0312549	-0.481455	0.22814	-0.195152	0.264882	0.449279	0.0498291	0.260242
	M10	-0.000569837	-0.475584	0.0769871	-0.0639287		0.743298	0.0700093	0.0223326
	M10	0.122111	-0.478641	0.213641	-0.0199644		0.794041	0.0546827	-0.245959
	M10	-0.000569837	-0.215556	0.145019	-0.406879		0.539536	0.0760986	0.0223326
	M10	-0.0314322	-0.459403	0.236675	0.0515148	0.126932	0.712726	0.0393394	0.0891118
	M10	-0.000569837	-0.168684	0.145877	-0.0639287	-0.00684245	0.68129	0.0118509	-0.118033
	M10	0.0424169	-0.237907	0.0421808	-0.0901509		0.876837	0.0300435	0.186799
	M10	-0.0862431	-0.252476	0.15036	-0.212666		0.703273	-0.0124564	0.164119
	M10	0.0655803	-0.273194	0.172954	-0.0715293	0.0260151	0.793668	0.00879518	-0.216995
	M10	0.0553702	-0.291514	0.176399	-0.144235	0.219758	0.754623	0.0126146	0.0923466
	M10	0.0201888	-0.379188	0.217545	-0.543968	-0.150171		-0.0126794	0.490222
	M10	-0.000569837	-0.305277	0.0992427	-0.0964415		0.638942	0.016134	0.0223326
	M10	-0.114739	-0.321522	0.213143	0.00104051	0.0850498	0.874337	-0.00509357	0.189762
	M10		-0.34433	0.167512	-0.122355		0.68129	0.00365797
	M10	-0.00367563		0.202847		-0.0863025	0.476621	0.00202473	-0.0737134
	M10	-0.000569837		0.136219	-0.0639287	-0.00684245	0.732904	0.00371415	-0.182894
	M10	0.0243817		0.19038	-0.206506	-0.0160413	0.756086		0.238469
	M10	-0.000569837		0.102614	0.00472184	-0.00684245	0.68129		0.138731
Lineage 30	M11	-0.366638	0.0378177	0.010518	-0.168295	0.0717615	0.186758	-0.0779052
	M11	0.0577168	-0.0659044	0.0993888	-0.19484	0.219981	0.129063	-0.0652561
	M11	-0.0260563	-0.0659044	0.245753	-0.141769		0.00165502	0.0820958
	M11	-0.351378	-0.0659044	0.168503	0.00354706		0.0752051	-0.110285
	M11	0.0748664	0.073866	0.268184	-0.304454	0.275267	0.0973115	-0.0618328
	M11	0.170291	-0.0690995	0.0380027	-0.245582		0.144827	-0.148058
	M11	-0.77073	0.097656	0.308414	-0.212247	0.0574102	0.0614804	0.0441401
	M11	0.0774919	-0.0252268	0.155855	-0.0215812	0.284736	0.0788903	-0.0371085
	M11	-0.106112	0.0477453	0.392103	-0.0952914		-0.0431177	-0.0785761
	M11	0.0235251	0.221383	0.238095	-0.107457		-0.00419	-0.131615
	M11	0.0748533	0.0788211	0.42496	-0.286183	0.0419535	-0.114967	-0.0535805
	M11	0.0235251	0.26462	0.155855	-0.159009		-0.00419	-0.0362631
	M11	0.107202	0.139319	0.0582975	-0.14978	0.150705	-0.0311443	-0.0504
	M11	0.21801	0.380336	0.00576393	-0.052777	-0.0924823	-0.016003	-0.0707498
	M11	-0.00142869	-0.154487	0.169375	-0.179216	0.160491	0.0255577	-0.0377025
	M11	0.115599	0.238274	0.109603	-0.170298		-0.137494	-0.0103831
	M11	-0.103625	0.207772	0.368528	-0.26092	-0.0294913	0.0629542	0.0174503
	M11	-0.459677	0.14666	0.00646709	-0.107457		0.59632	-0.0103831
	M11	0.221158	0.0754512	0.377257	-0.142057	0.041579	-0.0457954	-0.0103831
	M11	0.25339	0.110334	0.19964	-0.155736	0.0272422	0.0759697	-0.0103831
	M11	-0.460677	0.00158993	0.402624	-0.499401	0.101399	0.17214	-0.0103831
	M11	0.0235251	-0.176634	0.155855	-0.107457	0.0795803	0.170137	-0.0103831
	M11	0.0570265		0.272141		0.0658368	0.0368473	-0.00755499	0.0278968
	M11	0.0235251		0.155855	-0.137859	0.120977	-0.00419	-0.00944826
Lineage 31	M12	-0.0856574	-0.451547	0.0924534	0.0204229	-0.0665606	0.118673	-0.148892	-0.733753
	M12	-0.299806	-0.386558			-0.33315	0.0730255	-0.10515	-0.54575
	M12	-0.315346	-0.420366	0.165405	-0.198331	-0.0936425	0.0600598	-0.0611783	-0.775829
	M12	-0.199468	-0.204609	0.0825337	0.029281	-0.086925	0.00825532	0.263853	-0.4467
	M12	-0.128093	-0.225154	0.3087	-0.101538		-0.0409412	-0.0900396
	M12	0.0086639	-0.189785				0.04706	0.113771
	M12	-0.0905908	-0.218003	0.585215	-0.10673	-0.0966563	0.0797982	-0.0401318
	M12	-0.415697	-0.159537	0.211193	0.203707		0.04706	0.252971
	M12	-0.132584	-0.159537	0.383908	-0.205665	-0.083108	0.214882	-0.0571993	-0.499045
	M12	-0.0935234	-0.159537	0.324576	-0.0487469	-0.0182022	-0.192633	0.0484647	-0.609865
	M12	-0.29534	0.126613	0.327435	-0.221645	-0.0536888	0.0236504	-0.0656588	-0.509413
	M12	-0.351186	-0.291465	0.29187	0.0913669	0.0506934	-0.0422427	0.047312	-0.595425
	M12	0.0516613	-0.0707536			-0.134284	0.0754845	-0.0119267
	M12	0.0773304	0.00105746	0.199586	0.00955773	-0.14151	-0.0028374	-0.0119267
	M12	-0.210717	-0.197826	0.238446	0.0260279	0.00800779	0.0565707	-0.0119267	-0.704098
	M12	-0.00684658	-0.139014	0.379722	0.00628255	0.0692331	0.323435	-0.0119267	-0.423229
	M12	-0.0823423	-0.0847224	0.30174	-0.116354		0.0688719	-0.108184
	M12	0.0086639	-0.142399	0.211193		0.0506934	0.04706	-0.137379
	M12	-0.106163	-0.0302567		-0.124385	0.0939166	0.085095	-0.132605
	M12	0.0086639	-0.078067			0.0506934	0.103244	-0.0396214
	M12	-0.123173	-0.10703	0.352819	-0.132269	0.0579195	0.0500071	0.0425442	-0.407454
	M12	-0.159773		0.146856	-0.00334563	0.0506934	-0.0826389	0.0294496	0.376149
	M12	-0.136477		0.314341	-0.13117	0.0162992	0.201335	-0.0304711	-0.446775
	M12	-0.114021		0.244088	0.136299	0.0506934	0.04706	-0.00568299	-0.470723
Lineage 32	M13	0.0268858	0.308655	0.388523	-0.219726			0.283571
	M13	0.945755	0.291476	0.430629	-0.189899	0.084482		0.146153
	M13	0.444814	0.456243	0.354029	-0.318748			0.255356
	M13	0.0319929	0.109922	0.158731	-0.232747	0.0362736		0.270974	1.26428
	M13	0.25306	0.0343879	0.399957	-0.0934493	0.20705		-0.234056
	M13	0.103612	-0.372207	0.320509	-0.0869899			-0.20264
	M13		-0.0397314	0.438855	-0.234896	0.878957		0.0925951
	M13	0.103612	0.217845	0.444154	-0.478327	-0.0524002		0.22647
	M13	0.153603	0.219153	0.245006	-0.127127			0.149244	0.627653
	M13	0.103612	0.353459	0.277631	-0.00562525			0.15764	0.0569958
	M13	0.0828262	-0.446605	0.277808	-0.0412863			0.175272	-0.287981
	M13	0.822227	0.239821	0.365127	-0.0869899			-0.0402842
	M13	0.226392	-0.219415	0.339705	0.244625	0.20536		0.139181
	M13	1.16458	-0.117444	0.134664	-0.0641601			-0.144699
	M13	0.190848	-0.17465	0.316977	-0.000537337			-0.0477932	0.215075
	M13	0.704016	0.57734	0.407532	0.087222	0.00152349		0.0892524	-0.267009
	M13	0.33283	0.375666	0.419969	-0.1162			-0.0408119	0.369379
	M13	1.07789		0.334508	0.128505			-0.107281	0.0569958
	M13	0.635295		0.380589	-0.0243127			0.187206	0.106897
	M13	0.103612	0.323228	0.179748	-0.0344947			0.0159198	-0.307447
	M13	0.0967142		0.339781	-0.178503			0.0159198	-0.133338
	M13	0.103612		0.211845	-0.0869899			0.0159198	0.00833717
	M13	0.936193	0.560798	0.292133	-0.232397	-0.133811		0.0362855	0.0242205
	M13	0.103612	0.387389	0.446136	-0.0869899	-0.0524002		-0.0729523
Lineage 33	M2		0.003862	0.0484981	-0.180128			0.634727
	M2		-0.113852	0.0116189	-0.140116			0.653876
	M2	-0.0639704	-0.614776	0.220531	-0.17398			0.484936
	M2	-0.123973	0.121458	0.238197	-0.0857185			0.564844	-0.0765641
	M2		-0.394263	0.468326	0.0236378			-0.0721679	-0.24963
	M2			-1.23199				-0.258643
	M2			0.472788	0.0584134			0.100606
	M2				-1.68592			-0.0615219
	M2	-0.163386		0.545027	-0.138629	-0.239434		-0.0202048	0.210168
	M2			0.171174	-0.16498	0.00583106		0.0270216
	M2	-0.0628389		0.465043	-0.0967135				0.297669
	M2	0.0189151		0.281788	0.200984	0.00583106
	M2
	M2
	M2	-0.510142		0.371734				-0.0033851
	M2	-0.0426552		0.152669					0.186558
	M2			0.372579	-0.158983
	M2
	M2	0.322771		0.356296	-0.111549
	M2	0.0189151
	M2	-0.0996848		0.339027	-0.0806085				0.360531
	M2	0.0189151		0.213079	0.00182172
	M2	0.207072		0.287846	-0.0101788				0.433236
	M2	-0.228799		0.171174	-0.195627				0.401779
Lineage 34	M3	-0.561054	-0.149455	0.66933			-0.425551	0.581146	0.688296
	M3	-0.273765	-0.451316	0.251085			-0.621386	0.433634	0.542573
	M3	-0.674558	-0.583594	0.107448			-1.07098	0.548203	0.748459
	M3	0.838248	-0.587076	0.384139			-0.748999	0.303689	0.612001
	M3	-0.250282	-0.283574	0.199169	0.0485478	-0.248341		0.444392	0.0658207
	M3	0.479998	-0.662285	0.0272516	0.0904697		-0.566088	0.142719	0.00510703
	M3	0.424611	-0.662285	0.369904	-0.0121841		-0.637472	0.428238	0.625856
	M3	0.773884	-0.639363	0.0705045	-0.053849		-0.798606	0.0715515	0.0656549
	M3	0.294115	-0.946915	0.486957	0.170488		-0.533236	0.412775	0.819953
	M3	0.682157	-0.571244	0.0582491	0.0209731		-0.935676	0.443369
	M3	-0.222016	-0.538851	0.213108	0.185776		-0.947732	0.340316	0.583065
	M3	0.400792	-0.242254	-0.0112765	0.0568255		-0.902522	0.175819	0.00510703
	M3	-0.246546	-0.311952	0.0406505	0.0333759		-0.39574	0.210121	0.57773
	M3	0.400518	-0.466373	-0.0383461	0.0519508		-0.898555	0.242513	-0.0939058
	M3	0.638748	-0.710767	0.00112562	-0.0818434		-0.782864	0.114825	1.1175
	M3	0.558376		0.0449267	0.00931525		-0.951671	0.0779444	0.618068
	M3	-0.268008		0.276392	-0.00757169		-0.561716	-0.062964	0.291949
	M3	0.248148		0.05716	0.0284961		-0.730018	-0.0581288	0.454635
	M3	0.278013		0.265584	-0.0188354		-0.603784	0.109723
	M3	0.243014	-0.662285	0.190372	0.0284961		-0.769598	0.0666605	0.00510703
	M3	0.724316	-0.125074	0.35253	-0.0893221		-0.362039	0.0555377
	M3	0.553784	-0.629059	0.197593	-0.0116044		-1.0679	0.0391945	0.236162
	M3	0.259446	-0.174286	0.292636	-0.142834		-0.866251	0.0713197
	M3	0.293815	-0.408702	0.154757	-0.098552		-0.985524	0.0203335
Lineage 35	M4	0.0906582	-0.201736	0.416517	-0.0630549	-0.193797	0.300917	0.104112	-0.06446
	M4	0.323215	-0.0219994	0.411105	-0.0462414	0.254593	0.2223	-0.04607	0.0214389
	M4		-0.188064	0.417636	-0.0503885			-0.0795209
	M4	-0.920206	-0.0155579	0.302871	0.0678213			0.162858
	M4	0.327247	-0.395976	0.591719	-0.0187619		0.793989	0.131319	-0.133993
	M4	-0.169272	-0.227229	0.476868	-0.195751	0.0220918	0.028415	0.141142	-0.0415096
	M4	0.214628	-0.147199	0.490694	-0.0109612	0.0793949	0.459048	0.0627095	-0.0763599
	M4	-0.169272	-0.545562	0.444363	-0.245536	0.0220918	0.0893895	-0.11395	-0.0697473
	M4		-0.0471424	0.449302	0.166164	0.0227315		0.102405
	M4		-0.491808				-0.0518	0.101294
	M4		-0.617372	0.50746	0.0306124			-0.0951594
	M4		-0.619743					-0.0257164
	M4	-0.654748	-0.630155	0.490874	0.0654936	0.0335802	-0.0347117		-0.563047
	M4	-0.0237707	-0.164742	0.487669	-0.179369	-0.363988	-0.141855		0.0633879
	M4						-0.10523
	M4		-0.354285
	M4	0.169252		0.587894	-0.126408	0.0637342	0.399889		-0.303722
	M4	-0.0404891		0.442287	0.223529	0.111364	-0.0518		-0.0884414
	M4	-0.58275		0.594491	-0.0921716	0.205975	0.359997		0.120001
	M4	0.124156		0.464747	-0.126744	0.0220918	0.0859766		0.0113929
	M4	-1.10441		0.540314	0.0912645
	M4			0.372415	-0.144021
	M4			0.611782	0.139979
	M4			-0.0167287	-0.10529				0.12372
Lineage 36	M5	-0.298983	-0.0569634	0.244359	-0.190967			-0.10213	0.386193
	M5		-0.0764199	0.229383	-0.193661			0.083822
	M5	-0.0505481	-0.720554	0.433217	-0.313824	0.0987523	0.0882065	0.125568	0.445732
	M5	-0.0807192	-0.431244	0.421646	-0.325346	-0.208972	-0.0110181	-0.0805216	-0.155919
	M5	-0.186691	-0.19796	0.426292	-0.179146			-0.0640544
	M5		-0.19796	0.329146		-0.114904	-0.169718	-0.0347544
	M5	-0.274673	-0.19796	0.541356	-0.038904	0.103291	-0.158549	0.0446531
	M5		-0.135274					0.0286734
	M5	-0.121197	-0.164588	0.655828	-0.128009		0.181467	0.0485211	0.114734
	M5	0.00275276	-0.11369	0.497424	-0.00612663	-0.00507859	0.222743	0.0329729
	M5	0.0147496	-0.0581693	0.633302	-0.160366	0.0594003	0.10938	-0.0152433
	M5	-0.0140572	-0.228733	0.552173	-0.037207	-0.00507859	0.0757369	-0.0168796
	M5		-0.232774	0.2414	-0.0881554	0.0930867	-0.247671	0.00913701
	M5	-0.243129	-0.168665	0.435388		0.0899848	0.131978	-0.00510984
	M5	0.0949812	-0.257337	0.719413	0.230011	0.0457906	-0.326428	-0.00270027	0.222852
	M5	0.0409042	-0.285252	0.418257	-0.0677099	0.0386299	-0.352579	-0.00268204
	M5		-0.341281	0.419863	-0.246749	0.202365	-0.202338	-0.0021875
	M5		-0.294327				0.184437
	M5			0.431418	-0.0351267	0.0343709	-0.212658
	M5			0.361151	-0.0450077
	M5	-0.117543		0.572813	0.0928444	0.18088	0.139635
	M5	0.0470307		0.329146	-0.0818645	-0.00507859	-0.32555
	M5	-0.0587876		0.747057	-0.0257328	0.0490247	-0.282482
	M5	-0.0050949		0.57335	-0.0431702	-0.00507859	0.151763
Lineage 37	M6	0.443681	-0.235546	0.142789	0.149362		-0.172387	-0.239266
	M6		-0.390846				0.325606	-0.313398
	M6	0.585854	-0.0377446	0.207603	-0.0137194		-0.501976	-0.253374
	M6	-0.243954		0.20911	0.0565989			-0.243768	0.0374807
	M6	0.547899		0.387732	0.0443835		-0.0914555	-0.227951
	M6	1.20254		0.311742	0.0974692		-0.313534	-0.175754
	M6	0.927347		0.256004	-0.0303954		-0.29224	-0.183863
	M6	1.06153		0.187781			-0.0652705	-0.247271
	M6	0.617885		0.410012	0.257726	0.00214017		-0.137217
	M6	0.787882		0.187781	0.147118		0.240539	-0.137217
	M6	-0.1095		0.381651	-0.241357		0.28915	-0.172685
	M6	0.528673		0.288508	0.0974692			-0.128777
	M6	0.153213		0.376548	0.283797		-0.0339814	-0.114607
	M6	0.828695		0.365654	0.346689		-0.0497693	-0.0928058
	M6	0.813016		0.234803	0.48295		0.156322	-0.0861193
	M6	1.00455		0.342397	0.0955829		0.150735	-0.0683098
	M6	0.848831		0.342667	-0.0589457		-0.0464016	-0.0910622
	M6	-0.0174113		0.187781	0.0974692		-0.0235183	-0.0782799
	M6	-0.0322553		0.309606	-0.0777902		0.0987231	-0.0732889
	M6	-0.0174113		0.320805	0.36279		-0.361981	-0.0737352
	M6	0.822123		0.416099	0.231737			-0.0418088
	M6	-0.0174113		0.264188	-0.0289522			0.0249
	M6	0.958988		0.396097	-0.0769085		0.175515	-0.00782553
	M6	-0.0174113		0.315092	0.271786			0.00485969
Lineage 38	M7	-0.143858	0.0880646	0.0480019	-0.28223	0.23614	-0.417252	0.242328	0.255889
	M7	0.256612	-0.133187	0.550243		0.0116597	-0.103714	0.161023	-0.0238992
	M7	-0.476897	-0.137815	0.217527		-0.0372908	-0.0155343	0.178864	-0.399608
	M7	0.0999382	-0.156667	0.200421			-0.236401	0.196772	-0.469694
	M7	-0.77148	-0.288415	0.615868	-0.141243	0.215818	-0.449108	-0.187158	0.0588387
	M7	0.11438	-0.20669	0.189834	-0.169754	-0.283842	-0.371781	0.204323	0.0185319
	M7	0.219995	-0.325837	0.150061	-0.282471	0.19836	-0.166821	0.206064	-0.0802776
	M7	0.137931	-0.283239	0.189834	-0.0642078	0.460834	-0.0336993	0.157684	0.0185319
	M7	-0.812005	-0.323085	0.373865	-0.13247	-0.35453	-0.277637	0.200684	-0.567755
	M7	-0.0422593	-0.227024	0.189834	0.0261191	-0.0581182	0.0382075	-0.229567	0.205497
	M7	-0.0623991	-0.369963	0.49924	-1.2721e-05	-0.229757	0.451845	-0.15656	-0.396101
	M7	-0.0452932	-0.15207	0.0556299	0.0275637	0.19826	0.00218041	-0.218824	0.0185319
	M7	-0.261289	-0.385051	0.273551	-0.148975	-0.316493	-0.157087	0.152127	-0.0685808
	M7	-0.780471	-0.262475	0.202338	-0.0702269	-0.0903464	-0.306011	0.161855	-0.0202372
	M7	-0.137528	-0.414501	0.270826	0.0996644	0.140002	0.049992	0.169911
	M7	-0.604842	-0.421473	0.227391	0.0538175	-0.210979	-0.0978155	0.125176
	M7	-0.205483	-0.426478	0.57199	-0.058862	0.249539	-0.226591	0.145679	0.109149
	M7	-0.226357	-0.320907	0.189834	-0.0187317	0.329712	-0.248564	0.158956	0.0185319
	M7	-0.0723897	-0.557274	0.386427	-0.3857	-0.297305	-0.0848153	0.0857695	-0.0191847
	M7	-0.0863972	-0.568598	0.189834	-0.0361457	-0.173602	-0.202	0.1083	0.0185319
	M7	0.182727	-0.651165	0.301592	-0.0774813	0.214218	-0.134386	0.0777326	-0.484156
	M7	0.0669077	-0.36329	0.130906	0.0285979	0.113382	0.0564372	0.138321
	M7	0.00715803		0.427557	-0.091016	0.190876	0.103985	0.0506932
	M7	-0.0863972	-0.421473	0.189834	0.0130792	-0.195365	0.073639	0.0104929
Lineage 39	M9	-0.271971	0.187924	0.615237	0.112799		-0.276709	-0.23815
	M9	-0.277114	0.187048	0.355038	0.122384		-0.173047	-0.333438
	M9		0.158277					-0.162369
	M9		0.0810653					-0.363792
	M9	-0.121824	0.0663686	0.771843	-0.00346672		-0.388904	-0.0685554
	M9	-0.0706415	0.0464538	0.477368	-0.0778706		0.04811	-0.226342
	M9	0.0467609	0.0367345	0.597433	-0.356679		0.110607	0.0524744	-0.445493
	M9	-0.101745	0.0322479	0.360935	0.0226403		-0.133405	-0.133302	-0.0759342
	M9		0.0139187	0.460934	-0.104548			-0.113319
	M9		0.0139187	0.124889				-0.00842026
	M9		0.0139187	0.294723	-0.0872989			-0.00842026
	M9		0.0139187					-0.0148458
	M9	0.203524	-0.0639019	0.574368	-0.679322		-0.316434		-0.292246
	M9	0.0298079	-0.147628	0.360874	0.105515		-0.225048		0.40489
	M9			0.0956121	0.0120535		-0.285762
	M9				-0.360592
	M9	0.144915		0.775119	-0.195177		0.204441	0.570365
	M9	0.090798		0.492272	0.0848826	0.897772	0.10584		-0.130063
	M9	-0.0685993		0.734963	-0.418515		-0.371445		-0.159604
	M9	0.0150385		0.354134	-0.0786172		0.136674
	M9			0.435276	-0.201323
	M9	0.090798		0.0324517	-0.092659		-1.03331
	M9			0.339516	-0.161575
	M9						-0.806655
Lineage 40	T14	0.747168	0.532341	0.232731	-0.438035		-0.146516	-0.134833
	T14	1.11265	-0.488715	0.104817	-0.635948		-0.396111	0.0769549
	T14	-0.368187	0.354675	0.280436			-0.191489	0.0670335
	T14	0.221065	0.00116341	0.309032	-0.409736	0.0781918	-0.249464	-0.122092
	T14	0.32128	-0.0376835	0.574849	-0.463985		-0.499392	0.0253343
	T14	1.15392	0.158298	0.240045	-0.36209		-0.286455	0.0253343
	T14		0.174166	0.518348	-0.583439		-0.219052	0.0253343
	T14		0.0432711	0.290778	-0.354937		-0.126652	0.0253343
	T14	-0.118588	0.148316	0.487627	-0.396153		-0.231146	0.0253343
	T14	0.14765	0.116084	0.243917	-0.36113		-0.280158	0.0465643
	T14	0.100183	0.101287	0.446242	-0.419042		-0.239925	0.0926366
	T14	0.145061	0.0953963	0.290778	-0.416086	0.087405	-0.156429	0.0295646
	T14			0.286548	-0.327745		0.0078942	0.0504272
	T14		0.315911				-0.0770802	0.0407364
	T14	0.104235		0.365886	-0.301174		-0.42022	0.0360715
	T14	0.283227		0.299136	-0.220415		-0.228317	0.0648535
	T14	1.07722		0.451942	-0.51485		-0.668049	0.102116
	T14	0.832127	0.22384	0.290778	-0.416086		-0.326968	0.0672741
	T14	1.06824		0.335323	-0.689968		-0.323558	0.0275723
	T14	0.745358	0.231683				-0.263183	0.0649726
	T14	0.170591		0.492069	-0.23753		-0.310111	0.0692562
	T14	0.24327		0.290778	-1.029		-0.353404	-0.0406234
	T14	0.22241	0.772609	0.527411	-1.30793		-0.308703	0.00526177
	T14	0.471831		0.290778	-0.225208		-0.0662151	0.0014506
Lineage 41	T15	0.0997108	-0.265147	0.194151			-0.145559	-0.0680712
	T15	-0.0467898	-0.39138	0.226407			-0.161057	0.110345	-0.468365
	T15	0.14835	-0.390573	0.0814733	-0.2058		-0.208545	0.0756454
	T15	0.190977	-0.400326	0.155446	-0.116973		0.0306559	-0.226514	-0.831712
	T15	0.163301	-0.444663	0.198364	-0.0796036		-0.144348	-0.0528468
	T15	0.00574858	-0.386289	-0.0571788	-0.12953		0.215837	0.0388454
	T15	-0.0187856	-0.480765	0.234533	0.14046		-0.22132	-0.0454263	-0.264232
	T15	0.00574858	-0.48552	0.0638094	-0.080065	-0.00684349	-0.05394	-0.0384906	-0.0680059
	T15	-0.0278759	-0.349599	0.342856	-0.0164662		-0.15684	-0.192644
	T15	0.00574858	-0.442629	0.0960296	-0.28963	-0.2876	-0.05394	-0.112614
	T15	0.07206	-0.466051	0.386144	-0.189062		0.102312	0.0347148
	T15	-0.658573	-0.529513	0.121016	-0.167917		0.0711307	-0.0687804	-0.0680059
	T15	0.163881	-0.544462	-0.0114158	-0.0214543		-0.239407	-0.0626877
	T15	-0.720013	-0.544462	0.0539263	-0.00118116		-0.263431	-0.027763	0.182659
	T15	-0.0702117	-0.544462	0.0912127	-0.27304		-0.0337107	0.0226081	0.207993
	T15	-0.0285905	-0.544462	0.127095	-0.0789614		0.0289977	0.00103671	0.28107
	T15	0.334151	-0.544462	0.267228	0.0292729		-0.248871	-0.0260547
	T15	0.254151	-0.544462	0.080921	-0.164249		0.302871	0.00769883	-0.477998
	T15	0.210794	-1.01167	0.357531	0.203518		0.149256	-0.0074986	-0.261687
	T15	0.00574858	-0.584991	0.0661334	-0.0959972		0.156399	0.00247478	-0.0680059
	T15	-0.00769514	-0.642685	0.384953	0.0192786		0.343289	0.00103671	0.341279
	T15	0.00574858	-0.670023	0.121016	-0.171685		-0.207492	0.00103671	-0.167677
	T15	-0.00498323		0.317893	0.12885		-0.0768848	0.00103671
	T15	0.00574858		0.034623	-0.0691057		-0.05394	0.00103671	-0.1199
Lineage 42	T19	0.130302	-0.0420745	0.207111	-0.378684	-0.0499653	-0.268637	0.265695	0.150552
	T19	0.151189	-0.130408	0.155143	-0.0896307		-0.18569	0.478654	-0.194819
	T19	0.00883289	-0.16093	0.0384634			-0.0898812	0.198472
	T19	-0.0742487	-0.171304	-0.000914763			-0.00117413	0.608067
	T19	-0.0106141	-0.205733	0.182631	-0.382158	0.0613267	-0.314424	0.148398	-0.345748
	T19	-0.00468101	-0.164798	0.305816	-0.0939092	0.0142326	-0.0799	0.111402	0.0275659
	T19	0.0213009	-0.511977	0.462155	-0.32725	-0.097713	-0.262162	0.166584	-0.189184
	T19	-0.00468101	-0.267569	0.324159	-0.0137519	0.0142326	-0.0799	0.184181	0.0275659
	T19	0.0202216	-0.281685	0.21359	-0.477685		-0.0736375	0.164112
	T19	-0.00468101	-0.310997	0.203032	-0.0860865		-0.0799	0.146919
	T19	0.049445	-0.310997	0.22893	-0.342183		-0.0610313	0.102841
	T19	-0.00468101	-0.310997	0.128783	-0.0608976		-0.0799	-0.223364
	T19	0.0239893	-0.310997	0.116937	-0.448232		-0.26916	0.109258	-0.17763
	T19	-0.0373091	-0.310997	0.238357	0.06858		-0.0140088	0.105355	0.13699
	T19	0.0230868	-0.310997	0.211412	-0.0262471		-0.169521	0.15512
	T19	0.0671937	-0.310997	0.175366	-0.00121222		-0.141013	0.113363	-0.347772
	T19	0.165585	-0.316993	0.11493	-0.329924			0.135622	-0.225699
	T19	-0.00468101	-0.330164					0.12838
	T19		-0.333099	0.246952	-0.286379			-0.157072	-0.226538
	T19		-0.331859	0.232597	0.0524705			0.0903705
	T19	-0.0403679	-0.327771	0.348875	-0.298356		0.531729	0.117634	0.115743
	T19	-0.00468101	-0.381529	0.239577	-0.0939092			0.0683226	0.617389
	T19	-0.0194793		0.257419			0.508163	0.0860975
	T19	-0.00468101	-0.277191	0.257012	-0.0305493			0.0916091	0.149634
Lineage 43	T3	-0.639241	1.01713	0.337396	-0.134391		0.548331	-0.24537
	T3	-0.333302	0.721131	0.248073	-0.0777167		0.594044	-0.220663
	T3	-0.484883	0.980521	0.202937	-0.173131		0.666025	-0.230386	0.0106852
	T3	-0.672732	0.973528	0.253381	-0.0949568	-0.437965	0.602193	-0.263775	-0.0103258
	T3	-0.829354	0.956214	0.422679	-0.126181		0.501977	-0.107905
	T3	-0.604043	0.956214	0.231635	-0.25849		0.52463	-0.164929
	T3	-0.304094	0.956214	0.46167	-0.113315		0.529747	-0.146823
	T3	-0.177272	0.956214	0.231635	-0.332945		0.534288	-0.149171
	T3	-1.03925	0.956214	0.366596	0.0383574	-0.687341	0.747159	-0.198002	-0.197229
	T3	-0.891129	0.956214	0.15293	-0.140789	-0.399033	0.76774	-0.168575	-0.0143641
	T3	-0.907041	0.95696	0.442429	0.0623855		0.725845	-0.149275	-0.0906119
	T3	-0.891244	0.954734	0.231635	-0.140789	-0.464588	0.699028	-0.150218	-0.0143641
	T3	-0.613439	0.953403	0.168718			0.545659	-0.120952
	T3	-0.109568	0.951753	0.21945	-0.317039		0.613566	-0.0607613	-0.209506
	T3	-0.629523	0.944803	0.105399	-0.13763	-0.524726	0.886827	-0.0466499	-0.0758936
	T3	-0.94197	0.935	0.248171	-0.136541		0.757833	-0.0588762	0.0245263
	T3	-0.857565	0.934391	0.437759	-0.360822		0.460543	-0.0909167	-0.0545194
	T3	-0.511757	0.937965	0.231635	-0.297325		0.438783	-0.0795971	-0.0143641
	T3	-0.427432	0.922075	0.491304	-0.339526		0.459408	-0.0500401
	T3	-0.250772	0.890069	0.231635	-0.459375		0.628447	0.0262743
	T3	-1.08005	0.810111	0.480111	-0.0154553		0.822163	-0.0378544	-0.104393
	T3	-1.03191	0.850016	0.14803	-0.110535		0.796515	-0.0392355	-0.0143641
	T3	-0.998747		0.440179	-0.00383338		0.848825	-0.0273374	0.0476833
	T3	-1.08889		0.140005	-0.211378	-0.572145	0.841273	-0.00716235	-0.0143641
Lineage 44	T4	-0.970946	-0.500111	0.68169			0.00048708	0.414301	-0.364614
	T4	0.0288541	-0.491306	0.56786			-0.0102167	0.154832	-0.136621
	T4	0.0192705	-0.568823	0.514128			0.209725	0.301225	-0.527077
	T4	-0.0669756	-0.574259	0.453339		0.0461405	-0.0610402	0.383083	-0.283218
	T4	0.0964675	-0.271518	0.451324	0.157903	0.214131	0.271856	0.252106
	T4	-0.0609446	-0.667037	0.257557	-0.0154799		0.145983	0.237563	-0.248742
	T4	-0.0314465	-0.404255	0.489549	0.0867233		0.0367028	-0.0443085	-0.485728
	T4	-0.0609446	-0.489708	0.332207	-0.0932811		0.101763	-0.0443085	-0.248742
	T4	0.141564	-0.656618	0.498553	-0.108123		-0.0463173	0.139945	-0.278872
	T4	0.128753	-0.707835	0.257557	-0.331162		-0.0918842	-0.177803	-0.248742
	T4	0.0554264	-0.707835	0.393858	-0.168362	0.0858603	-0.489433	0.132005	-0.212312
	T4	-0.0609446	-0.707835	0.257557	-0.305315	-0.0223962	-0.00325	0.131526	-0.248742
	T4	-0.0585675	-0.707835	0.186361	-0.0851074		0.308165	0.175961	0.317484
	T4	-0.0564857	-0.707835	0.195857	-0.024795	0.163303	0.637788	0.129066	0.115511
	T4	0.24576	-0.7188	0.117745	-0.289967		0.150992	0.0943755	-0.194799
	T4	-0.018322	-0.657079	0.172701	-0.270218		0.357189	0.038063	-0.131793
	T4	0.122114	-0.673746	0.351927	-0.170685		-0.0461064	-0.0615991	-0.334815
	T4	-0.0609446	-0.633344	0.18613	-0.168512		0.0681925	0.170916	0.131468
	T4	-0.0184628	-0.785859	0.404225	-0.032506		0.188162	0.0505189
	T4	-0.0609446	-0.780495	0.257557	-0.0932811		-0.184123	-0.0647677	-0.248742
	T4	-0.116322	-0.666548	0.377003	-0.406615		0.0628831	-0.049569	0.277813
	T4	0.165763	-0.853845	0.183989	-0.247584		0.036911	0.0331538	-0.576029
	T4	0.0244685	-0.863605	0.405985	-0.268057		0.517616	-0.00348804
	T4	-0.0609446	-0.94403	0.153119	-0.180353		0.15635	0.00334997
Lineage 45	T5	-0.576768	0.00586206	0.19973	-0.104238		0.601763	0.111615
	T5	0.761526	-0.0548993	0.156306	0.154585		0.276417	0.0419134
	T5	0.135055	-0.143484	0.325647	0.0964595		0.0138218	0.0419134
	T5	0.1252073M1064:M108706M1067:M1072	0.259051	0.353029	0.0160212			0.0419134
	T5	-0.404283	-0.146435	0.148114	-0.168956		-0.00232996	0.0620228
	T5	0.703552	-0.136203	0.206287	0.0166074		0.04078	0.107072
	T5	-0.118008	-0.145174	0.248855	-0.410846		0.0639491	-0.184709
	T5	0.645706	-0.0361142	0.109011	-0.0474271		0.117443	0.0419134
	T5	-0.383413	-0.0305358	0.375146	0.020343		0.188612	0.0717483
	T5	0.131962	-0.171034	0.109011	-0.0474271		-0.130434	0.0877551
	T5	0.218542	0.191849	0.395096	-0.357513		0.496421	0.039875
	T5	0.26378	-0.197178	0.216761	-0.0474271		0.262851	0.0330773
	T5	-0.0726647	-0.185357	0.0953316	-0.100943	0.075833	0.090544	0.0412398
	T5	0.560641	0.0379456	0.0323212	-0.0150155		0.0188248	0.101116
	T5	0.189464	0.0753929	0.0968992	-0.031967		-0.0091506	0.0373205
	T5	0.283153	-0.211205	0.401192	-0.0169983		-0.080329	0.0424025	0.234859
	T5	0.0598803	-0.0674705	0.21451			-0.049686	0.0263372
	T5	-0.071926	0.102662	0.109011	-0.0124753		0.04078	0.0380325
	T5	0.824124	-0.249377	0.306571	-0.444582		0.376983	0.0219199	-0.449177
	T5		-0.236723	0.17534	0.15334		-1.14406	-0.13196	0.00951916
	T5	-0.394096	-0.311288	0.270788	-0.308843		0.0616594	0.0120906	0.0726714
	T5	-0.475288		0.205323	0.0598933		0.04078	0.0106514
	T5	0.259756	-0.0663277	0.389928	-0.20407		0.0307317	0.00923539	0.590822
	T5	0.327923	-0.139454	0.429169	0.0302454		0.04078	-0.00133915	0.00951916
Lineage 46	T6	0.0988363	-0.101078	-0.176815	-0.150744		-0.109282	0.13231	0.523801
	T6	0.356597	-0.102406	0.0135222	-0.305951		-0.21956	0.200677	-0.438084
	T6	0.452356	-0.169786	-0.00994461	-0.190811		-0.179852	0.188588	0.14787
	T6	0.160665	-0.164252	0.0882988	-0.178534		0.0934145	0.186999	-0.426016
	T6	-0.266012	-0.152909	0.0643418	-0.237583		0.0871731	0.115045	0.372336
	T6	0.132364	-0.330796	0.0303159	-0.186121		0.222202	0.120361	0.176933
	T6	0.126617	-0.373207	0.115601	-0.300795		0.367627	0.114614	-0.582023
	T6	0.258874	-0.116889	0.0303159	-0.25033		-0.189796	0.115972	0.00855001
	T6	0.2529	-0.15817	0.101285	-0.310132	-0.158317	-0.156092	0.0955205	-0.332647
	T6	0.239865	-0.187912	0.0214832	-0.143419		-0.210454	0.0612437	-0.0312921
	T6	0.182195	-0.375931	0.293636	-0.376537		-0.255179	0.0893293	-0.0890591
	T6	0.233821	-0.112503	-0.0709884	-0.232989		-0.2406	0.160072	0.81419
	T6	0.07246	-0.252179	-0.0118487	-0.187928		-0.125824	0.0388258	-0.425325
	T6	0.0266366	-0.231832	-0.00619603	-0.197311		-0.020297	-0.0605528
	T6	0.12952	-0.150492	-0.0100172	-0.266008		-0.2422	0.0967113	0.0421109
	T6	0.0871567	-0.152059	0.0452687	-0.115736		-0.247463	0.115402
	T6	0.252798	-0.135579	0.222657	-0.402334		0.000441029	0.131306
	T6	0.0269061	-0.0662496	0.0303159	-0.110162		-0.0937872	0.0698394
	T6	0.0178321	-0.152895	0.111379	-0.396474		-0.054113	0.0967521
	T6	0.0327303	-0.200033	0.0303159	-0.261219		-0.0558271	0.0827421
	T6	-0.0162675	-0.507928	0.293562	-0.552634		-0.157311	0.0667576
	T6	-0.0398648	-0.181436	0.0303159	-0.186121	-0.0207645	-0.196487	0.0554635
	T6	-0.0486692	-0.184903	0.154371	-0.44568		-0.308479	0.0225815	0.111106
	T6	-0.0398648	-0.329404	-0.0188725	-0.0805031		-0.187987	-0.00655913
Lineage 47	T7		-0.466871	0.4986			0.31343	0.350845
	T7		-0.151338	0.319557			0.856308	0.431238
	T7	-0.185522		0.204846				0.390949
	T7	0.482676		0.286795				0.191634
	T7	0.306609		0.498231			0.943954	0.319366
	T7	-0.0860444		0.204963			0.750263	0.543068
	T7			0.475957			0.660491	0.336018
	T7	0.075438		0.221156			0.869383	0.38882
	T7	0.311928		0.404684			0.570923	0.324383
	T7	0.222794		0.204963			0.431934	0.359813
	T7	-0.232831		0.231157			0.949912	0.363344
	T7	0.688541		-0.299202			0.950026	0.407946
	T7			0.241232			1.33639	0.335547
	T7			0.0959242			1.03891	0.597212
	T7	0.135408					0.75846	0.451354
	T7	0.172734		0.132261			1.5176	0.240255
	T7	0.351018		0.546949			1.00289	0.48826
	T7			0.204963			0.3706	0.713831
	T7			0.509381			0.912286	0.255093
	T7	-0.0860444		0.0843662			0.374839	0.423652
	T7	-0.0326732		0.429835			0.980804	0.720781
	T7	0.357526		0.204963			0.762807	0.964297
	T7	0.265364		0.353666			1.43342	0.293994
	T7	0.0613883		-0.0584056			0.511193	0.0587132
Lineage 48	T8	-0.617625	-0.289944	0.193849	-0.246185		-0.182902	-0.0795216	0.648652
	T8	-0.734907	-0.301556	0.257656	-0.280373	0.273139	-0.346225	-0.0224311	0.38438
	T8		-0.252213	0.164015	0.043641		0.228074	-0.108131	0.513669
	T8	-0.0293952	-0.368193	0.151767	-0.164124		0.280743	-0.139205	0.372008
	T8	-0.0456883	-0.426997	0.406815	-0.154298	0.0491142	0.249177	-0.0963393	0.560002
	T8	-0.0663143	-0.414713	0.245819	-0.257994	-0.00795647	0.129554	-0.0209455	-0.0562943
	T8	-0.0722435	-0.443227	0.303135			-0.215226	0.130451	0.501611
	T8	-0.0663143	-0.501675	0.310281				-0.0154826	0.537086
	T8	0.0714521	-0.475125	0.343587	-0.0608569		-0.0591385	-0.0154826	0.114303
	T8	-0.0663143	-0.554165	0.202987		-0.300528	-0.0900643	-0.0440819	0.19488
	T8	-0.0918553	-0.554165	0.240697	0.000546673		0.444881	-0.0504797	0.677899
	T8	-0.0663143	-0.554165	0.143882	-0.189106		-0.0899975	-0.0920572	-0.311595
	T8	-0.127955	-0.554239	0.354584			-0.120432	-0.102224
	T8	-0.0252698	-0.529482	0.400124			-0.170062	-0.0806319	0.403971
	T8	-0.0782211	-0.578128	0.211366	0.170496		-0.0348689	-0.0627549	0.409981
	T8	-0.058256	-0.605618	0.0899121	-0.0366002	-0.252951	-0.0948666	0.0772259	0.215548
	T8	0.00650335	-0.574387	0.410966				0.032467
	T8	-0.0663143	-0.835721	0.45078			0.610852	0.03373
	T8	-0.189942	-0.650156	0.41183			0.328055	0.0261171	-0.284154
	T8	-0.0663143	-0.657324	0.475458	-2.05652		-0.03627	0.0200867	-0.0562943
	T8	0.161503	-0.670065	0.456766		-0.222408	-0.0410922	-0.0204846	-0.116595
	T8	-0.0663143	-0.680339	0.227488	-0.204387	-0.00795647	-0.03627	-0.00853154	-0.0562943
	T8	-0.0958074		0.242202		0.121191	-0.0958216	-0.00463411	-0.131516
	T8	-0.0663143	-0.299148	0.0955569	0.071819	-0.224197	-0.03627	-0.00157917	0.146909

## Sheet: Parentals before evolution
	Environments
	Fructose	N. Lim.	Glutathione prod.	NCR relaxation	High Sugar	High EtOH	Vit. Lim.	Aroma prod.
D10	0.094895	-0.0176071	-0.0593214	-0.121863	0.0616376	-0.028444	-0.0149158	-0.100051
D11	-0.0686027	0.24842	0.102534		0.771076			0.163841
D12	-0.237553	0.0693939	0.0207428	0.167161	0.0412489	0.0310569	0.133315	-0.318236
E1	-0.60666	-0.0123039	-0.0679661	-0.0456417	-0.0877588	-0.0426537	0.0284884	-0.580475
E10	-0.592202	-0.0168458	-0.0631724	0.269783	0.0785998	-0.00683656	-0.0195153	-0.00421043
E11	-0.0758018	0.0183598	-0.0317196	-0.0176523	-0.942101	-0.084642	0.125453	-0.180204
E12	-0.0144126	0.0735694	1.12143	0.338235	1.19019	-0.0136556
E2	-0.342391	-0.0355335	-0.0368835	0.0511605	-0.0485383	-0.0785443	-0.126128	-0.517891
E3	-0.0997553	-0.0116652	0.108108	-0.0757068	0.128877	0.0406554	0.061427	-0.287858
E4	-0.133568	0.0236844	0.0031381	0.597547	-0.0274364	-0.059565	0.144417	-0.060764
E5	-0.0130189	0.0385089	-0.0368277	-0.0635988	-0.0567051	-0.0247448	0.212674	0.163567
E6	0.0348702	0.00796238	-0.0658297	0.20224	-0.357851	0.131911	0.18117	0.426976
E7	0.079599	0.0275054	0.022152	0.022366	0.636769	-0.0192016	0.232108	-0.411819
E8	0.143645	0.0331355	0.00948527	0.000346754	-0.326672	-0.0268828	-0.0646556	-0.526737
E9	-0.16475	-0.0393713	-0.0649765	0.0541896	0.0282873	-0.0437586	0.0301657	0.144568
F12	-0.183642	0.00148051	0.0660591	-0.302737	0.0608808	-0.00292327	-0.0113742	-0.631625
G1	-0.116245	0.00768248	0.0267529	0.0207913	0.0195762	0.0378598	0.249627	-0.247009
G10	0.146895	-0.0359394	-0.0762906	-0.00480643	0.00448796	-0.0119618	-0.0142376	-0.494107
G11	-0.0879444	0.0687971	0.339165	0.222015		0.223062	0.10701	0.0093197
G12	0.536787	-0.00194923	0.154049	0.035903	1.57323	0.321582	0.314549	0.1513
G2	0.00612564	-0.039373	-0.0442905	0.0281552	-0.109192	0.0169037	-0.0666752	-0.575412
G3	-0.0551665	0.011234	0.0606716	0.0800831	0.00953256	0.0385661	0.109728	-0.498074
G4	-0.0512452	0.0160787	0.0598521	-0.0115572	0.198025	0.11384	0.170613	-0.369354
G5	-0.0432543	0.0264693	0.0278187	0.064443	0.0156599	0.0188444	-0.0291033	-0.48338
G6	-0.650607	-0.0463635	-0.0169266	0.0232112	-0.799057	-0.0539075	0.131428	-0.409433
G7	-0.146471	-0.0136064	-0.0651149	-0.0239631	-0.0477514	0.0410026	0.0104815	-0.240606
G8	-0.160195	-0.0145118	-0.0332047	0.0946404	0.0259085	-0.00991632	0.0225324	-0.30221
G9	-0.062781	-0.0383646	-0.0136041	-0.0209529	-0.0214647	0.00865974	-0.0422538	-0.648064
M10	-0.360606	-0.0144954	0.000569837	-0.0223326	-0.681296	0.00684245	0.0639287	-0.26609
M11	-0.264678	0.0103831	-0.0235251	0.0112232	0.00419247	-0.0272422	0.107457	-0.496671
M12	0.0505728	0.0119267	-0.0086639	0.470723	-0.0470699	-0.0506934	0.00334563	0.0397945
M13	0.0351862	-0.0159198	-0.103612	-0.0569958		0.0524002	0.0869899	-0.45226
M2	-0.0877817	0.0033851	-0.0189151	-0.025715	-0.0224968	-0.00583106	0.0597796	-0.110531
M3	-0.158622	-0.00421952	0.603229	-0.00510703	1.07072	0.052265	-0.0284961	-0.357891
M4	-0.366974	0.04607	0.169272	-0.0113929	0.0518067	-0.0220918	0.057671	-0.352102
M5	-0.105846	0.0347544	-0.0470307	-0.310504	-0.00996465	0.00507859	0.0450077	-0.570956
M6	-0.39406	0.137217	0.0174113	0.129109	0.510091	0.00718134	-0.0974692	-0.266878
M7	-0.435411	0.0561846	0.0863972	-0.0185319	0.457722	0.0581182	0.0642078	-0.529661
M9	-0.273678	0.00842026	-0.090798	0.130063	-0.0481133	-0.0503618	-0.0226403	-0.547362
T14	0.353505	-0.0253343	-0.0161118	0.099787	0.879127	0.0296496	0.416086	-0.332451
T15	-0.169997	-0.00103671	-0.00574858	0.0680059	0.0539457	0.00684349	0.080065	-0.353446
T19	-0.0699383	0.0172178	0.00468101	-0.0275659	0.0799799	-0.0142326	0.0939092	-0.149952
T3	-0.105722	-0.0262743	-0.108862	0.0143641	-1.25888	-0.0680167	0.140789	-0.385074
T4	-0.213154	0.0443085	0.0609446	0.248742	0.00325848	0.0223962	0.0932811	0.0986933
T5	-0.163565	-0.0419134	0.071926	-0.00951916	-0.0407815	0.0219747	0.0474271	-0.207157
T6	-0.249919	-0.0388258	0.0398648	-0.00855001	0.240678	0.0207645	0.186121	-0.303758
T7	0.22281	0.0652443	0.0860444	-0.333965	0.122199	1.53035
T8	-0.162406	0.0154826	0.0663143	0.0562943	0.0362738	0.00795647	0.13016	-0.186016
