# Supplementary material for: Highly parallelized laboratory evolution of wine yeasts for enhanced metabolic phenotypes
Source: Mol Syst Biol. 2024 Aug 22;20(10):2. doi: 10.1038/s44320-024-00059-0 (PMC11450223; doi:10.1038/s44320-024-00059-0)
Supplement: Supplementary file 7 — Source data Fig. 4 [file 44320_2024_59_MOESM7_ESM.xlsx]

## Sheet: Readme
Here you find source data for figure 4, ordered in two different arrangements

## Sheet: Original order
Orig	RowNum	EvolMed	Cherry	Alanine	AsptAcid	Fru20%	GABA	Galactose2%	Glutamine	Glycerol2%	Glycine	Lactose2%	Maltose2%	Mannose2%	Methionine	Phenylalanine	Proline	Raffinose2%	Sug40%	Urea	Valine
G12	1	1,3% Butanol	Not cherrypicked	0.182549	0.237221	0.201594	0.206904	0.303574	0.247016	0.38314	0.191159	0.267779	0.288748	0.290314	0.080163	0.145518	0.170845	0.341582	0	0.248085	0.142083
G12	3	1,3% Butanol	Not cherrypicked	0.184852	0.225798	0.187741	0.194427	0.259317	0.260276	0.384374	0.191898	0.319001	0.307315	0.341342	0.073592	0.151994	0.177941	0.330484	0	0.268444	0.135376
E9	5	1,3% Butanol	Not cherrypicked	0.186571	0.227115	0.199725	0.218208	0.256965	0.265622	0.420051	0.183601	0.298394	0.312103	0.300555	0.071394	0.172524	0.185178	0.335649	0	0.275323	0.128085
E9	7	1,3% Butanol	1,3% Butanol	0.196664	0.249728	0.201875	0.206154	0.18905	0.23479	0.394	0.199714	0.366783	0.294881	0.270644	0.025461	0.158072	0.180096	0.339655	0	0.280315	0.099651
M3	9	1,3% Butanol	Not cherrypicked	0.207165	0.228618	0.226959	0.236045	0.18885	0.255982	0.395479	0.17789	0.355328	0.292023	0.2859	0.027634	0.176516	0.170392	0.340465	0	0.29814	0.099155
M3	11	1,3% Butanol	Not cherrypicked	0.168072	0.177542	0.211785	0.167781	0.182039	0.190358	0.338089	0.188012	0.32541	0.253676	0.217541	0.026954	0.139827	0.202718	0.28834	0	0.229508	0.085633
G6	13	1,3% Butanol	Not cherrypicked	0.187228	0.225857	0.17904	0.20757	0.239304	0.254653	0.339001	0.193224	0.318015	0.338796	0.295983	0.071085	0.164335	0.178281	0.39048	0	0.23639	0.130119
G6	15	1,3% Butanol	Not cherrypicked	0.199869	0.227879	0.188091	0.213418	0.233648	0.2858	0.359547	0.182404	0.313578	0.32992	0.304772	0.06639	0.156992	0.185912	0.398102	0	0.284144	0.115342
T4	17	1,3% Butanol	Not cherrypicked	0.206935	0.225272	0.192869	0.222432	0.239043	0.287241	0.406392	0.185532	0.312897	0.308936	0.284021	0.070464	0.1546	0.179307	0.41296	0	0.271214	0.12453
T4	19	1,3% Butanol	Not cherrypicked	0.162405	0.241856	0.231458	0.216725	0.179126	0.241303	0.388018	0.194867	0.3236	0.274529	0.286481	0.031686	0.160199	0.186166	0.338203	0	0.279508	0.115392
D11	21	1,3% Butanol	Not cherrypicked	0.170432	0.224334	0.221128	0.213982	0.195957	0.253708	0.413164	0.191991	0.306026	0.252899	0.276288	0.040675	0.175793	0.18616	0.303738	0	0.28536	0.107575
D11	23	1,3% Butanol	Not cherrypicked	0.16229	0.201606	0.245107	0.177604	0.136444	0.170545	0.111098	0.160989	0.293282	0.230578	0.225696	0.03012	0.12547	0.195305	0.277753	0	0.21537	0.079257
G12	25	1,3% Butanol	Not cherrypicked	0.178037	0.222363	0.193466	0.229784	0.231895	0.241011	0.36237	0.179977	0.299184	0.299526	0.282386	0.075818	0.16463	0.171965	0.356738	0.067243	0.262893	0.131904
G12	27	1,3% Butanol	Not cherrypicked	0.156463	0.213202	0.202184	0.193207	0.24124	0.221138	0.371506	0.193247	0.306053	0.307637	0.281193	0.046942	0.155923	0.175968	0.387715	0.170994	0.240863	0.108418
E9	29	1,3% Butanol	Not cherrypicked	0.166419	0.229001	0.1911	0.212733	0.218702	0.222197	0.411111	0.177925	0.334261	0.31981	0.274997	0.045618	0.161641	0.180515	0.37697	0.160633	0.28338	0.104648
E9	31	1,3% Butanol	Not cherrypicked	0.168795	0.216786	0.199269	0.221669	0.182563	0.220534	0.355535	0.182299	0.349413	0.301972	0.285154	0.024791	0.154408	0.195561	0.369616	0.207042	0.289711	0.101905
M3	33	1,3% Butanol	Not cherrypicked	0.189812	0.204099	0.234398	0.231952	0.203713	0.219262	0.363719	0.180719	0.319384	0.268877	0.273308	0.029609	0.152041	0.185998	0.358599	0.091804	0.280942	0.106085
M3	35	1,3% Butanol	Not cherrypicked	0.196932	0.186435	0.222621	0.207327	0.209208	0.194763	0.355383	0.173962	0.305045	0.28188	0.27312	0.042005	0.137493	0.192542	0.346313	0.104278	0.25609	0.111422
G6	37	1,3% Butanol	Not cherrypicked	0.176195	0.187959	0.201997	0.199288	0.225139	0.201858	0.37047	0.183094	0.322081	0.30485	0.290813	0.049295	0.154197	0.19054	0.362808	0.129409	0.254604	0.130696
G6	39	1,3% Butanol	Not cherrypicked	0.183844	0.208284	0.190145	0.212818	0.24899	0.248222	0.35508	0.179114	0.304047	0.329217	0.308751	0.047497	0.149208	0.184637	0.401608	0.193299	0.251842	0.11966
T4	41	1,3% Butanol	Not cherrypicked	0.184857	0.22501	0.19398	0.217164	0.21197	0.246913	0.393234	0.184654	0.261406	0.311599	0.300703	0.04302	0.159681	0.190804	0.397791	0.082561	0.26634	0.115689
T4	43	1,3% Butanol	Not cherrypicked	0.159395	0.233496	0.23245	0.205254	0.178749	0.23244	0.394055	0.187662	0.314656	0.275967	0.281141	0.03014	0.150033	0.186452	0.340452	0.20302	0.28974	0.101989
D11	45	1,3% Butanol	Not cherrypicked	0.174475	0.208948	0.44193	0.191225	0.19924	0.246883	0.42341	0.182745	0.287334	0.223804	0.263104	0.034306	0.161318	0.209964	0.269632	0	0.303315	0.095011
D11	47	1,3% Butanol	Not cherrypicked	0.171154	0.19583	0.207202	0.177633	0.151302	0.164252	0.388001	0.171164	0.339886	0.246577	0.232081	0.029671	0.134761	0.202214	0.257509	0	0.212799	0.079587
G12	48	1,3% Butanol	Not cherrypicked	0.143635	0.189794	0.160845	0.154921	0.254174	0.161133	0.326317	0.193964	0.343538	0.265709	0.256486	0.027817	0.162678	0.156836	0.316037	0.12496	0.194292	0.096186
G12	49	1,3% Butanol	Not cherrypicked	0.17417	0.197989	0.17079	0.170749	0.248518	0.175303	0.381438	0.200989	0.314457	0.262705	0.235897	0.049678	0.168419	0.150194	0.343064	0.068352	0.198509	0.148314
G12	50	1,3% Butanol	Not cherrypicked	0.166881	0.207555	0.16762	0.177025	0.219247	0.225094	0.369074	0.191918	0.31339	0.304107	0.254327	0.035935	0.145912	0.179491	0.322708	0.136171	0.213921	0.111195
G12	51	1,3% Butanol	Not cherrypicked	0.14302	0.199742	0.163244	0.177928	0.24673	0.184141	0.335759	0.169689	0.304074	0.286069	0.256724	0.026743	0.155997	0.170179	0.333337	0.153524	0.203682	0.085899
E9	52	1,3% Butanol	Not cherrypicked	0.159731	0.209072	0.372887	0.178139	0.244698	0.173473	0.371296	0.184683	0.31559	0.296171	0.265518	0.027088	0.161809	0.170344	0.354193	0.110658	0.213547	0.088804
E9	53	1,3% Butanol	Not cherrypicked	0.174479	0.21628	0.191919	0.192395	0.220898	0.190074	0.406346	0.181521	0.349313	0.311943	0.278693	0.027349	0.165531	0.179791	0.373184	0.173401	0.248208	0.093206
E9	54	1,3% Butanol	Not cherrypicked	0.183886	0.226229	0.196167	0.20482	0.205236	0.192749	0.387817	0.177353	0.33656	0.320658	0.288179	0.031215	0.162148	0.180757	0.39312	0.359504	0.248655	0.09874
E9	55	1,3% Butanol	Not cherrypicked	0.190878	0.222442	0.213382	0.204929	0.186005	0.19379	0.369161	0.183632	0.324769	0.31132	0.30676	0.031807	0.16639	0.175239	0.378868	0.180266	0.24334	0.098178
M3	56	1,3% Butanol	Not cherrypicked	0.193336	0.231436	0.227461	0.195173	0.195542	0.186868	0.362923	0.190399	0.327719	0.282427	0.283737	0.028013	0.159834	0.182329	0.344634	0.143955	0.243825	0.101513
M3	57	1,3% Butanol	Not cherrypicked	0.187795	0.21387	0.240627	0.190663	0.17479	0.176675	0.381847	0.188363	0.292694	0.256573	0.247852	0.028007	0.146313	0.176441	0.328667	0.098597	0.230137	0.101591
M3	58	1,3% Butanol	Not cherrypicked	0.169806	0.176543	0.221455	0.173149	0.169149	0.170659	0.352663	0.18024	0.301815	0.246639	0.234232	0.02523	0.12904	0.174459	0.316099	0.096221	0.228922	0.097426
M3	59	1,3% Butanol	Not cherrypicked	0.166815	0.179516	0.218036	0.174359	0.208313	0.165774	0.349266	0.185249	0.294595	0.246722	0.233281	0.029376	0.129995	0.186504	0.31475	0.102306	0.225422	0.093067
G6	60	1,3% Butanol	Not cherrypicked	0.161083	0.201123	0.199545	0.181652	0.200929	0.188157	0.320021	0.190865	0.278416	0.304005	0.2408	0.029721	0.133643	0.191084	0.308294	0.109408	0.244764	0.099297
G6	61	1,3% Butanol	Not cherrypicked	0.173079	0.202692	0.383912	0.197725	0.248158	0.207188	0.338925	0.182702	0.292885	0.273422	0.265673	0.032097	0.148818	0.186537	0.338054	0.111383	0.248453	0.099366
G6	62	1,3% Butanol	Not cherrypicked	0.170961	0.199853	0.184484	0.202803	0.253703	0.204718	0.335454	0.181949	0.304464	0.297213	0.282691	0.027712	0.165291	0.166153	0.380727	0.276764	0.226563	0.116232
G6	63	1,3% Butanol	Not cherrypicked	0.175394	0.185399	0.187043	0.188683	0.210398	0.200386	0.352541	0.185838	0.317202	0.309554	0.277573	0.029032	0.139342	0.175282	0.368048	0.176146	0.233629	0.108794
T4	64	1,3% Butanol	Not cherrypicked	0.158783	0.198929	0.183879	0.189508	0.230906	0.198757	0.330076	0.184893	0.635179	0.299946	0.282222	0.028662	0.149052	0.186478	0.350955	0.115571	0.233292	0.109872
T4	65	1,3% Butanol	Not cherrypicked	0.171084	0.208773	0.381408	0.197768	0.204377	0.203198	0.360462	0.173239	0.297701	0.298944	0.279707	0.029335	0.152063	0.184839	0.338337	0.088202	0.24015	0.118985
T4	66	1,3% Butanol	Not cherrypicked	0.182737	0.210801	0.193645	0.200095	0.181755	0.21179	0.359629	0.178775	0.29098	0.289373	0.288998	0.029811	0.155281	0.180125	0.336031	0.209271	0.256432	0.115324
T4	67	1,3% Butanol	Not cherrypicked	0.173479	0.23378	0.218039	0.191051	0.184051	0.209546	0.347418	0.1916	0.315383	0.273448	0.294344	0.029461	0.163533	0.181533	0.334231	0.203295	0.269048	0.110679
D11	68	1,3% Butanol	Not cherrypicked	0.176369	0.218689	0.226012	0.207402	0.171602	0.212085	0.408058	0.177985	0.306355	0.244984	0.277317	0.029692	0.15818	0.189912	0.326934	0	0.284467	0.097885
D11	69	1,3% Butanol	Not cherrypicked	0.179223	0.231172	0.210672	0.216193	0.177976	0.202734	0.384354	0.177218	0.291329	0.22289	0.268305	0.034662	0.157004	0.201173	0.268674	0	0.278891	0.100848
D11	70	1,3% Butanol	Not cherrypicked	0.161706	0.211192	0.247288	0.18342	0.165714	0.188325	0.452208	0.173298	0.306823	0.244529	0.237673	0.026258	0.120479	0.206017	0.288578	0	0.249885	0.082524
D11	71	1,3% Butanol	Not cherrypicked	0.148323	0.192209	0.211162	0.134301	0.16446	0.163763	0.457182	0.179113	0.324665	0.236547	0.232023	0.028001	0.135359	0.206873	0.266027	1.02228	0.216107	0.082003
G12	72	1,3% Butanol	Not cherrypicked	0.188641	0.215788	0.190243	0.173604	0.150258	0.185809	0.409323	0.210302	0.369097	0.248703	0.235266	0.030586	0.166186	0.170731	0.308067	0.080215	0.205742	0.097145
G12	73	1,3% Butanol	Not cherrypicked	0.156865	0.199341	0.178028	0.160001	0.215874	0.164774	0.379368	0.189763	0.327075	0.271759	0.245494	0.018769	0.160651	0.171367	0.34204	0.112629	0.199412	0.086565
G12	74	1,3% Butanol	Not cherrypicked	0.14949	0.189609	0.178376	0.167946	0.236216	0.164621	0.359282	0.192804	0.326561	0.263612	0.239015	0.022903	0.15247	0.17428	0.284465	0.234884	0.192567	0.105013
G12	75	1,3% Butanol	Not cherrypicked	0.143223	0.187027	0.165021	0.15694	0.24028	0.152445	0.322801	0.188922	0.326651	0.275134	0.239244	0.016561	0.159118	0.160498	0.290776	0.233971	0.190106	0.080605
E9	76	1,3% Butanol	Not cherrypicked	0.158426	0.194671	0.157359	0.166441	0.22186	0.157757	0.361019	0.185838	0.305041	0.279376	0.244589	0.016987	0.126082	0.170019	0.322297	0.308381	0.201488	0.084166
E9	77	1,3% Butanol	Not cherrypicked	0.164735	0.205002	0.352191	0.183374	0.192147	0.166372	0.375018	0.211787	0.30425	0.29938	0.253589	0.025603	0.166795	0.175172	0.386967	0.101271	0.208133	0.092785
E9	78	1,3% Butanol	Not cherrypicked	0.187146	0.185922	0.195181	0.198887	0.181145	0.182083	0.379945	0.185594	0.329589	0.327876	0.291308	0.02575	0.159268	0.183521	0.399036	0.334012	0.218354	0.095093
E9	79	1,3% Butanol	Not cherrypicked	0.18044	0.211216	0.200567	0.197506	0.177455	0.181732	0.359098	0.207883	0.355961	0.326379	0.304883	0.030686	0.153251	0.193863	0.3983	0.139598	0.22552	0.093475
M3	80	1,3% Butanol	Not cherrypicked	0.174342	0.212616	0.230118	0.195964	0.184278	0.183491	0.34488	0.198277	0.337991	0.302664	0.278741	0.025059	0.150679	0.208112	0.349258	0.105767	0.228365	0.096222
M3	81	1,3% Butanol	Not cherrypicked	0.167258	0.219776	0.215642	0.188001	0.167917	0.178307	0.352401	0.180294	0.320366	0.26389	0.258587	0.024904	0.13762	0.1928	0.313699	0.14303	0.216161	0.096104
M3	82	1,3% Butanol	Not cherrypicked	0.155588	0.205069	0.21435	0.177021	0.158812	0.168156	0.369418	0.170763	0.316341	0.256827	0.237151	0.02254	0.127086	0.18822	0.303367	0.262389	0.215268	0.093841
M3	83	1,3% Butanol	Not cherrypicked	0.349447	0.178896	0.206832	0.175236	0.158761	0.167627	0.375864	0.192726	0.29531	0.262992	0.233368	0.022076	0.125601	0.19828	0.316571	0.190431	0.221386	0.096917
G6	84	1,3% Butanol	Not cherrypicked	0.160818	0.194891	0.205355	0.184475	0.157139	0.178628	0.376163	0.202703	0.288242	0.255603	0.238323	0.033469	0.130191	0.198197	0.329501	0.138263	0.226903	0.0989
G6	85	1,3% Butanol	Not cherrypicked	0.168818	0.198692	0.197782	0.190758	0.171408	0.173616	0.368224	0.19247	0.318246	0.265435	0.244077	0.022147	0.141218	0.190027	0.319768	0.110435	0.223898	0.105269
G6	86	1,3% Butanol	Not cherrypicked	0.163325	0.193931	0.177857	0.183913	0.189733	0.16781	0.339295	0.190507	0.326888	0.274862	0.249584	0.017648	0.138388	0.171255	0.322401	0.115951	0.199534	0.127456
G6	87	1,3% Butanol	Not cherrypicked	0.153022	0.176903	0.166223	0.156728	0.179765	0.149143	0.354331	0.178647	0.331111	0.283607	0.232026	0.017863	0.135924	0.165254	0.349633	0.108932	0.181093	0.111577
T4	88	1,3% Butanol	Not cherrypicked	0.157468	0.18928	0.17011	0.162985	0.20325	0.149706	0.3719	0.185478	0.360807	0.284526	0.240902	0.019918	0.143298	0.182759	0.326382	0.431218	0.19453	0.119468
T4	89	1,3% Butanol	Not cherrypicked	0.169428	0.192586	0.165861	0.183103	0.196244	0.163064	0.403588	0.208213	0.29024	0.254001	0.25515	0.029326	0.142884	0.188092	0.353864	0.089031	0.204246	0.115987
T4	90	1,3% Butanol	Not cherrypicked	0.176865	0.411369	0.399648	0.190767	0.203419	0.172886	0.35601	0.192938	0.317907	0.252862	0.279548	0.033311	0.147742	0.183313	0.347846	0.347751	0.220274	0.117781
T4	91	1,3% Butanol	Not cherrypicked	0.208558	0.219881	0.197695	0.194887	0.166725	0.190052	0.333482	0.163745	0.316792	0.288309	0.301063	0.030084	0.161283	0.17155	0.34653	0.325426	0.23627	0.125647
D11	92	1,3% Butanol	Not cherrypicked	0.198775	0.223166	0.202317	0.194278	0.184359	0.205153	0.350181	0.166997	0.31079	0.295844	0.281485	0.032149	0.155863	0.190362	0.353967	0.203067	0.257081	0.105406
D11	93	1,3% Butanol	Not cherrypicked	0.179882	0.220646	0.2084	0.222918	0.185459	0.201857	0.404511	0.174788	0.295263	0.27767	0.27021	0.034674	0.150281	0.210276	0.315327	0.198916	0.237343	0.097207
D11	94	1,3% Butanol	Not cherrypicked	0.169969	0.203157	0.194905	0.201871	0.171867	0.188611	0.395913	0.184697	0.289058	0.236181	0.244615	0.027395	0.136955	0.209582	0.305723	0	0.242452	0.094999
D11	95	1,3% Butanol	Not cherrypicked	0.168125	0.177364	0.217385	0.144348	0.153009	0.160066	0.385538	0.194968	0.316648	0.238167	0.221427	0.033817	0.117985	0.210476	0.282133	0.93475	0.229073	0.080397
G12	97	1,3% Butanol	Not cherrypicked	0.163738	0.203666	0.183874	0.180551	0.185549	0.188453	0.401911	0.208184	0.312068	0.257353	0.233684	0.02746	0.316655	0.165178	0.315206	0.078587	0.207124	0.108337
G12	99	1,3% Butanol	Not cherrypicked	0.154109	0.207107	0.165533	0.169507	0.178899	0.191649	0.395933	0.201716	0.303757	0.263689	0.230303	0.022826	0.153888	0.167918	0.322501	0.288822	0.201387	0.097036
E9	101	1,3% Butanol	Not cherrypicked	0.181099	0.221997	0.187579	0.182592	0.197838	0.181669	0.364143	0.196698	0.290742	0.298114	0.254133	0.021883	0.175952	0.17289	0.373656	0.126937	0.20706	0.088954
E9	103	1,3% Butanol	Not cherrypicked	0.177901	0.20538	0.206811	0.195795	0.187574	0.439442	0.345319	0.189336	0.359794	0.311579	0.271145	0.024695	0.165328	0.196183	0.380513	0.188304	0.225356	0.098097
M3	105	1,3% Butanol	Not cherrypicked	0.165092	0.194293	0.196246	0.192313	0.16662	0.180345	0.344143	0.184122	0.314322	0.26851	0.248368	0.029262	0.145636	0.19833	0.3348	0.109386	0.224617	0.101812
M3	107	1,3% Butanol	Not cherrypicked	0.157268	0.177046	0.195472	0.161758	0.148826	0.173462	0.345974	0.180626	0.27803	0.256334	0.240657	0.022096	0.125771	0.199285	0.345434	0.19489	0.221914	0.089919
G6	109	1,3% Butanol	Not cherrypicked	0.157931	0.20293	0.204057	0.195847	0.158527	0.195342	0.384408	0.191144	0.311309	0.283187	0.255918	0.031357	0.139643	0.194487	0.358025	0.088947	0.226885	0.116357
G6	111	1,3% Butanol	Not cherrypicked	0.145137	0.203197	0.190404	0.153744	0.14642	0.161155	0.368959	0.185426	0.305813	0.269455	0.236597	0.022653	0.143079	0.168037	0.309486	0.291576	0.205067	0.115532
T4	113	1,3% Butanol	Not cherrypicked	0.176059	0.198236	0.215352	0.180491	0.185635	0.174939	0.426008	0.210915	0.315708	0.239525	0.254332	0.029249	0.141263	0.189065	0.31658	0.086497	0.209637	0.098134
T4	115	1,3% Butanol	Not cherrypicked	0.200378	0.225956	0.198036	0.19328	0.164017	0.191661	0.304952	0.167571	0.335936	0.306683	0.284437	0.037928	0.162398	0.166623	0.335358	0.097699	0.226496	0.127131
D11	117	1,3% Butanol	Not cherrypicked	0.184667	0.2088	0.19613	0.228119	0.185115	0.219759	0.321458	0.173853	0.305699	0.300469	0.245403	0.035475	0.157984	0.191919	0.316588	0.291163	0.22457	0.107309
D11	119	1,3% Butanol	Not cherrypicked	0.159273	0.177225	0.207011	0.166942	0.170026	0.164913	0.421642	0.207277	0.322858	0.231027	0.228872	0.029241	0.137983	0.191185	0.285331	0.781448	0.23095	0.09473
G12	121	1,3% Butanol	Not cherrypicked	0.172629	0.213856	0.206702	0.203302	0.167113	0.181193	0.402159	0.202986	0.320907	0.26177	0.238387	0.029159	0.166938	0.185398	0.382751	0.245994	0.224438	0.121743
G12	123	1,3% Butanol	Not cherrypicked	0.164628	0.218557	0.198217	0.192694	0.156908	0.197936	0.400444	0.202876	0.291911	0.272771	0.220046	0.027032	0.156978	0.188813	0.322616	0.244848	0.231321	0.118392
E9	125	1,3% Butanol	Not cherrypicked	0.169484	0.227397	0.255947	0.171417	0.178005	0.194698	0.355204	0.203477	0.277928	0.267056	0.254289	0.021149	0.167267	0.176743	0.374847	0.289464	0.204398	0.091422
E9	127	1,3% Butanol	Not cherrypicked	0.179511	0.204196	0.201721	0.188572	0.166356	0.189666	0.391987	0.185898	0.329435	0.283733	0.255178	0.026306	0.159244	0.198796	0.355674	0.124743	0.221668	0.093561
M3	129	1,3% Butanol	Not cherrypicked	0.167797	0.196093	0.182042	0.181225	0.152855	0.170286	0.380784	0.182941	0.28899	0.27394	0.256507	0.023219	0.143185	0.181026	0.331772	0	0.222036	0.109469
M3	131	1,3% Butanol	Not cherrypicked	0.15062	0.180548	0.189453	0.144178	0.139492	0.172844	0.391018	0.189022	0.281012	0.251834	0.240854	0.022044	0.136272	0.181595	0.329429	0.079841	0.220602	0.085186
G6	133	1,3% Butanol	Not cherrypicked	0.15786	0.196269	0.200617	0.166128	0.14336	0.195547	0.346846	0.185245	0.294406	0.271058	0.246754	0.030454	0.14015	0.183658	0.375304	0.301992	0.219811	0.110789
G6	135	1,3% Butanol	Not cherrypicked	0.141242	0.205079	0.183516	0.148831	0.145486	0.165195	0.424804	0.2324	0.28759	0.242888	0.236918	0.038612	0.160368	0.177731	0.316351	0.211952	0.216487	0.125201
T4	137	1,3% Butanol	Not cherrypicked	0.188581	0.22636	0.185172	0.188009	0.160342	0.18303	0.430548	0.215668	0.321188	0.226026	0.238204	0.029233	0.153972	0.191731	0.294575	0.373702	0.218113	0.100287
T4	139	1,3% Butanol	Not cherrypicked	0.184261	0.21203	0.425702	0.213598	0.167772	0.203886	0.396639	0.203981	0.277991	0.238248	0.232457	0.040012	0.148974	0.171243	0.312097	0.105587	0.227982	0.133288
D11	141	1,3% Butanol	Not cherrypicked	0.166201	0.201971	0.184942	0.21344	0.168112	0.229919	0.404783	0.197315	0.32654	0.297256	0.230546	0.033025	0.146381	0.184061	0.310339	0.078068	0.273678	0.127544
D11	143	1,3% Butanol	Not cherrypicked	0.162041	0.180004	0.200836	0.170723	0.153706	0.172172	0.375902	0.203194	0.322612	0.218504	0.227696	0.030187	0.134675	0.182357	0.291215	0.320356	0.23545	0.229112
G12	144	1,3% Butanol	Not cherrypicked	0.158461	0.192377	0.216638	0.175577	0.169714	0.194654	0.453966	0.245199	0.355626	0.218223	0.217462	0.048693	0.168077	0.189677	0.269034	0.679176	0.219777	0.105478
G12	145	1,3% Butanol	Not cherrypicked	0.175181	0.214638	0.218984	0.206525	0.164942	0.188293	0.402038	0.209628	0.335616	0.244316	0.245296	0.02439	0.160892	0.190812	0.317484	0.378227	0.227668	0.106322
G12	146	1,3% Butanol	Not cherrypicked	0.175804	0.216406	0.218308	0.188825	0.169136	0.193487	0.386805	0.21073	0.309602	0.250879	0.230238	0.024833	0.154266	0.199958	0.336446	0.374916	0.231494	0.114155
G12	147	1,3% Butanol	Not cherrypicked	0.159759	0.215155	0.191229	0.191141	0.16529	0.192438	0.424826	0.211087	0.278053	0.251861	0.217782	0.024437	0.159909	0.18695	0.339278	0.20346	0.230386	0.121743
E9	148	1,3% Butanol	Not cherrypicked	0.157805	0.230111	0.202082	0.184236	0.18782	0.181589	0.378688	0.204558	0.300189	0.260695	0.228998	0.022536	0.165844	0.170667	0.360873	0.114024	0.215151	0.108692
E9	149	1,3% Butanol	Not cherrypicked	0.175553	0.229562	0.206155	0.161838	0.18387	0.186643	0.36233	0.209803	0.317558	0.289663	0.247435	0.024749	0.179331	0.168753	0.387018	0.759972	0.216556	0.096968
E9	150	1,3% Butanol	Not cherrypicked	0.175213	0.237019	0.208036	0.16302	0.179127	0.20069	0.365827	0.193024	0.294554	0.261594	0.250898	0.027147	0.166578	0.168755	0.352369	0.224207	0.208498	0.089526
E9	151	1,3% Butanol	Not cherrypicked	0.174625	0.219183	0.206407	0.178309	0.165231	0.205695	0.397164	0.18467	0.332974	0.256658	0.26247	0.032196	0.174966	0.174055	0.339227	0.123946	0.231666	0.099364
M3	152	1,3% Butanol	Not cherrypicked	0.165123	0.200302	0.182336	0.17894	0.159889	0.203523	0.393775	0.184534	0.339125	0.265489	0.275431	0.030488	0.163827	0.189536	0.335241	0.221457	0.246896	0.104031
M3	153	1,3% Butanol	Not cherrypicked	0.164165	0.204783	0.17104	0.171217	0.153614	0.199059	0.367062	0.190572	0.326432	0.275511	0.272817	0.031093	0.161763	0.18605	0.323591	0.066673	0.247398	0.107923
M3	154	1,3% Butanol	Not cherrypicked	0.163694	0.20373	0.173766	0.158128	0.137076	0.191663	0.383031	0.187262	0.283397	0.252648	0.265182	0.028115	0.156534	0.173881	0.341604	0.088654	0.230662	0.112175
M3	155	1,3% Butanol	Not cherrypicked	0.150265	0.187103	0.185843	0.133136	0.138877	0.198239	0.354363	0.183647	0.288321	0.270986	0.241436	0.02273	0.140412	0.194913	0.334416	0.213449	0.239852	0.100797
G6	156	1,3% Butanol	Not cherrypicked	0.15265	0.185986	0.18764	0.154391	0.145256	0.180557	0.336625	0.188078	0.296485	0.259318	0.245262	0.024873	0.124102	0.188776	0.36655	0.096299	0.213318	0.098707
G6	157	1,3% Butanol	Not cherrypicked	0.166795	0.201379	0.191568	0.156141	0.15718	0.183699	0.365914	0.195569	0.318265	0.271516	0.253163	0.02631	0.138657	0.204522	0.353597	18.0613	0.220913	0.107923
G6	158	1,3% Butanol	Not cherrypicked	0.14987	0.18316	0.183143	0.149591	0.14762	0.161952	0.396208	0.199199	0.28479	0.255588	0.227582	0.026819	0.136121	0.186634	0.334958	0.17851	0.198301	0.103071
G6	159	1,3% Butanol	Not cherrypicked	0.151645	0.216472	0.203956	0.17657	0.139321	0.169246	0.43115	0.263837	0.280848	0.235567	0.233481	0.041207	0.150819	0.188545	0.327256	0.224068	0.217173	0.114615
T4	160	1,3% Butanol	Not cherrypicked	0.174744	0.230256	0.203144	0.40099	0.163021	0.18338	0.42855	0.205708	0.294674	0.231531	0.237507	0.041642	0.151673	0.188066	0.349632	0.160671	0.221343	0.11148
T4	161	1,3% Butanol	Not cherrypicked	0.190197	0.237682	0.194013	0.180422	0.177937	0.178068	0.463529	0.190375	0.292477	0.212494	0.221854	0.031558	0.147377	0.190977	0.300335	0.089199	0.22482	0.103484
T4	162	1,3% Butanol	Not cherrypicked	0.197225	0.229976	0.263812	0.211889	0.158289	0.172626	0.401169	0.186751	0.295353	0.226809	0.20771	0.036315	0.131908	0.191065	0.300585	0.091026	0.209538	0.110128
T4	163	1,3% Butanol	Not cherrypicked	0.202722	0.24559	0.194147	0.236832	0.133201	0.189383	0.377149	0.183119	0.568128	0.297777	0.220995	0.03092	0.13247	0.177952	0.318604	0.111188	0.266538	0.139096
D11	164	1,3% Butanol	Not cherrypicked	0.180094	0.238076	0.399145	0.250112	0.148337	0.233185	0.346208	0.188344	0.240309	0.285123	0.221035	0.032602	0.142491	0.185393	0.348802	0.090973	0.301347	0.153705
D11	165	1,3% Butanol	Not cherrypicked	0.172873	0.2275	0.183695	0.223415	0.154374	0.256401	0.338457	0.178155	0.246417	0.265859	0.236796	0.030558	0.149593	0.194348	0.314007	0.08542	0.315036	0.154805
D11	166	1,3% Butanol	Not cherrypicked	0.15418	0.221964	0.183612	0.191697	0.151565	0.235761	0.345113	0.191792	0.275558	0.246161	0.236812	0.027574	0.165312	0.198025	0.28618	0.194353	0.252531	0.112939
D11	167	1,3% Butanol	Not cherrypicked	0.161286	0.209517	0.179505	0.192113	0.154742	0.213247	0.328259	0.201395	0.280929	0.239489	0.242528	0.033997	0.162678	0.190596	0.303416	1.49158	0.256206	0.106163
G12	168	1,3% Butanol	Not cherrypicked	0.170856	0.212388	0.209423	0.198318	0.171386	0.443244	0.429818	0.21554	0.4026	0.264892	0.257269	0.026594	0.160982	0.184375	0.300169	0.0891	0.218799	0.102047
G12	169	1,3% Butanol	Not cherrypicked	0.17926	0.210979	0.227394	0.186466	0.161923	0.182764	0.428726	0.203056	0.35655	0.256939	0.241431	0.023574	0.144421	0.198999	0.322224	0.268745	0.226016	0.090576
G12	170	1,3% Butanol	Not cherrypicked	0.173561	0.219124	0.219845	0.173822	0.186271	0.216796	0.434314	0.204089	0.335663	0.252192	0.228007	0.021416	0.164395	0.201596	0.344001	0.142692	0.228991	0.117349
G12	171	1,3% Butanol	Not cherrypicked	0.173732	0.220216	0.20383	0.180639	0.175612	0.211017	0.42306	0.213699	0.30369	0.251143	0.218974	0.023253	0.166921	0.188253	0.363753	0.339617	0.231778	0.125241
E9	172	1,3% Butanol	Not cherrypicked	0.163294	0.190703	0.204121	0.1811	0.190592	0.202773	0.476303	0.21013	0.266372	0.263755	0.228146	0.022648	0.168597	0.180487	0.369037	0.095385	0.225201	0.117401
E9	173	1,3% Butanol	Not cherrypicked	0.174162	0.21862	0.196144	0.170363	0.204967	0.212227	0.457793	0.22699	0.30141	0.284413	0.246309	0.023344	0.177708	0.182678	0.36638	0.049016	0.214951	0.108085
E9	174	1,3% Butanol	Not cherrypicked	0.165154	0.225179	0.194088	0.180358	0.172147	0.199126	0.401284	0.183881	0.315741	0.272252	0.249291	0.029102	0.158285	0.171039	0.34514	0	0.210952	0.096432
E9	175	1,3% Butanol	Not cherrypicked	0.173273	0.236149	0.190601	0.176437	0.161634	0.208035	0.373779	0.195185	0.319098	0.280851	0.272398	0.043544	0.160103	0.173283	0.361486	0	0.228739	0.095146
M3	176	1,3% Butanol	Not cherrypicked	0.180764	0.220846	0.183625	0.184362	0.151148	0.224664	0.330491	0.177641	0.357177	0.308343	0.283567	0.036956	0.155378	0.185115	0.358671	0.777125	0.261513	0.090373
M3	177	1,3% Butanol	Not cherrypicked	0.164996	0.204042	0.167324	0.178795	0.148352	0.223375	0.339255	0.160738	0.348558	0.297948	0.295568	0.030758	0.154431	0.18399	0.359982	0	0.272893	0.105955
M3	178	1,3% Butanol	Not cherrypicked	0.16518	0.208187	0.174244	0.183232	0.140903	0.226615	0.359317	0.208015	0.297931	0.298006	0.276752	0.032547	0.166543	0.184521	0.350303	0.096297	0.267033	0.113521
M3	179	1,3% Butanol	Not cherrypicked	0.164019	0.20316	0.163747	0.156093	0.14084	0.225138	0.359131	0.197681	0.286796	0.616971	0.24081	0.03073	0.140553	0.179851	0.335676	0	0.258846	0.104845
G6	180	1,3% Butanol	Not cherrypicked	0.157998	0.202141	0.192647	0.162149	0.143127	0.200042	0.3707	0.207189	0.319218	0.303874	0.2449	0.024064	0.126464	0.191598	0.351561	0.10277	0.226349	0.095974
G6	181	1,3% Butanol	Not cherrypicked	0.157082	0.204809	0.192567	0.157494	0.150278	0.177024	0.365187	0.18746	0.65056	0.278113	0.245413	0.023178	0.12131	0.188519	0.361153	0.778731	0.215103	0.092783
G6	182	1,3% Butanol	Not cherrypicked	0.146748	0.195878	0.220471	0.165847	0.138166	0.161315	0.400122	0.193004	0.301563	0.273995	0.227902	0.026019	0.134076	0.189435	0.357705	0.970574	0.204078	0.096996
G6	183	1,3% Butanol	Not cherrypicked	0.156653	0.218253	0.212846	0.17303	0.152161	0.17586	0.411502	0.228301	0.265057	0.234059	0.244233	0.036516	0.134137	0.198811	0.347978	0.079905	0.222698	0.251379
T4	184	1,3% Butanol	Not cherrypicked	0.185206	0.222003	0.211032	0.178439	0.154664	0.19403	0.434473	0.211359	0.275412	0.226145	0.248886	0.030805	0.149781	0.207052	0.326998	0.088036	0.229858	0.125715
T4	185	1,3% Butanol	Not cherrypicked	0.203118	0.427052	0.220715	0.206407	0.179336	0.185093	0.471002	0.200626	0.277103	0.22347	0.212505	0.033041	0.128157	0.202335	0.310346	0.073579	0.218331	0.118873
T4	186	1,3% Butanol	Not cherrypicked	0.197971	0.215102	0.185465	0.208614	0.151288	0.184724	0.431669	0.209133	0.290031	0.234249	0.199508	0.037768	0.128048	0.18937	0.322129	0.614929	0.524799	0.115766
T4	187	1,3% Butanol	Not cherrypicked	0.192694	0.233668	0.213339	0.245059	0.151712	0.178225	0.383425	0.18129	0.261349	0.290784	0.212409	0.030902	0.138974	0.17591	0.324847	0.095735	0.255762	0.117603
D11	188	1,3% Butanol	Not cherrypicked	0.16948	0.234631	0.186591	0.246683	0.151095	0.202624	0.36742	0.1822	0.242604	0.285037	0.220389	0.032216	0.153907	0.187095	0.318855	0.10317	0.239095	0.125757
D11	189	1,3% Butanol	Not cherrypicked	0.158515	0.215434	0.195275	0.225118	0.163796	0.232956	0.380724	0.215911	0.226509	0.272217	0.233104	0.028027	0.156313	0.194808	0.328719	0.090504	0.239159	0.137161
D11	190	1,3% Butanol	Not cherrypicked	0.150301	0.231984	0.196894	0.442708	0.155826	0.248021	0.346322	0.194498	0.227033	0.257372	0.246475	0.030733	0.168348	0.207361	0.315656	0.221207	0.281842	0.130492
D11	191	1,3% Butanol	Not cherrypicked	0.149283	0.23301	0.182959	0.221575	0.155459	0.261762	0.364204	0.197732	0.249743	0.25525	0.248797	0.03396	0.192437	0.199699	0.308497	0.736662	0.279622	0.139105
E1	193	1,3% Butanol	Not cherrypicked	0.175036	0.221812	0.218142	0.188755	0.154914	0.181875	0.392347	0.189415	0.333979	0.305472	0.249725	0.026447	0.144774	0.195175	0.33871	0.152552	0.23054	0.095843
E1	195	1,3% Butanol	Not cherrypicked	0.168286	0.213801	0.212501	0.179284	0.179926	0.206095	0.445698	0.22058	0.284333	0.260421	0.221586	0.023731	0.165239	0.195281	0.383435	0.163736	0.245335	0.259995
F12	197	1,3% Butanol	Not cherrypicked	0.165908	0.249708	0.184218	0.183669	0.180145	0.196959	0.377475	0.213248	0.280186	0.263581	0.234136	0.026011	0.162278	0.175326	0.358351	0.166897	0.219981	0.104949
F12	199	1,3% Butanol	Not cherrypicked	0.17147	0.218697	0.185786	0.202967	0.171779	0.179723	0.339897	0.175933	0.341092	0.309267	0.278906	0.034357	0.140454	0.180247	0.355566	0	0.22277	0.128786
T6	201	1,3% Butanol	Not cherrypicked	0.16892	0.222851	0.190338	0.200215	0.147923	0.224813	0.318539	0.167106	0.341678	0.336519	0.289688	0.036164	0.138503	0.194727	0.384925	0	0.268418	0.098
T6	203	1,3% Butanol	Not cherrypicked	0.173433	0.206686	0.17865	0.194137	0.162343	0.258917	0.384941	0.193171	0.318834	0.305382	0.261523	0.032676	0.15852	0.179999	0.358658	0.093746	0.270119	0.126116
E4	205	1,3% Butanol	Not cherrypicked	0.155673	0.194238	0.208652	0.170031	0.151066	0.193913	0.342935	0.196782	0.293934	0.279911	0.242671	0.021896	0.127209	0.179695	0.338005	0.108492	0.219539	0.097357
E4	207	1,3% Butanol	Not cherrypicked	0.154564	0.205414	0.212842	0.178895	0.159506	0.189172	0.421246	0.195893	0.299845	0.254658	0.240689	0.029361	0.135499	0.18735	0.348202	0.076548	0.238859	0.104347
M5	209	1,3% Butanol	Not cherrypicked	0.189578	0.206228	0.185301	0.189742	0.151803	0.209977	0.427416	0.196399	0.266099	0.209779	0.214164	0.033284	0.122368	0.196939	0.342524	0.093797	0.224107	0.126396
M5	211	1,3% Butanol	Not cherrypicked	0.194364	0.210112	0.178411	0.218475	0.147997	0.195497	0.37469	0.180848	0.256431	0.28443	0.206064	0.031908	0.143582	0.179703	0.327376	0.102379	0.253016	0.117032
G2	213	1,3% Butanol	Not cherrypicked	0.162595	0.216323	0.210262	0.225113	0.163517	0.214039	0.376167	0.190365	0.265372	0.288955	0.262317	0.032104	0.14719	0.191113	0.351379	0.102603	0.230666	0.113036
G2	215	1,3% Butanol	Not cherrypicked	0.186575	0.232004	0.390425	0.224531	0.172024	0.268589	0.281269	0.191537	0.267277	0.285087	0.266741	0.033367	0.169058	0.187167	0.33965	0	0.273713	0.110912
E1	217	1,3% Butanol	Not cherrypicked	0.182744	0.225909	0.21112	0.214661	0.15734	0.218486	0.385545	0.202735	0.311072	0.251513	0.254584	0.027955	0.157743	0.198247	0.372775	0.12223	0.245143	0.22613
E1	219	1,3% Butanol	Not cherrypicked	0.182961	0.217475	0.19876	0.198857	0.170146	0.20293	0.424865	0.195513	0.295588	0.258245	0.230611	0.024511	0.158065	0.192981	0.372728	0	0.238548	0.123247
F12	221	1,3% Butanol	Not cherrypicked	0.180729	0.213214	0.181544	0.176739	0.186188	0.202221	0.370993	0.228402	0.290046	0.248938	0.227167	0.024962	0.167779	0.188621	0.647763	0.185607	0.216962	0.123927
F12	223	1,3% Butanol	Not cherrypicked	0.185065	0.217563	0.238798	0.203703	0.175649	0.2095	0.369393	0.190643	0.321115	0.300188	0.268975	0.033325	0.164903	0.187597	0.371794	0	0.234441	0.125007
T6	225	1,3% Butanol	Not cherrypicked	0.173232	0.220938	0.193369	0.208164	0.182632	0.228317	0.362892	0.184423	0.344179	0.337172	0.287138	0.029866	0.140171	0.191924	0.413296	0	0.263453	0.113507
T6	227	1,3% Butanol	Not cherrypicked	0.205333	0.222203	0.185193	0.226768	0.194934	0.276072	0.361086	0.202528	0.314852	0.32481	0.292065	0.031001	0.178322	0.180896	0.395422	1.99165	0.285066	0.139053
E4	229	1,3% Butanol	Not cherrypicked	0.194203	0.215022	0.202766	0.224029	0.177134	0.224067	0.325461	0.176624	0.324588	0.315429	0.334388	0.02824	0.153718	0.182416	0.379134	0.084072	0.249957	0.108692
E4	231	1,3% Butanol	Not cherrypicked	0.163956	0.208485	0.21155	0.196121	0.143369	0.210068	0.394161	0.225635	0.591075	0.285836	0.24941	0.033824	0.147006	0.196234	0.371396	0.093697	0.248145	0.106744
M5	233	1,3% Butanol	Not cherrypicked	0.1702	0.189735	0.177477	0.184196	0.138175	0.202502	0.38414	0.192903	0.2616	0.185518	0.211898	0.026593	0.123677	0.179728	0.365426	0.72657	0.22798	0.118382
M5	235	1,3% Butanol	Not cherrypicked	0.178972	0.20874	0.181476	0.186133	0.144591	0.210122	0.359066	0.201576	0.29116	0.265008	0.2394	0.030657	0.135669	0.171428	0.406401	0.078181	0.219541	0.247298
G2	237	1,3% Butanol	Not cherrypicked	0.178927	0.218738	0.214351	0.207398	0.18195	0.224796	0.341419	0.178031	0.302636	0.299596	0.273309	0.031579	0.155244	0.180474	0.364614	0.255115	0.252885	0.102563
G2	239	1,3% Butanol	Not cherrypicked	0.203097	0.21476	0.185236	0.220116	0.246581	0.281974	0.368249	0.200406	0.354282	0.321259	0.288578	0.037655	0.1651	0.175855	0.367787	0.366463	0.29409	0.123178
E1	240	1,3% Butanol	Not cherrypicked	0.16258	0.217708	0.181883	0.236968	0.161715	0.2897	0.41573	0.20162	0.245052	0.23167	0.235221	0.028378	0.130411	0.188781	0.452863	0.057069	0.281242	0.084566
E1	241	1,3% Butanol	Not cherrypicked	0.18309	0.241669	0.175637	0.246961	0.152275	0.532207	0.331038	0.168041	0.591669	0.244074	0.259439	0.025303	0.144957	0.193457	0.402174	0.089213	0.265642	0.093514
E1	242	1,3% Butanol	Not cherrypicked	0.186876	0.218782	0.175616	0.211101	0.172706	0.241158	0.375532	0.239134	0.281061	0.25618	0.244793	0.027509	0.160043	0.187982	0.334788	0.057343	0.238858	0.09301
E1	243	1,3% Butanol	Not cherrypicked	0.163624	0.213668	0.175557	0.217376	0.171277	0.457873	0.380662	0.189564	0.301426	0.257419	0.242228	0.023444	0.162437	0.178563	0.305943	0.066168	0.224024	0.098009
F12	244	1,3% Butanol	Not cherrypicked	0.170079	0.219888	0.159637	0.211451	0.168131	0.185644	0.408042	0.213518	0.317737	0.263937	0.230742	0.023062	0.159812	0.183721	0.355989	0	0.223293	0.092702
F12	245	1,3% Butanol	Not cherrypicked	0.168153	0.404099	0.239434	0.187298	0.156351	0.201299	0.388343	0.226941	0.284812	0.266344	0.238633	0.024621	0.158968	0.190457	0.38352	0.316943	0.219379	0.121011
F12	246	1,3% Butanol	Not cherrypicked	0.16934	0.213852	0.377146	0.190725	0.169829	0.203824	0.409117	0.198813	0.283599	0.277133	0.249232	0.02452	0.156591	0.19533	0.408201	0	0.218691	0.128172
F12	247	1,3% Butanol	Not cherrypicked	0.186126	0.221995	0.173268	0.216108	0.17701	0.200774	0.345749	0.208658	0.288712	0.285049	0.266528	0.028711	0.168919	0.196664	0.404584	0.217947	0.225348	0.138202
T6	248	1,3% Butanol	Not cherrypicked	0.172271	0.221301	0.176909	0.226563	0.186173	0.202475	0.361637	0.193435	0.307812	0.302006	0.288094	0.027113	0.161114	0.195165	0.325404	0.40065	0.247121	0.13621
T6	249	1,3% Butanol	Not cherrypicked	0.181877	0.23728	0.198312	0.234945	0.204579	0.211385	0.374942	0.205766	0.329511	0.324054	0.335838	0.030971	0.140379	0.189135	0.403612	0	0.264436	0.137262
T6	250	1,3% Butanol	Not cherrypicked	0.181957	0.215489	0.198235	0.216534	0.212707	0.236038	0.354806	0.194453	0.326652	0.323977	0.307135	0.035383	0.164511	0.1861	0.404713	0.409956	0.274411	0.141189
T6	251	1,3% Butanol	Not cherrypicked	0.193284	0.222098	0.180721	0.211917	0.196522	0.2644	0.345313	0.192193	0.31882	0.315973	0.306259	0.033242	0.166861	0.17274	0.384335	0.289663	0.291765	0.150682
E4	252	1,3% Butanol	Not cherrypicked	0.20473	0.22934	0.377385	0.222554	0.187626	0.280603	0.33399	0.213883	0.32935	0.319841	0.306897	0.030965	0.189152	0.180981	0.397907	0	0.287043	0.150863
E4	253	1,3% Butanol	Not cherrypicked	0.197436	0.23181	0.176126	0.229289	0.171531	0.235968	0.344833	0.19327	0.331449	0.305783	0.364432	0.032104	0.190138	0.180174	0.384829	0.221745	0.272059	0.11239
E4	254	1,3% Butanol	Not cherrypicked	0.175059	0.225661	0.193245	0.207517	0.158303	0.198944	0.362309	0.192825	0.328505	0.289141	0.255876	0.032203	0.184355	0.162382	0.376875	0.091131	0.264849	0.091814
E4	255	1,3% Butanol	Not cherrypicked	0.166985	0.223037	0.223031	0.209338	0.153161	0.202868	0.39722	0.200484	0.340325	0.265106	0.235137	0.031277	0.173243	0.169672	0.385838	0	0.261427	0.10633
M5	256	1,3% Butanol	Not cherrypicked	0.181617	0.210862	0.212442	0.186428	0.148035	0.20864	0.400809	0.207517	0.292519	0.204048	0.19935	0.033355	0.138025	0.182884	0.410836	0.132921	0.254996	0.122375
M5	257	1,3% Butanol	Not cherrypicked	0.165455	0.215295	0.179432	0.179677	0.153262	0.203183	0.338423	0.200481	0.260012	0.184651	0.209792	0.03166	0.140335	0.16565	0.381408	0.49736	0.226598	0.12855
M5	258	1,3% Butanol	Not cherrypicked	0.172923	0.216644	0.167713	0.180824	0.149882	0.201294	0.355488	0.178204	0.271572	0.227536	0.205979	0.031844	0.142924	0.159507	0.371658	0.124891	0.22106	0.125917
M5	259	1,3% Butanol	Not cherrypicked	0.18849	0.217965	0.232606	0.204844	0.168066	0.222954	0.345717	0.199575	0.276027	0.257486	0.236581	0.03603	0.162489	0.18122	0.3769	0.120884	0.242425	0.11304
G2	260	1,3% Butanol	Not cherrypicked	0.198963	0.226938	0.204112	0.213579	0.188289	0.250586	0.353089	0.179894	0.287201	0.289746	0.264148	0.033974	0.152314	0.190689	0.36107	0.319617	0.27594	0.125056
G2	261	1,3% Butanol	Not cherrypicked	0.184052	0.227326	0.395972	0.219308	0.207397	0.25612	0.350707	0.194211	0.300861	0.298567	0.280422	0.03866	0.138737	0.201452	0.366891	0.305356	0.286057	0.11432
G2	262	1,3% Butanol	Not cherrypicked	0.187619	0.225031	0.412944	0.219213	0.223234	0.262766	0.398366	0.187222	0.298534	0.303281	0.280598	0.034574	0.159015	0.187687	0.368236	0.223909	0.293227	0.247216
G2	263	1,3% Butanol	Not cherrypicked	0.191728	0.212201	0.402163	0.221077	0.241582	0.27163	0.354401	0.186378	0.309907	0.325656	0.296925	0.033105	0.163856	0.190276	0.346705	0.198974	0.301867	0.138681
E1	264	1,3% Butanol	Not cherrypicked	0.173774	0.204354	0.197743	0.229381	0.172809	0.269809	0.321386	0.281686	0.279046	0.250109	0.259435	0.032902	0.148925	0.180804	0.336555	0.260401	0.281804	0.092372
E1	265	1,3% Butanol	Not cherrypicked	0.17826	0.23687	0.173139	0.257342	0.143004	0.269091	0.279083	0.189044	0.260646	0.255698	0.259456	0.028246	0.141472	0.191464	0.321373	0.229834	0.277356	0.08583
E1	266	1,3% Butanol	Not cherrypicked	0.178418	0.238358	0.175066	0.233928	0.161084	0.229209	0.31671	0.179249	0.260478	0.253884	0.253978	0.025293	0.148399	0.164409	0.321844	0.102706	0.253836	0.076532
E1	267	1,3% Butanol	Not cherrypicked	0.160554	0.237265	0.1755	0.191243	0.146892	0.193509	0.365062	0.175832	0.307774	0.245233	0.252984	0.025497	0.157578	0.171666	0.346764	0	0.221568	0.069631
F12	268	1,3% Butanol	Not cherrypicked	0.161397	0.223009	0.177768	0.208492	0.165388	0.183181	0.377646	0.20206	0.313429	0.269449	0.249714	0.025419	0.145447	0.17993	0.348328	0	0.227561	0.085567
F12	269	1,3% Butanol	Not cherrypicked	0.173376	0.210492	0.176981	0.204722	0.160081	0.222387	0.316443	0.201754	0.311321	0.296415	0.252874	0.023969	0.146974	0.366752	0.435712	0	0.221347	0.105129
F12	270	1,3% Butanol	Not cherrypicked	0.162781	0.201951	0.169472	0.397053	0.158726	0.184994	0.339917	0.202021	0.278252	0.281072	0.256335	0.021503	0.141248	0.199398	0.425321	0	0.205111	0.105436
F12	271	1,3% Butanol	Not cherrypicked	0.166805	0.20849	0.172875	0.190339	0.177589	0.192149	0.309357	0.17907	0.281853	0.280784	0.269463	0.024537	0.156522	0.197318	0.381495	0	0.205425	0.119142
T6	272	1,3% Butanol	Not cherrypicked	0.15901	0.213685	0.164943	0.236431	0.196118	0.183417	0.339508	0.192503	0.295744	0.288442	0.282493	0.025415	0.152248	0.19742	0.403411	0.123475	0.226088	0.134945
T6	273	1,3% Butanol	Not cherrypicked	0.164423	0.218414	0.175759	0.217929	0.201873	0.183968	0.370884	0.192401	0.308938	0.324981	0.304708	0.033021	0.169183	0.194336	0.421082	0.692098	0.238678	0.13565
T6	274	1,3% Butanol	Not cherrypicked	0.170782	0.205186	0.177541	0.212059	0.198582	0.193645	0.357107	0.201827	0.302671	0.332274	0.31086	0.028808	0.156445	0.186939	0.392493	0.213802	0.263466	0.137255
T6	275	1,3% Butanol	Not cherrypicked	0.166319	0.19903	0.191812	0.179434	0.182896	0.210196	0.35029	0.188434	0.308429	0.296362	0.322951	0.032471	0.164775	0.165295	0.373904	0.100121	0.265976	0.126368
E4	276	1,3% Butanol	Not cherrypicked	0.186062	0.203472	0.187678	0.195036	0.179792	0.242301	0.342532	0.183393	0.338285	0.302553	0.3048	0.03157	0.169828	0.177427	0.394913	0	0.269965	0.119681
E4	277	1,3% Butanol	Not cherrypicked	0.173773	0.209687	0.193259	0.202103	0.176418	0.218298	0.357367	0.192342	0.35098	0.286628	0.289094	0.0335	0.176399	0.154436	0.360849	0.07645	0.255305	0.100204
E4	278	1,3% Butanol	Not cherrypicked	0.179818	0.222398	0.19772	0.193286	0.155904	0.192517	0.376545	0.20696	0.361785	0.271277	0.269733	0.032383	0.195914	0.152789	0.369571	0	0.262446	0.10043
E4	279	1,3% Butanol	Not cherrypicked	0.181129	0.219006	0.198526	0.180688	0.154654	0.197971	0.392936	0.181602	0.36996	0.2665	0.238771	0.036006	0.178532	0.15227	0.394184	0.09025	0.265426	0.108885
M5	280	1,3% Butanol	Not cherrypicked	0.187494	0.22865	0.189767	0.185496	0.155409	0.199302	0.370881	0.216719	0.316537	0.223399	0.208902	0.042876	0.158479	0.169235	0.39957	0.109068	0.262412	0.117086
M5	281	1,3% Butanol	Not cherrypicked	0.195868	0.227155	0.194581	0.189502	0.156181	0.193427	0.329095	0.195003	0.299897	0.24333	0.210299	0.038743	0.152632	0.171086	0.362148	0.503548	0.233918	0.140818
M5	282	1,3% Butanol	Not cherrypicked	0.206972	0.218857	0.194194	0.186118	0.171903	0.203241	0.383329	0.187073	0.289371	0.27013	0.215412	0.038563	0.152007	0.175433	0.385101	0.57632	0.243889	0.143317
M5	283	1,3% Butanol	Not cherrypicked	0.189395	0.222636	0.17301	0.207515	0.225008	0.228851	0.420774	0.202976	0.280594	0.285168	0.238699	0.03648	0.165031	0.192732	0.348027	0.22312	0.273644	0.134443
G2	284	1,3% Butanol	Not cherrypicked	0.198215	0.22709	0.192186	0.213275	0.205065	0.263286	0.397876	0.199576	0.308243	0.307959	0.280651	0.023552	0.142551	0.208731	0.365645	0.309565	0.303231	0.142545
G2	285	1,3% Butanol	Not cherrypicked	0.216527	0.217634	0.198133	0.231539	0.22853	0.281436	0.396073	0.219031	0.310692	0.305631	0.289145	0.033363	0.166562	0.205699	0.33743	0.738564	0.308938	0.137929
G2	286	1,3% Butanol	Not cherrypicked	0.210569	0.207354	0.204622	0.218687	0.240153	0.278029	0.348407	0.207605	0.290082	0.292846	0.280057	0.036386	0.155088	0.199831	0.322275	0.136712	0.318657	0.119994
G2	287	1,3% Butanol	Not cherrypicked	0.17028	0.194832	0.391651	0.21295	0.221736	0.265768	0.38502	0.168262	0.275987	0.303254	0.273864	0.03649	0.166213	0.183829	0.328	0	0.290708	0.123856
E1	289	1,3% Butanol	Not cherrypicked	0.177253	0.219605	0.199836	0.247856	0.156302	0.285393	0.300979	0.176895	0.269804	0.259404	0.267543	0.027755	0.146979	0.17557	0.377424	0.236317	0.284633	0.093234
E1	291	1,3% Butanol	Not cherrypicked	0.159437	0.242721	0.194159	0.186408	0.160276	0.186549	0.380113	0.186749	0.286716	0.254047	0.252768	0.027041	0.156258	0.162625	0.32619	0.062675	0.236085	0.066769
F12	293	1,3% Butanol	Not cherrypicked	0.173444	0.205377	0.198453	0.206972	0.195279	0.240672	0.315241	0.22787	0.275205	0.299531	0.265753	0.027671	0.137636	0.197773	0.378854	0.060107	0.233503	0.213213
F12	295	1,3% Butanol	Not cherrypicked	0.142982	0.177014	0.169482	0.169728	0.156707	0.170094	0.302228	0.169223	0.291765	0.267846	0.259585	0.021809	0.124031	0.190229	0.305629	0	0.188806	0.085057
T6	297	1,3% Butanol	Not cherrypicked	0.148755	0.192813	0.155313	0.183316	0.190769	0.176047	0.32947	0.218576	0.289252	0.330062	0.29025	0.032789	0.162019	0.184671	0.372443	0	0.221472	0.114303
T6	299	1,3% Butanol	Not cherrypicked	0.14817	0.185999	0.182396	0.161407	0.158354	0.168523	0.349932	0.196157	0.285471	0.286549	0.255795	0.02711	0.140522	0.15417	0.361156	0.091038	0.231703	0.114007
E4	301	1,3% Butanol	Not cherrypicked	0.166296	0.197778	0.17659	0.167792	0.146183	0.173336	0.379442	0.192061	0.314975	0.272308	0.267473	0.031607	0.152872	0.140044	0.369605	0	0.245006	0.095511
E4	303	1,3% Butanol	Not cherrypicked	0.188988	0.228924	0.188978	0.166679	0.149467	0.190671	0.360171	0.17439	0.327956	0.272016	0.241948	0.029917	0.166275	0.152824	0.370914	0.126475	0.26206	0.093829
M5	305	1,3% Butanol	Not cherrypicked	0.21826	0.249542	0.193577	0.179182	0.172478	0.197145	0.354065	0.197934	0.310161	0.293572	0.242979	0.033264	0.150834	0.181758	0.327579	0	0.236953	0.116254
M5	307	1,3% Butanol	Not cherrypicked	0.206534	0.248535	0.403483	0.219652	0.220333	0.235682	0.400235	0.198084	0.306029	0.319816	0.263752	0.034508	0.157295	0.212898	0.363697	0.208645	0.28956	0.134152
G2	309	1,3% Butanol	Not cherrypicked	0.187016	0.205256	0.192376	0.220407	0.223068	0.291538	0.406806	0.214356	0.275531	0.300192	0.271619	0.036529	0.17402	0.205757	0.361431	0.160936	0.284429	0.1429
G2	311	1,3% Butanol	Not cherrypicked	0.163784	0.16708	0.395746	0.190514	0.182647	0.230081	0.322305	0.196423	0.266233	0.276614	0.24762	0.03724	0.17605	0.174233	0.298679	0	0.270875	0.232211
E1	313	1,3% Butanol	Not cherrypicked	0.18098	0.224901	0.195348	0.242341	0.207981	0.274103	0.332889	0.165654	0.362701	0.27886	0.283384	0.031078	0.163952	0.18319	0.39376	0	0.292895	0.097471
E1	315	1,3% Butanol	Not cherrypicked	0.159961	0.214687	0.2134	0.170008	0.175633	0.183716	0.356912	0.174679	0.286011	0.262685	0.250648	0.023465	0.140715	0.174117	0.35387	0.357814	0.242815	0.08979
F12	317	1,3% Butanol	Not cherrypicked	0.165965	0.205492	0.203684	0.206592	0.175211	0.230595	0.313954	0.19504	0.305719	0.309609	0.266475	0.032723	0.125145	0.198432	0.36047	0.484984	0.241403	0.092386
F12	319	1,3% Butanol	Not cherrypicked	0.134944	0.165314	0.170609	0.17889	0.145462	0.173157	0.310879	0.163426	0.292713	0.28362	0.255297	0.02048	0.121497	0.160275	0.296034	0.554875	0.188695	0.077311
T6	321	1,3% Butanol	Not cherrypicked	0.147233	0.17476	0.140055	0.176938	0.144187	0.17421	0.318654	0.177583	0.302601	0.311852	0.25752	0.036933	0.154889	0.158535	0.327942	0.103981	0.208535	0.093347
T6	323	1,3% Butanol	Not cherrypicked	0.144443	0.167126	0.170038	0.16259	0.128903	0.155244	0.38067	0.185157	0.290188	0.269289	0.240837	0.033826	0.144964	0.152218	0.324364	0.071731	0.202223	0.096508
E4	325	1,3% Butanol	Not cherrypicked	0.157045	0.189238	0.183426	0.167064	0.151215	0.185561	0.406795	0.199597	0.280341	0.276769	0.251157	0.03484	0.15195	0.157242	0.341008	0.088199	0.248732	0.094855
E4	327	1,3% Butanol	Not cherrypicked	0.170788	0.231217	0.407707	0.170813	0.160192	0.196188	0.434706	0.182506	0.286836	0.291525	0.235791	0.030585	0.156934	0.166823	0.319037	0.482371	0.269878	0.084737
M5	329	1,3% Butanol	Not cherrypicked	0.192421	0.244073	0.192911	0.193922	0.155086	0.221149	0.439965	0.221788	0.277357	0.294044	0.256732	0.032754	0.155911	0.20363	0.345368	0.167291	0.258285	0.103798
M5	331	1,3% Butanol	Not cherrypicked	0.19031	0.230258	0.162267	0.202666	0.188595	0.235605	0.416948	0.206249	0.288791	0.28936	0.272745	0.032266	0.152879	0.200156	0.351316	0.350851	0.277831	0.123887
G2	333	1,3% Butanol	Not cherrypicked	0.17304	0.200211	0.171399	0.205343	0.184554	0.255976	0.34798	0.181001	0.30127	0.281316	0.265123	0.035485	0.162751	0.187124	0.328436	0.207551	0.262946	0.128434
G2	335	1,3% Butanol	Not cherrypicked	0.16637	0.163508	0.456749	0.164755	0.15801	0.197899	0.343556	0.14594	0.292255	0.262944	0.23019	0.033301	0.126707	0.171476	0.307969	0.225086	0.244726	0.093103
E1	336	1,3% Butanol	Not cherrypicked	0.169378	0.204896	0.17942	0.23331	0.309579	0.262678	0.346703	0.154139	0.544215	0.347017	0.305287	0.037812	0.145252	0.173048	0.386578	0.179972	0.279075	0.102592
E1	337	1,3% Butanol	Not cherrypicked	0.184449	0.207176	0.211076	0.223329	0.26458	0.280115	0.310761	0.166138	0.48828	0.315344	0.290594	0.034247	0.158636	0.17271	0.460667	0.184386	0.287837	0.108995
E1	338	1,3% Butanol	Not cherrypicked	0.165176	0.193919	0.250022	0.183231	0.232807	0.254862	0.372517	0.165632	0.371344	0.279718	0.268123	0.03145	0.146649	0.188644	0.403383	0.241743	0.268019	0.092634
E1	339	1,3% Butanol	Not cherrypicked	0.167101	0.206984	0.21059	0.179187	0.2021	0.216069	0.375413	0.179059	0.332986	0.257019	0.258214	0.031697	0.128671	0.181192	0.350686	0.262792	0.240113	0.086955
F12	340	1,3% Butanol	Not cherrypicked	0.176595	0.209264	0.198525	0.199535	0.172155	0.228294	0.376011	0.181869	0.341278	0.294111	0.269042	0.031972	0.143613	0.185414	0.380919	0.280635	0.256767	0.10035
F12	341	1,3% Butanol	Not cherrypicked	0.153111	0.182186	0.182843	0.205813	0.195877	0.197975	0.345132	0.190699	0.344547	0.290397	0.250581	0.044516	0.120658	0.176787	0.372084	0.296919	0.215603	0.088709
F12	342	1,3% Butanol	Not cherrypicked	0.141457	0.174131	0.178725	0.198638	0.176977	0.186508	0.346221	0.168227	0.319374	0.300039	0.237341	0.04612	0.125089	0.163	0.384818	0.522196	0.201018	0.077108
F12	343	1,3% Butanol	Not cherrypicked	0.134169	0.161357	0.162607	0.196102	0.179328	0.166933	0.349243	0.176803	0.283284	0.289265	0.236363	0.035326	0.135034	0.160127	0.342846	0.67299	0.191379	0.075417
T6	344	1,3% Butanol	Not cherrypicked	0.145124	0.169163	0.15341	0.194823	0.160378	0.179678	0.313528	0.175691	0.300118	0.289437	0.24757	0.029469	0.14143	0.141589	0.333565	0.38395	0.198749	0.082317
T6	345	1,3% Butanol	Not cherrypicked	0.162611	0.178759	0.151988	0.159735	0.144462	0.194612	0.369755	0.179282	0.294391	0.286853	0.224065	0.038999	0.159483	0.146364	0.344138	0.168061	0.219756	0.092733
T6	346	1,3% Butanol	Not cherrypicked	0.178866	0.177004	0.165991	0.160877	0.149375	0.180572	0.376553	0.182116	0.295461	0.27198	0.215325	0.035965	0.171119	0.154574	0.383923	0.241806	0.200746	0.097417
T6	347	1,3% Butanol	Not cherrypicked	0.173474	0.179532	0.178558	0.166327	0.152322	0.18389	0.394932	0.176635	0.282599	0.273613	0.224306	0.031917	0.13479	0.154202	0.376354	0.242303	0.223109	0.100325
E4	348	1,3% Butanol	Not cherrypicked	0.155386	0.18219	0.188247	0.175535	0.187757	0.1821	0.435799	0.175273	0.268824	0.288179	0.245682	0.030297	0.138035	0.16492	0.36412	0.075482	0.225047	0.092701
E4	349	1,3% Butanol	Not cherrypicked	0.150857	0.187636	0.185073	0.178938	0.171459	0.198202	0.44227	0.179919	0.302268	0.294988	0.272399	0.028657	0.13294	0.180736	0.378507	0.05997	0.262233	0.088358
E4	350	1,3% Butanol	Not cherrypicked	0.159291	0.205798	0.205557	0.170818	0.144232	0.212165	0.438006	0.170329	0.291893	0.296833	0.272642	0.03086	0.143614	0.185468	0.325269	0.068327	0.256081	0.099585
E4	351	1,3% Butanol	Not cherrypicked	0.169452	0.212073	0.196295	0.183313	0.156067	0.216734	0.466576	0.166826	0.277786	0.307881	0.24152	0.032563	0.138853	0.189212	0.323233	0.542751	0.247027	0.084733
M5	352	1,3% Butanol	Not cherrypicked	0.176556	0.223991	0.185906	0.194215	0.165122	0.254407	0.782519	0.2004	0.277755	0.294756	0.225617	0.036829	0.153402	0.197657	0.31079	0.159719	0.263499	0.092807
M5	353	1,3% Butanol	Not cherrypicked	0.218381	0.249517	0.176994	0.218807	0.188727	0.256163	0.478978	0.224937	0.273925	0.280522	0.246947	0.04134	0.175503	0.197055	0.351368	0.136573	0.273603	0.107415
M5	354	1,3% Butanol	Not cherrypicked	0.194987	0.235001	0.168552	0.190469	0.178806	0.226983	0.499471	0.192381	0.320628	0.270195	0.265938	0.037025	0.156475	0.193785	0.358213	0.223124	0.27394	0.114797
M5	355	1,3% Butanol	Not cherrypicked	0.166941	0.213936	0.174385	0.195971	0.187979	0.217084	0.483926	0.196148	0.312018	0.282187	0.262546	0.035574	0.16422	0.183265	0.357898	0.289694	0.269713	0.117299
G2	356	1,3% Butanol	Not cherrypicked	0.178838	0.209121	0.191996	0.204895	0.190522	0.240237	0.403227	0.194971	0.313984	0.288662	0.264586	0.044589	0.177042	0.18298	0.350883	0.278473	0.266485	0.117466
G2	357	1,3% Butanol	Not cherrypicked	0.156139	0.18782	0.191054	0.191405	0.172786	0.210582	0.387499	0.166367	0.319925	0.2873	0.268798	0.040678	0.15964	0.176717	0.367431	0.143143	0.234235	0.101286
G2	358	1,3% Butanol	Not cherrypicked	0.156365	0.182443	0.231543	0.180027	0.169193	0.201592	0.325361	0.188007	0.297696	0.26543	0.234218	0.041848	0.139956	0.182793	0.328574	1.53221	0.217897	0.101625
G2	359	1,3% Butanol	Not cherrypicked	0.171382	0.172798	0.224095	0.176037	0.13449	0.194447	0.301675	0.162224	0.291355	0.265659	0.241943	0.042692	0.139148	0.172271	0.296073	0.372609	0.235682	0.099496
E1	360	1,3% Butanol	Not cherrypicked	0.355202	0.199526	0.180259	0.222053	0.34035	0.265192	0.368723	0.235749	0.640804	0.32813	0.30546	0.048578	0.151475	0.184164	0.670731	0.25899	0.269648	0.110794
E1	361	1,3% Butanol	Not cherrypicked	0.164255	0.185592	0.25914	0.206318	0.330269	0.27314	0.385156	0.232086	0.798858	0.322706	0.310404	0.037724	0.148309	0.172779	0.445489	0.212909	0.273465	0.109646
E1	362	1,3% Butanol	Not cherrypicked	0.177537	0.18113	0.228826	0.189679	0.256689	0.251994	0.382526	0.170178	0.472523	0.264054	0.284998	0.031285	0.136738	0.17129	0.399959	0.101803	0.249374	0.092061
E1	363	1,3% Butanol	Not cherrypicked	0.16264	0.186394	0.220673	0.181125	0.168989	0.229356	0.387445	0.171311	0.419291	0.294812	0.269603	0.039292	0.153779	0.161688	0.357346	0.099556	0.249139	0.093768
F12	364	1,3% Butanol	Not cherrypicked	0.158689	0.18983	0.199124	0.194236	0.187822	0.204785	0.368841	0.172043	0.397064	0.312659	0.250804	0.038861	0.13842	0.19447	0.322197	0.133305	0.21354	0.09031
F12	365	1,3% Butanol	Not cherrypicked	0.169008	0.163764	0.20121	0.188234	0.194913	0.17648	0.324411	0.171694	0.365804	0.283084	0.249991	0.038533	0.142816	0.166969	0.317406	0.205111	0.207265	0.089385
F12	366	1,3% Butanol	Not cherrypicked	0.153274	0.161805	0.189515	0.180184	0.201025	0.164247	0.334193	0.167589	0.333383	0.278192	0.235553	0.041244	0.142028	0.15425	0.352853	0.324171	0.193316	0.092752
F12	367	1,3% Butanol	Not cherrypicked	0.168521	0.150858	0.193298	0.164201	0.178005	0.163596	0.298603	0.178687	0.312855	0.280463	0.222698	0.040431	0.167363	0.165039	0.314823	0.124339	0.192366	0.089816
T6	368	1,3% Butanol	Not cherrypicked	0.163563	0.152307	0.1907	0.162021	0.181537	0.149944	0.331603	0.181214	0.293643	0.280874	0.203124	0.037929	0.167891	0.163802	0.318844	0.173967	0.187745	0.087304
T6	369	1,3% Butanol	Not cherrypicked	0.165395	0.14489	0.183413	0.160533	0.17496	0.159911	0.324676	0.177614	0.288537	0.284303	0.201169	0.033649	0.171669	0.167338	0.322606	0.117942	0.206623	0.091695
T6	370	1,3% Butanol	Not cherrypicked	0.170437	0.173613	0.179471	0.162999	0.153606	0.186817	0.375661	0.185444	0.270733	0.284145	0.206738	0.031319	0.167041	0.166727	0.320129	0.033878	0.215755	0.092285
T6	371	1,3% Butanol	Not cherrypicked	0.160636	0.180512	0.206231	0.15489	0.178923	0.198012	0.407735	0.183544	0.264227	0.266202	0.207524	0.031867	0.143128	0.175724	0.328282	0.374719	0.23021	0.093557
E4	372	1,3% Butanol	Not cherrypicked	0.147352	0.199945	0.181411	0.184787	0.135526	0.203617	0.350619	0.169733	0.286179	0.290064	0.256267	0.032352	0.150133	0.171707	0.343829	0.282305	0.237965	0.093215
E4	373	1,3% Butanol	Not cherrypicked	0.15181	0.205978	0.191611	0.196532	0.178731	0.209733	0.436929	0.176641	0.278222	0.295857	0.31868	0.032715	0.126735	0.184629	0.379361	0.253655	0.247216	0.097502
E4	374	1,3% Butanol	Not cherrypicked	0.162525	0.194305	0.193888	0.206693	0.184834	0.228155	0.428851	0.163302	0.283108	0.301315	0.28191	0.042698	0.149431	0.187625	0.354771	0.126693	0.23365	0.082599
E4	375	1,3% Butanol	Not cherrypicked	0.177366	0.198176	0.201527	0.201527	0.117051	0.234834	0.433227	0.164495	0.295057	0.304286	0.246837	0.050298	0.134152	0.192011	0.356818	0.132665	0.23132	0.08831
M5	376	1,3% Butanol	Not cherrypicked	0.188038	0.225359	0.189917	0.199245	0.221136	0.237825	0.464382	0.180008	0.322203	0.346497	0.211628	0.056137	0.16042	0.192381	0.30367	0.16629	0.267002	0.08956
M5	377	1,3% Butanol	Not cherrypicked	0.177471	0.244897	0.18106	0.184131	0.196887	0.228742	0.457529	0.173707	0.309946	0.270044	0.204985	0.04755	0.17129	0.169667	0.308863	0.219439	0.270401	0.09716
M5	378	1,3% Butanol	Not cherrypicked	0.188902	0.230037	0.180316	0.201775	0.205961	0.212975	0.482865	0.170371	0.327097	0.299928	0.247921	0.04299	0.161908	0.169208	0.300296	0.12758	0.278048	0.102167
M5	379	1,3% Butanol	Not cherrypicked	0.167315	0.210306	0.19888	0.206837	0.187683	0.198032	0.476852	0.207469	0.338261	0.315214	0.279743	0.051327	0.187614	0.161235	0.289448	0.165484	0.256409	0.099595
G2	380	1,3% Butanol	Not cherrypicked	0.17088	0.197254	0.202867	0.202385	0.18912	0.188736	0.386826	0.197087	0.348722	0.313039	0.278114	0.043312	0.177993	0.162574	0.31915	0.095699	0.242032	0.103896
G2	381	1,3% Butanol	Not cherrypicked	0.178967	0.190197	0.207461	0.195207	0.181199	0.201556	0.319829	0.165161	0.341039	0.265127	0.253127	0.043267	0.161879	0.163712	0.307006	0.193604	0.223294	0.103928
G2	382	1,3% Butanol	Not cherrypicked	0.182957	0.176631	0.217277	0.191314	0.170576	0.189664	0.308308	0.175309	0.341909	0.263928	0.248712	0.045588	0.166537	0.179486	0.316007	0.329272	0.231432	0.111652
G2	383	1,3% Butanol	Not cherrypicked	0.168297	0.173005	0.204161	0.180544	0.165098	0.193728	0.280879	0.204	0.317161	0.252322	0.238788	0.036544	0.183746	0.183072	0.285603	0.414195	0.232623	0.094699
M7	385	1,3% Butanol	Not cherrypicked	0	0	0	0	0	0	0.339359	0	0	0	0	0	0	0	0	0.088683	0	0
M7	387	1,3% Butanol	Not cherrypicked	0.177501	0.231384	0.234155	0.250339	0.246574	0.287678	0.367222	0.152438	0.303955	0.328264	0.342933	0.062443	0.131714	0.178922	0.393651	0.359261	0.276957	0.131636
G3	389	1,3% Butanol	Not cherrypicked	0	0	0	0	0	0	0.169835	0	0	0	0	0	0	0	0	0	0	0
G3	391	1,3% Butanol	Not cherrypicked	0.156764	0.351003	0.198302	0.157427	0.142486	0.169499	0.272537	0.177911	0.586028	0.555383	0.209561	0.05146	0.109008	0.102279	0.180127	0.125221	0.15816	0.096542
M11	393	1,3% Butanol	Not cherrypicked	0	0	0	0	0	0	0	0	0	0	0	0	0	0	0	0	0	0
M11	395	1,3% Butanol	Not cherrypicked	0	0	0	0	0	0	0.372117	0	0	0	0	0	0	0	0.176177	0.232503	0	0
T5	397	1,3% Butanol	Not cherrypicked	0	0	0	0	0	0	0.337066	0	0	0	0	0	0	0	0.080128	0.076275	0	0
T5	399	1,3% Butanol	Not cherrypicked	0	0	0	0	0	0	0.356863	0	0	0	0	0	0	0	0	0.09755	0	0
T15	401	1,3% Butanol	Not cherrypicked	0	0	0	0	0	0	0.372117	0	0	0	0	0	0	0	0	0	0	0
T15	403	1,3% Butanol	Not cherrypicked	0	0	0	0	0	0	0.372117	0	0	0	0	0	0	0	0.546301	0	0	0
G5	405	1,3% Butanol	Not cherrypicked	0	0	0	0	0	0	0.243257	0	0	0	0	0	0	0	0	0	0	0
G5	407	1,3% Butanol	Not cherrypicked	0.132805	0.149437	0.141344	0.147577	0.132699	0.130469	0.279305	0.158914	0.251737	0.186883	0.178554	0.063307	0.152933	0.132267	0.275948	0.125221	0.179888	0.129816
M7	409	1,3% Butanol	Not cherrypicked	0	0	0	0	0	0	0	0	0	0	0	0	0	0	0	0	0	0
M7	411	1,3% Butanol	Not cherrypicked	0	0	0	0	0	0	0	0	0	0	0	0	0	0	1.09894	0	0	0
G3	413	1,3% Butanol	Not cherrypicked	0	0	0	0	0	0	0	0.33377	0	0	0	0	0	0	0	0	0	0
G3	415	1,3% Butanol	Not cherrypicked	0	0	0	0	0	0	0	0	0	0	0	0	0	0	0	0	0	0
M11	417	1,3% Butanol	Not cherrypicked	0	0	0	0	0	0	0	0	0	0	0	0	0	0	0	0	0	0
M11	419	1,3% Butanol	Not cherrypicked	0	0	0	0	0	0	0	0	0	0	0	0	0	0	0	0	0	0
T5	421	1,3% Butanol	Not cherrypicked	0	0	0	0	0	0	0	0	0	0	0	0	0	0	0	0	0	0
T5	423	1,3% Butanol	Not cherrypicked	0	0	0	0	0	0	0	0	0	0	0	0	0	0	0.986533	0	0	0
T15	425	1,3% Butanol	Not cherrypicked	0	0	0	0	0	0	0	0	0	0	0	0	0	0	0	0	0	0
T15	427	1,3% Butanol	Not cherrypicked	0	0	0	0	0	0	0	0	0	0	0	0	0	0	0	0	0	0
G5	429	1,3% Butanol	Not cherrypicked	0	0	0	0	0	0	0	0	0	0	0	0	0	0	0	0	0	0
G5	431	1,3% Butanol	Not cherrypicked	0	0.813602	0	0	0	0	0	0	0	0	0	0	0	0	1.02168	0	0	0
M7	432	1,3% Butanol	Not cherrypicked	0.172248	0.235472	0.177214	0.206413	0.22233	0.267445	0.348793	0.231949	0.358112	0.319055	0.272918	0.046846	0.174158	0.201244	0.436011	0.130055	0.244876	0.106161
M7	433	1,3% Butanol	Not cherrypicked	0	0	0	0	0	0	0	0	0	0	0	0	0	0	0	0.10246	0	0
M7	434	1,3% Butanol	Not cherrypicked	0	0	0	0	0	0	0.425333	0	0	0	0	0	0	0	0	0.321149	0	0
M7	435	1,3% Butanol	Not cherrypicked	0.168045	0.220335	0.191591	0.199094	0.262014	0.236409	0.411548	0.191674	0.279213	0.237329	0.307236	0.075567	0.163994	0.149953	0.452933	0.716634	0.253888	0.141406
G3	436	1,3% Butanol	Not cherrypicked	0	0	0	0	0	0	0	0	0	0	0	0	0	0	0.315272	0.132603	0	0
G3	437	1,3% Butanol	Not cherrypicked	0	0	0	0	0	0	0.372117	0	0	0	0	0	0	0	0.586482	0.2137	0	0
G3	438	1,3% Butanol	Not cherrypicked	0	0	0	0	0	0	0.372117	0	0	0	0	0	0	0	0.378335	0.293358	0	0
G3	439	1,3% Butanol	Not cherrypicked	0	0	0	0	0	0	0.366704	0	0	0	0	0	0	0	0	0	0	0
M11	440	1,3% Butanol	Not cherrypicked	0	0	0	0	0	0	0.77995	0	0	0	0	0	0	0	0.391546	0.214322	0	0
M11	441	1,3% Butanol	Not cherrypicked	0	0	0.193403	0	0	0	0.429031	0	0	0	0	0	0	0	0	0.125221	0	0
M11	442	1,3% Butanol	Not cherrypicked	0.193394	0.210416	0.205641	0.208235	0.236289	0.275128	0.376477	0.230267	0.326133	0.22747	0.2112	0.071981	0.156986	0.187507	0.453083	0.311574	0.276761	0.171736
M11	443	1,3% Butanol	Not cherrypicked	0.180504	0.212852	0.174982	0.207928	0.248002	0.246799	0.366704	0.232039	0.264177	0.255643	0.227859	0.053919	0.152933	0.178935	0.575505	0.170999	0.263041	0.129816
T5	444	1,3% Butanol	Not cherrypicked	0	0	0	0	0	0	0.435335	0	0	0	0	0	0	0	0	0	0	0
T5	445	1,3% Butanol	Not cherrypicked	0	0	0	0	0	0	0.305986	0	0	0	0	0	0	0	0	0	0	0
T5	446	1,3% Butanol	Not cherrypicked	0	0	0	0	0	0	0	0	0	0	0	0	0	0	0	0.13507	0	0
T5	447	1,3% Butanol	Not cherrypicked	0	0	0	0	0	0	0	0	0	0.351561	0.372369	0	0	0	0.316458	0.392251	0	0
T15	448	1,3% Butanol	Not cherrypicked	0	0	0	0	0	0	0.38234	0	0	0	0	0	0	0	0	0.52838	0	0
T15	449	1,3% Butanol	Not cherrypicked	0	0	0.152763	0	0	0	0	0	0	0	0	0	0	0	0.202918	0	0	0
T15	450	1,3% Butanol	Not cherrypicked	0	0	0	0	0	0	0	0	0	0	0	0	0	0	0.923341	0.277188	0	0
T15	451	1,3% Butanol	Not cherrypicked	0	0	0	0	0	0	0.372117	0	0	0	0	0	0	0	0	0	0	0
G5	452	1,3% Butanol	Not cherrypicked	0.210424	0.240811	0.209777	0.182126	0.150217	0.198144	0.280081	0.188802	0.331452	0.260564	0.22807	0.034127	0.16144	0.162501	0.360383	0.689168	0.255395	0.1036
G5	453	1,3% Butanol	Not cherrypicked	0	0	0.193403	0	0	0	0.465743	0	0	0	0	0	0	0	0.142286	0	0	0
G5	454	1,3% Butanol	Not cherrypicked	0	0	0	0	0	0	0	0	0	0	0	0	0	0	0.184165	0.274064	0	0
G5	455	1,3% Butanol	Not cherrypicked	0.180504	0.212852	0.218121	0.207928	0.248002	0.246799	0.401876	0.20137	0.432333	0.465477	0.344412	0.063307	0.152933	0.20315	0.380374	0	0.263041	0.129816
M7	456	1,3% Butanol	Not cherrypicked	0	0	0	0	0	0	0	0	0	0	0	0	0	0	0	0	0	0
M7	457	1,3% Butanol	Not cherrypicked	0	0	0	0	0	0	0.374975	0	0	0	0	0	0	0	0	0.074446	0	0
M7	458	1,3% Butanol	Not cherrypicked	0	0	0.20491	0	0	0	0	0	0	0	0	0	0	0	0	0	0	0
M7	459	1,3% Butanol	Not cherrypicked	0	0	0.194121	0	0	0	0.375527	0	0	0	0	0	0	0	0	0.122377	0	0
G3	460	1,3% Butanol	Not cherrypicked	0	0	0	0	0	0	0	0	0	0	0	0	0	0	0	0.383363	0	0
G3	461	1,3% Butanol	Not cherrypicked	0	0	0	0	0	0	0	0	0	0	0	0	0	0	0	0	0	0
G3	462	1,3% Butanol	Not cherrypicked	0	0	0	0	0	0	0.379326	0.48348	0	0	0	0	0	0	0.572295	0.386112	0	0
G3	463	1,3% Butanol	Not cherrypicked	0	0	0	0	0	0	0.406829	0	0	0	0	0	0	0	0	0.309703	0	0
M11	464	1,3% Butanol	Not cherrypicked	0	0	0.210937	0	0	0	0	0	0	0	0	0	0	0	0.798081	0.749235	0	0
M11	465	1,3% Butanol	Not cherrypicked	0	0	0.193403	0	0	0	0	0	0	0	0	0	0	0	1.10417	0	0	0
M11	466	1,3% Butanol	Not cherrypicked	0	0	0.25422	0	0	0	0	0	0	0	0	0	0	0	0	0.319452	0	0
M11	467	1,3% Butanol	Not cherrypicked	0	0	0.111069	0	0	0	0	0	0	0	0	0	0	0	0.868409	0.125221	0	0
T5	468	1,3% Butanol	Not cherrypicked	0	0	0	0	0	0	0	0	0	0	0	0	0	0	0	0	0	0
T5	469	1,3% Butanol	Not cherrypicked	0	0	0	0	0	0	0.384637	0	0	0	0	0	0	0	0	0.507167	0	0
T5	470	1,3% Butanol	Not cherrypicked	0	0	0.191187	0	0	0	0	0.404802	0	0	0	0	0	0	0	0	0	0
T5	471	1,3% Butanol	Not cherrypicked	0	0	0.180759	0	0	0	0	0	0	0	0	0	0	0	0	0.164634	0	0
T15	472	1,3% Butanol	Not cherrypicked	0	0	0	0	0	0	0	0	0	0	0	0	0	0	0	0.698825	0	0
T15	473	1,3% Butanol	Not cherrypicked	0	0	0	0	0	0	0	0	0	0	0	0	0	0	1.0397	0	0	0
T15	474	1,3% Butanol	Not cherrypicked	0	0	0	0	0	0	0.432359	0	0	0	0	0	0	0	0.176445	0.158345	0	0
T15	475	1,3% Butanol	Not cherrypicked	0	0	0	0	0	0	0.437583	0.445719	0	0	0	0	0	0	0	0.125221	0	0
G5	476	1,3% Butanol	Not cherrypicked	0	0	0.192705	0	0	0	0	0	0	0	0	0	0	0	0.352528	0.321174	0	0
G5	477	1,3% Butanol	Not cherrypicked	0	0	0.193403	0	0	0	0	0	0	0	0	0	0	0	0.290507	0	0	0
G5	478	1,3% Butanol	Not cherrypicked	0	0	0.192899	0	0	0	0.435128	0	0	0	0	0	0	0	0.132149	1.39232	0	0
G5	479	1,3% Butanol	Not cherrypicked	0	0	0.193403	0	0	0	0.452063	0	0	0	0	0	0	0	0.301678	0	0	0
M7	481	1,3% Butanol	Not cherrypicked	0.140077	0.200283	0.218152	0.196263	0.218942	0.180621	0.405695	0.186782	0.338837	0.326413	0.293698	0.062817	0.149232	0.159349	0.431666	0	0.225746	0.124819
M7	483	1,3% Butanol	Not cherrypicked	0.158802	0.206879	0.204497	0.190532	0.249854	0.205046	0.332784	0.181074	0.308591	0.314103	0.290369	0.064052	0.140106	0.162359	0.388907	0.234321	0.237872	0.102295
G3	485	1,3% Butanol	Not cherrypicked	0.153948	0.212852	0.198302	0.192452	0.21435	0.147911	0.369411	0.186248	0.308215	0.330896	0.305994	0.063307	0.152933	0.163295	0.404614	0	0.195825	0.129816
G3	487	1,3% Butanol	Not cherrypicked	0.136402	0.201784	0.198302	0.207928	0.210528	0.173005	0.366704	0.186248	0.308215	0.330896	0.305994	0.039439	0.152933	0.17191	0.404614	0.385159	0.237854	0.122617
M11	489	1,3% Butanol	Not cherrypicked	0.176325	0.212852	0.198302	0.191111	0.248002	0.21901	0.369411	0.186248	0.308215	0.330896	0.305994	0.063307	0.14242	0.178935	0.404614	0.264707	0.2469	0.120862
M11	491	1,3% Butanol	Not cherrypicked	0.180504	0.195026	0.198302	0.207928	0.248002	0.246799	0.366704	0.186248	0.308215	0.330896	0.305994	0.063307	0.152933	0.169249	0.437172	0.253606	0.263041	0.115742
T5	493	1,3% Butanol	Not cherrypicked	0.136919	0.195372	0.193175	0.193821	0.211218	0.153559	0.352019	0.179705	0.351771	0.3462	0.324163	0.064416	0.157505	0.166573	0.421044	0	0.222177	0.123993
T5	495	1,3% Butanol	Not cherrypicked	0.175139	0.188392	0.195576	0.195038	0.254931	0.258198	0.359955	0.1778	0.331691	0.294007	0.298421	0.060543	0.1425	0.171792	0.366553	0.17442	0.26921	0.111337
T15	497	1,3% Butanol	Not cherrypicked	0.143912	0.167959	0.198302	0.165799	0.202203	0.139779	0.345506	0.16804	0.308215	0.330896	0.305994	0.063307	0.152933	0.178935	0.404614	0	0.181985	0.10351
T15	499	1,3% Butanol	Not cherrypicked	0.134525	0.184736	0.198302	0.175127	0.191248	0.142333	0.366704	0.186248	0.308215	0.330896	0.305994	0.063307	0.152933	0.154475	0.404614	0	0.195081	0.119426
G5	501	1,3% Butanol	Not cherrypicked	0.180504	0.199455	0.198302	0.207928	0.248002	0.246799	0.369411	0.186248	0.308215	0.330896	0.305994	0.063307	0.152933	0.178935	0.404614	0.253606	0.263041	0.129816
G5	503	1,3% Butanol	Not cherrypicked	0.169481	0.185071	0.198302	0.207928	0.248002	0.246799	0.366704	0.186248	0.308215	0.330896	0.305994	0.063307	0.152933	0.178935	0.382599	0.168923	0.263041	0.125464
M7	505	1,3% Butanol	Not cherrypicked	0	0	0.1747	0	0	0	0.513659	0	0	0	0	0	0	0	0	0.180802	0	0
M7	507	1,3% Butanol	Not cherrypicked	0	0	0	0	0	0	0	0	0	0	0	0	0	0	0	0.162873	0	0
G3	509	1,3% Butanol	Not cherrypicked	0	0	0.193403	0	0	0	0.372117	0	0	0	0	0	0	0	0	0	0	0
G3	511	1,3% Butanol	Not cherrypicked	0	0	0.193403	0	0	0	0.372117	0	0	0	0	0	0	0	0	0.47915	0	0
M11	513	1,3% Butanol	Not cherrypicked	0.180504	0.212852	0	0.361748	0.171762	0.280937	0.295326	0.175394	0.574544	0.31052	0.611988	0.063307	0.152933	0.188491	0.237436	0	0.263041	0.129816
M11	515	1,3% Butanol	Not cherrypicked	0	0	0	0	0	0	0.366704	0.145945	0	0	0	0	0	0	0	0.125221	0	0
T5	517	1,3% Butanol	Not cherrypicked	0	0	0.175994	0	0	0	0.463493	0	0	0	0	0	0	0	0	0.06153	0	0
T5	519	1,3% Butanol	Not cherrypicked	0	0	0	0	0	0	0	0	0	0	0	0	0	0	0.636806	0	0	0
T15	521	1,3% Butanol	Not cherrypicked	0.124444	0.192632	0.195853	0.330232	0.17645	0	0.147455	0.105967	0	0.172242	0.306343	0.054255	0.100988	0.139151	0.250004	0	0.59654	0.129816
T15	523	1,3% Butanol	Not cherrypicked	0	0	0.193403	0	0	0	0.372117	0	0	0	0	0	0	0	0	0	0	0
G5	525	1,3% Butanol	Not cherrypicked	0.180504	0.350915	0.198302	0.359166	0.144098	0.208434	0.138761	0.139523	0.308215	0.330896	0.306977	0.055229	0.104767	0.162217	0.298731	0	0.252078	0.129816
G5	527	1,3% Butanol	Not cherrypicked	0	0	0	0	0	0	0	0	0	0	0	0	0	0	0	0	0	0
M7	528	1,3% Butanol	Not cherrypicked	0	0	0	0	0	0	0	0	0	0	0	0	0	0	0	0.094168	0	0
M7	529	1,3% Butanol	Not cherrypicked	0	0	0	0	0	0	0.148899	0	0	0	0	0	0	0	0.730735	12.2154	0	0
M7	530	1,3% Butanol	Not cherrypicked	0	0	0.169742	0	0	0	0.096097	0	0	0	0	0	0	0	0.300537	0.471515	0	0
M7	531	1,3% Butanol	Not cherrypicked	0	0	0.201778	0	0	0	0	0	0	0	0	0	0	0	0.683556	0.453377	0	0
G3	532	1,3% Butanol	Not cherrypicked	0	0	0	0	0	0	0	0	0	0	0	0	0	0	0	0.179555	0	0
G3	533	1,3% Butanol	Not cherrypicked	0	0.213443	0	0	0	0	0.385629	0.160671	0	0	0	0	0	0	0.343257	0.120387	0	0
G3	534	1,3% Butanol	Not cherrypicked	0	0	0	0	0	0	0.221747	0	0	0	0	0	0	0	0.898881	0.224892	0	0
G3	535	1,3% Butanol	Not cherrypicked	0	0	0	0	0	0	0.561476	0	0	0	0	0	0	0	0	0.125221	0	0
M11	536	1,3% Butanol	Not cherrypicked	0	0	0.19457	0	0	0	0	0	0	0	0	0	0	0	0.583216	0.35556	0	0
M11	537	1,3% Butanol	Not cherrypicked	0	0	0.193403	0	0	0	0	0	0	0	0	0	0	0	0.509035	0.125221	0	0
M11	538	1,3% Butanol	Not cherrypicked	0	0	0	0	0	0	0	0	0	0	0	0	0	0	0	0.497767	0	0
M11	539	1,3% Butanol	Not cherrypicked	0	0	0.173692	0	0	0	0	0	0	0	0	0	0	0	0.307901	0	0	0
T5	540	1,3% Butanol	Not cherrypicked	0	0	0	0	0	0	0	0	0	0	0	0	0	0	0	0	0	0
T5	541	1,3% Butanol	Not cherrypicked	0	0	0	0	0	0	0	0	0	0	0	0	0	0	0	0	0	0
T5	542	1,3% Butanol	Not cherrypicked	0	0	0.173219	0	0	0	0	0	0	0	0	0	0	0	0.429685	0	0	0
T5	543	1,3% Butanol	Not cherrypicked	0	0	0.151392	0	0	0	0	0	0	0	0	0	0	0	0.942431	0	0	0
T15	544	1,3% Butanol	Not cherrypicked	0	0	0	0	0	0	0.300462	0	0	0	0	0	0	0	0.366333	0.456932	0	0
T15	545	1,3% Butanol	Not cherrypicked	0	0.213443	0	0	0	0	0.154811	0.208263	0	0	0	0	0	0	0.404189	0	0	0
T15	546	1,3% Butanol	Not cherrypicked	0.182918	0.441175	0	0	0.179626	0	0.176228	0.140553	0	0	0	0.031121	0	0	0.479947	0.166196	0	0
T15	547	1,3% Butanol	Not cherrypicked	0	0	0	0	0	0	0.372117	0	0	0	0	0	0	0	0.625141	0	0	0
G5	548	1,3% Butanol	Not cherrypicked	0	0	0.177996	0	0	0	0	0	0	0	0	0	0	0	0.816939	0.363809	0	0
G5	549	1,3% Butanol	Not cherrypicked	0	0	0.193403	0	0	0	0	0	0	0	0	0	0	0	0	0	0	0
G5	550	1,3% Butanol	Not cherrypicked	0	0	0.159971	0	0	0	0	0	0	0	0	0	0	0	0.609067	0.185501	0	0
G5	551	1,3% Butanol	Not cherrypicked	0	0	0.193403	0	0	0	0	0	0	0	0	0	0	0	0	0	0	0
M7	552	1,3% Butanol	Not cherrypicked	0.211567	0.236402	0.199022	0.169252	0.242666	0.254916	0.351003	0.200514	0.304045	0.345817	0.311325	0.064801	0.165012	0.275377	0.501401	0	0.261628	0.150531
M7	553	1,3% Butanol	Not cherrypicked	0.216094	0.22715	0.197895	0.201198	0.266002	0.255384	0.390907	0.197638	0.291984	0.325377	0.311511	0.067393	0.166734	0.285283	0.430653	0	0.274576	0.156227
M7	554	1,3% Butanol	Not cherrypicked	0.271521	0.276959	0.23477	0.255384	0.31804	0.30109	0.403751	0.211093	0.333122	0.391971	0.303439	0.084874	0.172019	0.291953	0.461926	0	0.371167	0.193896
M7	555	1,3% Butanol	Not cherrypicked	0.287047	0.269847	0.236419	0.23894	0.35082	0.372688	0.493408	0.239672	0.327083	0.385835	0.340467	0.086143	0.209041	0.318144	0.45082	0.182273	0.35614	0.235526
G3	556	1,3% Butanol	Not cherrypicked	0.195662	0.224994	0.213749	0.203154	0.267871	0.290202	0.725111	0.185828	0.266616	0.347678	0.310295	0.064027	0.163551	0.247812	0.397658	0.6621	0.270901	0.137757
G3	557	1,3% Butanol	Not cherrypicked	0.199674	0.212852	0.195853	0.207928	0.248002	0.246799	0.369411	0.199463	0.308215	0.330896	0.305994	0.063307	0.152933	0.274265	0.404614	0.38199	0.263041	0.129816
G3	558	1,3% Butanol	Not cherrypicked	0.205303	0.222422	0.194932	0.209496	0.260304	0.258671	0.376512	0.190017	0.373299	0.731217	0.718187	0.060366	0.174087	0.269301	0.373392	0.295655	0.259226	0.134252
G3	559	1,3% Butanol	Not cherrypicked	0.199996	0.212852	0.195853	0.207928	0.248002	0.246799	0.366704	0.186248	0.308215	0.330896	0.305994	0.063307	0.152933	0.259869	0.404614	0.38199	0.263041	0.129816
M11	560	1,3% Butanol	Not cherrypicked	0.265737	0.266474	0.227228	0.245019	0.293961	0.264569	0.715887	0.210456	0.357397	0.381658	0.317628	0.080085	0.171539	0.304435	0.470279	0.293156	0.32583	0.177459
M11	561	1,3% Butanol	Not cherrypicked	0	0	0.232331	0	0	0	0	0	0	0	0	0	0	0	0.213253	0.38199	0	0
M11	562	1,3% Butanol	Not cherrypicked	0.275728	0.276459	0.20555	0.237835	0.32562	0.351101	0.285171	0.22748	0.350827	0.374256	0.347181	0.079601	0.222323	0.314723	0.468339	0.149799	0.374184	0.213986
M11	563	1,3% Butanol	Not cherrypicked	0	0	0.193403	0	0	0	0	0	0	0	0	0	0	0	0	0.253606	0	0
T5	564	1,3% Butanol	Not cherrypicked	0.192503	0.212264	0.203875	0.183498	0.248235	0.245267	0.401639	0.191774	0.302328	0.35863	0.319762	0.062841	0.149191	0.258103	0.425223	0.258368	0.26732	0.129749
T5	565	1,3% Butanol	Not cherrypicked	0.18787	0.219139	0.185862	0.214723	0.274834	0.254409	0.379065	0.178242	0.31358	0.472321	0.400181	0.062068	0.148653	0.233356	0.365104	0.553699	0.271103	0.135088
T5	566	1,3% Butanol	Not cherrypicked	0.268428	0.268457	0.193652	0.225054	0.301111	0.318892	0.47786	0.216994	0.329763	0.384504	0.343997	0.081203	0.218993	0.307031	0.443644	0.415093	0.374912	0.20297
T5	567	1,3% Butanol	Not cherrypicked	0.251426	0.268298	0.218552	0.229392	0.317768	0.352248	0.465349	0.195989	0.332578	0.408448	0.34446	0.087637	0.204062	0.301479	0.43566	0	0.347883	0.231077
T15	568	1,3% Butanol	Not cherrypicked	0.200736	0.230471	0.214771	0.236679	0.304613	0.264847	0.763458	0.202334	0.324992	0.33119	0.29274	0.085165	0.152912	0.262698	0.428238	0.317748	0.267907	0.141073
T15	569	1,3% Butanol	Not cherrypicked	0.180504	0.212852	0.195853	0.207928	0.248002	0.246799	0.738822	0.186248	0.308215	0.330896	0.305994	0.063307	0.152933	0.247312	0.404614	0.76611	0.263041	0.129816
T15	570	1,3% Butanol	Not cherrypicked	0.182889	0.217498	0.196836	0.247933	0.284284	0.262187	0.364758	0.179967	0.316725	0.364652	0.383242	0.060912	0.14804	0.23228	0.388319	0.257202	0.276084	0.263385
T15	571	1,3% Butanol	Not cherrypicked	0.180504	0.212852	0.195853	0.207928	0.248002	0.246799	0.366704	0.186248	0.308215	0.330896	0.305994	0.063307	0.152933	0.22297	0.404614	0.38199	0.263041	0.129816
G5	572	1,3% Butanol	Not cherrypicked	0.270996	0.272359	0.203752	0.23249	0.29299	0.330684	0.413587	0.223745	0.363321	0.37927	0.341021	0.082241	0.190895	0.307066	0.448255	0.172081	0.367297	0.198744
G5	573	1,3% Butanol	Not cherrypicked	0	0	0.230038	0	0	0	0	0	0	0	0	0	0	0	0.404189	0.38199	0	0
G5	574	1,3% Butanol	Not cherrypicked	0	0	0.160223	0	0	0	0	0	0	0	0	0	0	0	0	0.185638	0	0
G5	575	1,3% Butanol	Not cherrypicked	0	0	0.193403	0	0	0	0	0	0	0	0	0	0	0	0.683504	0.38199	0	0
G9	577	1,3% Butanol	Not cherrypicked	0.18969	0.216806	0.233756	0.211713	0.260215	0.257068	0.357525	0.185998	0.31819	0.340967	0.316322	0.061091	0.152961	0.190824	0.399868	0	0.254606	0.126664
G9	579	1,3% Butanol	Not cherrypicked	0.205252	0.234004	0.220455	0.215138	0.253342	0.247456	0.35843	0.185681	0.357005	0.294496	0.288233	0.071966	0.150299	0.180059	0.385776	0	0.264642	0.127708
M4	581	1,3% Butanol	Not cherrypicked	0.180504	0.204155	0.198302	0.207928	0.248002	0.246799	0.347744	0.186248	0.308215	0.356921	0.305994	0.063307	0.152933	0.178935	0.404614	0.38199	0.263041	0.135921
M4	583	1,3% Butanol	Not cherrypicked	0.180504	0.212852	0.198302	0.207928	0.248002	0.246799	0.366704	0.186248	0.308215	0.330896	0.305994	0.063307	0.152933	0.178935	0.404614	0	0.263041	0.129816
T3	585	1,3% Butanol	Not cherrypicked	0.180504	0.212852	0.198302	0.207928	0.248002	0.246799	0.369411	0.186248	0.308215	0.255975	0.305994	0.063307	0.152933	0.178935	0.364108	0.21142	0.263041	0.129816
T3	587	1,3% Butanol	Not cherrypicked	0.180504	0.212852	0.198302	0.207928	0.248002	0.246799	0.366704	0.186248	0.308215	0.330896	0.305994	0.063307	0.152933	0.178935	0.404614	0.38199	0.305406	0.129816
E5	589	1,3% Butanol	Not cherrypicked	0.183403	0.208723	0.196703	0.214688	0.249822	0.23483	0.361568	0.18501	0.297494	0.331235	0.30825	0.06547	0.150505	0.188925	0.434488	0	0.263454	0.128527
E5	591	1,3% Butanol	Not cherrypicked	0.176839	0.213515	0.204407	0.205122	0.245363	0.245427	0.352085	0.188048	0.67724	0.36092	0.260703	0.059622	0.161455	0.158945	0.419146	0.603566	0.258944	0.131752
M2	593	1,3% Butanol	Not cherrypicked	0.193134	0.228131	0.198302	0.207928	0.248002	0.246799	0.369411	0.186248	0.308215	0.330896	0.305994	0.063307	0.152933	0.178935	0.427241	0.235032	0.263041	0.129816
M2	595	1,3% Butanol	Not cherrypicked	0.180504	0.212852	0.198302	0.207928	0.248002	0.246799	0.366704	0.186248	0.308215	0.330896	0.305994	0.063307	0.152933	0.181027	0.404614	0	0.263041	0.129816
E7	597	1,3% Butanol	Not cherrypicked	0.180504	0.212852	0.198302	0.207928	0.248002	0.246799	0.394291	0.186248	0.61643	0.341036	0.305994	0.063307	0.152933	0.165718	0.404614	0.503907	0.263041	0.129816
E7	599	1,3% Butanol	Not cherrypicked	0.180504	0.212852	0.198302	0.207928	0.248002	0.246799	0.42727	0.208334	0.340515	0.330896	0.305994	0.063307	0.152933	0.178935	0.404614	0.38199	0.263041	0.129816
G9	601	1,3% Butanol	Not cherrypicked	0.1809	0.227347	0.212405	0.208589	0.196847	0.26643	0.349145	0.192464	0.317968	0.310529	0.327429	0.029765	0.1557	0.172941	0.369389	0	0.278784	0.093178
G9	603	1,3% Butanol	Not cherrypicked	0.157022	0.211887	0.235871	0.20903	0.153814	0.295287	0.344199	0.163944	0.300957	0.255452	0.288136	0.030573	0.161605	0.162433	0.277515	0.321211	0.326303	0.088865
M4	605	1,3% Butanol	Not cherrypicked	0.180504	0.212852	0.198302	0.207928	0.17482	0.227721	0.401956	0.186248	0.308215	0.330896	0.305994	0.031288	0.144504	0.178935	0.404614	0.38199	0.263041	0.098524
M4	607	1,3% Butanol	Not cherrypicked	0.180504	0.212852	0.198302	0.207928	0.176553	0.246799	0.339312	0.186248	0.308215	0.296716	0.305994	0.027369	0.152933	0.178935	0.351906	0.213475	0.263041	0.090771
T3	609	1,3% Butanol	Not cherrypicked	0.162318	0.212852	0.198302	0.207928	0.148855	0.246799	0.303619	0.169425	0.308215	0.291659	0.305994	0.033349	0.152933	0.178935	0.298167	0.602839	0.284483	0.110074
T3	611	1,3% Butanol	1,3% Butanol	0.180504	0.212852	0.229982	0.207928	0.16039	0.281231	0.327395	0.172734	0.308215	0.26348	0.305994	0.031256	0.152933	0.178935	0.29244	0.23303	0.302095	0.098838
E5	613	1,3% Butanol	Not cherrypicked	0.170484	0.195851	0.210745	0.202322	0.203855	0.254536	0.329041	0.185565	0.332626	0.308854	0.292931	0.030863	0.143544	0.182224	0.350196	0.13079	0.261868	0.089003
E5	615	1,3% Butanol	Not cherrypicked	0.169568	0.208313	0.210203	0.412408	0.158708	0.273098	0.295595	0.160089	0.298443	0.274324	0.294784	0.030204	0.144405	0.164044	0.314313	0.223468	0.289846	0.093915
M2	617	1,3% Butanol	Not cherrypicked	0.180504	0.212852	0.198302	0.207928	0.181496	0.246799	0.369411	0.186248	0.308215	0.301193	0.305994	0.027037	0.144266	0.178935	0.385902	0.253606	0.263041	0.082843
M2	619	1,3% Butanol	Not cherrypicked	0.180504	0.212852	0.224091	0.207928	0.201583	0.246799	0.428565	0.186248	0.308215	0.330896	0.305994	0.062907	0.183138	0.178935	0.423895	0.267849	0.263041	0.129816
E7	621	1,3% Butanol	Not cherrypicked	0.180504	0.212852	0.223736	0.207928	0.186451	0.246799	0.369411	0.203126	0.308215	0.245626	0.287875	0.037775	0.152933	0.178935	0.318885	0.238056	0.263041	0.129816
E7	623	1,3% Butanol	Not cherrypicked	0.177399	0.212852	0.24472	0.207928	0.16358	0.269964	0.322868	0.162737	0.308215	0.311535	0.305994	0.03241	0.152933	0.178935	0.367056	0.125221	0.281089	0.101415
G9	624	1,3% Butanol	Not cherrypicked	0	0	0	0	0	0	0	0	0	0	0	0	0	0	0	0	0	0
G9	625	1,3% Butanol	Not cherrypicked	0	0	0	0	0	0	0	0.447375	0	0	0	0	0	0	0.944232	0	0	0
G9	626	1,3% Butanol	Not cherrypicked	0	0	0	0	0	0	0	0	0	0.450883	0	0	0	0	0.244189	0	0	0
G9	627	1,3% Butanol	Not cherrypicked	0	0	0	0	0	0	0	0	0	0	0	0	0	0	0	0	0	0
M4	628	1,3% Butanol	Not cherrypicked	0	0	0	0	0	0	1.01074	0	0	0	0	0	0	0	0.735044	0.940001	0	0
M4	629	1,3% Butanol	Not cherrypicked	0	0	0	0	0	0	0	0	0	0	0	0	0	0	0.557509	0	0	0
M4	630	1,3% Butanol	Not cherrypicked	0	0	0	0	0	0	0.344126	0	0	0	0	0	0	0	0.795021	0.319134	0	0
M4	631	1,3% Butanol	Not cherrypicked	0	0	0	0	0	0	0	0	0	0	0	0	0	0	1.09238	0	0	0
T3	632	1,3% Butanol	Not cherrypicked	0	0	0	0	0	0	0.310852	0.364834	0	0	0	0	0	0	0.489974	0.271816	0	0
T3	633	1,3% Butanol	Not cherrypicked	0	0	0	0	0	0	0	0	0	0	0	0	0	0	0.731202	0	0	0
T3	634	1,3% Butanol	Not cherrypicked	0	0	0	0	0	0	0	0	0	0	0	0	0	0	0	0.881335	0	0
T3	635	1,3% Butanol	Not cherrypicked	0	0	0	0	0	0	0	0	0	0	0	0	0	0	0	0	0	0
E5	636	1,3% Butanol	Not cherrypicked	0	0	0	0	0	0	0	0	0	0.388823	0	0	0	0	0.459874	0	0	0
E5	637	1,3% Butanol	Not cherrypicked	0	0	0	0	0	0	0	0	0	0	0	0	0	0	0.732856	0	0	0
E5	638	1,3% Butanol	Not cherrypicked	0	0	0	0	0.327232	0	0	0	0	0	0	0	0	0	0	0	0	0
E5	639	1,3% Butanol	Not cherrypicked	0	0	0	0	0	0	0	0	0	0	0	0	0	0	0	0	0	0
M2	640	1,3% Butanol	Not cherrypicked	0	0	0	0	0	0	0.372117	0	0	0	0	0	0	0	0.697436	0	0	0
M2	641	1,3% Butanol	Not cherrypicked	0	0	0	0	0	0	0	0	0.316322	0	0	0	0	0	0	0	0	0
M2	642	1,3% Butanol	Not cherrypicked	0	0	0	0	0	0	0	0	0	0	0	0	0	0	0	0	0	0
M2	643	1,3% Butanol	Not cherrypicked	0	0	0	0	0	0	0.372117	0	0	0	0	0	0	0	0.404189	0	0	0
E7	644	1,3% Butanol	Not cherrypicked	0	0	0	0	0	0	0	0	0	0	0	0	0	0	0.250417	1.35066	0	0
E7	645	1,3% Butanol	Not cherrypicked	0	0	0	0	0	0	0	0	0	0	0	0	0	0	0	0	0	0
E7	646	1,3% Butanol	Not cherrypicked	0	0	0	0	0	0	0.226381	0	0	0	0	0	0	0	0.334265	0.341043	0	0
E7	647	1,3% Butanol	Not cherrypicked	0	0	0	0	0	0	0	0	0	0	0	0	0	0	0	0	0	0
G9	648	1,3% Butanol	Not cherrypicked	0	0	0.187955	0	0	0	0	0	0	0	0	0	0	0	0.756987	0.409471	0	0
G9	649	1,3% Butanol	Not cherrypicked	0	0	0.185573	0	0	0	0	0	0	0	0	0	0	0	0.54213	0.108796	0	0
G9	650	1,3% Butanol	Not cherrypicked	0	0	0.193403	0	0	0	0.372117	0	0	0	0	0	0	0	0.594759	0.608768	0	0
G9	651	1,3% Butanol	Not cherrypicked	0	0	0.183096	0	0	0	0	0	0	0	0	0	0	0	0.729007	0.573125	0	0
M4	652	1,3% Butanol	Not cherrypicked	0	0	0.225723	0	0	0	0	0	0	0	0	0	0	0	0	0.194316	0	0
M4	653	1,3% Butanol	Not cherrypicked	0	0	0.193403	0	0	0	0	0	0	0	0	0	0	0	0	0.125221	0	0
M4	654	1,3% Butanol	Not cherrypicked	0	0	0.208307	0	0	0	0	0	0	0	0	0	0	0	0.730381	0.339086	0	0
M4	655	1,3% Butanol	Not cherrypicked	0	0	0.193403	0	0	0	0	0	0	0	0	0	0	0	0	0.102381	0	0
T3	656	1,3% Butanol	Not cherrypicked	0	0	0.191597	0	0	0	0	0	0	0	0	0	0	0	0	0.283387	0	0
T3	657	1,3% Butanol	Not cherrypicked	0	0	0.193403	0	0	0	0	0	0	0	0	0	0	0	0	0	0	0
T3	658	1,3% Butanol	Not cherrypicked	0	0	0.184034	0	0	0	0	0	0	0	0	0	0	0	0	0.437324	0	0
T3	659	1,3% Butanol	1,3% Butanol	0	0	0.193403	0	0	0	0.372117	0	0	0	0	0	0	0	0	0.225851	0	0
E5	660	1,3% Butanol	Not cherrypicked	0	0	0.199018	0	0	0	0	0	0	0	0	0	0	0	0.288288	0	0	0
E5	661	1,3% Butanol	Not cherrypicked	0	0	0.185621	0	0	0	0	0	0	0	0	0	0	0	0.432029	0	0	0
E5	662	1,3% Butanol	Not cherrypicked	0	0	0.197342	0	0	0	0	0	0	0	0	0	0	0	0	0	0	0
E5	663	1,3% Butanol	Not cherrypicked	0	0	0.173122	0	0	0	0	0	0	0	0	0	0	0	0.129569	0	0	0
M2	664	1,3% Butanol	1,3% Butanol	0	0	0	0	0	0	0	0	0	0	0	0	0	0	0	0.403414	0	0
M2	665	1,3% Butanol	Not cherrypicked	0	0	0	0	0	0	0	0	0	0	0	0	0	0	0	0.461394	0	0
M2	666	1,3% Butanol	Not cherrypicked	0	0	0.188353	0	0	0	0	0	0	0	0	0	0	0	0.727951	0.173753	0	0
M2	667	1,3% Butanol	Not cherrypicked	0	0	0.193403	0	0	0	0	0	0	0	0	0	0	0	0	0	0	0
E7	668	1,3% Butanol	Not cherrypicked	0	0	0.196917	0	0	0	0	0	0	0	0	0	0	0	0.48042	0.477347	0	0
E7	669	1,3% Butanol	Not cherrypicked	0	0	0.193403	0	0	0	0	0	0	0	0	0	0	0	0	0	0	0
E7	670	1,3% Butanol	Not cherrypicked	0	0	0.192863	0	0	0	0	0	0	0	0	0	0	0	2.55283	0.266921	0	0
E7	671	1,3% Butanol	Not cherrypicked	0	0	0.193403	0	0	0	0	0	0	0	0	0	0	0	0	0	0	0
G9	673	1,3% Butanol	Not cherrypicked	0.178752	0.166525	0.216269	0.344691	0.258129	0.186746	0.733392	0.175901	0.390127	0.336262	0.295212	0.059492	0.154151	0.161553	0.416186	0	0.23015	0.116565
G9	675	1,3% Butanol	Not cherrypicked	0.206511	0.179375	0.221795	0.151996	0.259235	0.240164	0	0.187961	0.352143	0.309017	0.286622	0.067357	0.117353	0.175954	0.404017	35.6306	0.269489	0.128973
M4	677	1,3% Butanol	Not cherrypicked	0.180504	0.184164	0.198302	0.146314	0.248002	0.229409	0.463671	0.177721	0.387528	0.383817	0.305994	0.063307	0.152933	0.15705	0.404614	0.140968	0.237563	0.129816
M4	679	1,3% Butanol	Not cherrypicked	0	0	0	0	0	0	0.372117	0	0	0	0	0	0	0	0.482182	0.222768	0	0
T3	681	1,3% Butanol	Not cherrypicked	0.180504	0.212852	0.198302	0.397868	0.248002	0.246799	0.738822	0.171994	0.308215	0.330896	0.305994	0.063307	0.143532	0.178935	0.404614	0.253606	0.241692	0.129816
T3	683	1,3% Butanol	Not cherrypicked	0.361009	0.195751	0.20945	0.185085	0.305879	0.225874	0.366704	0.206613	0.308215	0.330896	0.305994	0.063307	0.131584	0.161359	0.366286	1.46552	0.263041	0.129816
E5	685	1,3% Butanol	Not cherrypicked	0	0	0	0	0	0	0.397436	0	0	0.53001	0	0	0	0	0	0.14536	0	0
E5	687	1,3% Butanol	Not cherrypicked	0.171734	0.197711	0.205474	0.146781	0.269891	0.245711	0.362447	0.169175	0.344461	0.33307	0.302521	0.059443	0.155778	0.165985	0.397725	1.63405	0.26758	0.132678
M2	689	1,3% Butanol	Not cherrypicked	0	0	0	0	0	0	0.475468	0	0	0	0	0	0	0	0	1.07954	0	0
M2	691	1,3% Butanol	Not cherrypicked	0.195959	0.185721	0.224382	0.188877	0.248002	0.246799	0.429771	0.173883	0.454095	0.42488	0.305994	0.063307	0.152933	0.15022	0.440402	1.01137	0.245859	0.148003
E7	693	1,3% Butanol	Not cherrypicked	0.180504	0.212852	0.198302	0.191796	0.248002	0.246799	0.738822	0.165927	0.308215	0.330896	0.305994	0.063307	0.152933	0.152901	0.453449	0.476576	0.253344	0.129816
E7	695	1,3% Butanol	Not cherrypicked	0.180504	0.212852	0.198302	0.377411	0.293692	0.246799	0.366704	0.175906	0.349018	0.354632	0.305994	0.063307	0.149915	0.160157	0.404614	0.38199	0.263041	0.129816
G9	697	1,3% Butanol	Not cherrypicked	0.188111	0.219739	0.190198	0.19708	0.208707	0.251533	0.354241	0.189737	0.360036	0.384058	0.378354	0.061416	0.144724	0.187053	0.428406	0.312037	0.265245	0.1369
G9	699	1,3% Butanol	Not cherrypicked	0.202383	0.206737	0.352771	0.154333	0.127688	0.211422	0.368564	0.162816	0.205405	0.296812	0.263933	0.062432	0.15974	0.192579	0.345902	0.119284	0.260946	0.134286
M4	701	1,3% Butanol	Not cherrypicked	0.180504	0.212852	0.198302	0.177042	0.248002	0.246799	0.369411	0.315461	0.278611	0.330896	0.305994	0.063307	0.152933	0.178935	0.404614	0.38199	0.263041	0.129816
M4	703	1,3% Butanol	Not cherrypicked	0.180504	0.212852	0.265033	0.166077	0.230359	0.228712	0.366704	0.186248	0.308215	0.304549	0.305994	0.063307	0.152933	0.178935	0.369313	0.253606	0.263041	0.129816
T3	705	1,3% Butanol	Not cherrypicked	0.361009	0.212852	0.178793	0.158812	0.148116	0.201857	0.369411	0.186248	0.193881	0.299978	0.280428	0.063307	0.152933	0.178935	0.378366	0.637842	0.253953	0.129816
T3	707	1,3% Butanol	Not cherrypicked	0.172562	0.212852	0.195853	0.147695	0.132177	0.183383	0.366704	0.186248	0.164786	0.330896	0.305994	0.063307	0.138048	0.178935	0.404614	0.253606	0.229926	0.111703
E5	709	1,3% Butanol	Not cherrypicked	0.215237	0.177156	0.172712	0.178968	0.250171	0.217963	0.258642	0.11745	0.356748	0.334226	0.313613	0.062413	0.15041	0.17236	0.358556	0.372203	0.25822	0.126035
E5	711	1,3% Butanol	Not cherrypicked	0.181369	0.200737	0.180344	0.161878	0.155756	0.211582	0.403468	0.160949	0.183036	0.309538	0.305582	0.070039	0.170393	0.188419	0.404508	0.331075	0.240727	0.131029
M2	713	1,3% Butanol	Not cherrypicked	0	0	0	0	0	0	0.372117	0	0	0	0	0	0	0	0.665221	0.253606	0	0
M2	715	1,3% Butanol	Not cherrypicked	0.180504	0.212852	0.198302	0.207928	0.248002	0.246799	0.196065	0.186248	0.308215	0.330896	0.305994	0.063307	0.152933	0.178935	0.354872	0.38199	0.263041	0.129816
E7	717	1,3% Butanol	Not cherrypicked	0.166483	0.212852	0.195853	0.157308	0.161862	0.188274	0.341292	0.21157	0.183812	0.265545	0.294614	0.063307	0.152933	0.178935	0.404614	0.253606	0.240657	0.129816
E7	719	1,3% Butanol	Not cherrypicked	0.180504	0.212852	0.195853	0.207928	0	0.246799	0	0.186248	0	0.351561	0.305994	0.063307	0.152933	0	0.348796	0.38199	0.263041	0.129816
G9	720	1,3% Butanol	Not cherrypicked	0.187188	0.231673	0.203055	0.194367	0.281287	0.262571	0.372477	0.191321	0.308675	0.321997	0.285297	0.079665	0.157866	0.176343	0.345784	0	0.276593	0.134989
G9	721	1,3% Butanol	Not cherrypicked	0.189895	0.23406	0.204697	0.214194	0.276696	0.265817	0.385386	0.202048	0.310747	0.31194	0.309259	0.070645	0.165281	0.178519	0.354128	0	0.261248	0.128572
G9	722	1,3% Butanol	Not cherrypicked	0.1939	0.210686	0.167679	0.203533	0.239061	0.237802	0.340108	0.181558	0.31136	0.33284	0.299579	0.063818	0.164499	0.191981	0.38346	0	0.268377	0.121338
G9	723	1,3% Butanol	Not cherrypicked	0.198627	0.22774	0.193848	0.216987	0.245379	0.294988	0.38085	0.182027	0.297091	0.373182	0.31536	0.066803	0.145311	0.181007	0.424755	0	0.289283	0.131106
M4	724	1,3% Butanol	Not cherrypicked	0.180428	0.208896	0.201885	0.20526	0.254772	0.246119	0.38452	0.195159	0.298987	0.301062	0.281473	0.070775	0.153699	0.168395	0.357437	0.266275	0.264472	0.135168
M4	725	1,3% Butanol	Not cherrypicked	0.180504	0.212852	0.198302	0.207928	0.248002	0.246799	0.369411	0.200729	0.308215	0.330896	0.305994	0.061679	0.152933	0.178935	0.404614	0.38199	0.263041	0.129816
M4	726	1,3% Butanol	Not cherrypicked	0.173317	0.226663	0.201408	0.220506	0.229438	0.299411	0.402152	0.18694	0.265845	0.318023	0.296664	0.065805	0.169656	0.182869	0.406647	0.686252	0.297096	0.143861
M4	727	1,3% Butanol	Not cherrypicked	0.180504	0.212852	0.198302	0.207928	0.248002	0.246799	0.366704	0.186248	0.308215	0.330896	0.305994	0.063307	0.152933	0.178935	0.404614	0.38199	0.263041	0.129816
T3	728	1,3% Butanol	Not cherrypicked	0.181086	0.202934	0.166498	0.204799	0.227734	0.220195	0.372132	0.188619	0.31242	0.330854	0.295555	0.065276	0.158607	0.178112	0.386122	0.308965	0.261374	0.12505
T3	729	1,3% Butanol	Not cherrypicked	0.180504	0.212852	0.198302	0.207928	0.248002	0.246799	0.369411	0.186248	0.308215	0.330896	0.305994	0.063307	0.152933	0.357871	0.404614	0.38199	0.263041	0.129816
T3	730	1,3% Butanol	Not cherrypicked	0.187136	0.212386	0.184082	0.209482	0.242963	0.26308	0.34618	0.180644	0.316658	0.340336	0.304552	0.063996	0.158096	0.168054	0.410237	0.617577	0.255024	0.124367
T3	731	1,3% Butanol	Not cherrypicked	0.180504	0.212852	0.198302	0.207928	0.248002	0.246799	0.366704	0.186248	0.308215	0.330896	0.305994	0.063307	0.152933	0.178935	0.404614	1.26162	0.263041	0.129816
E5	732	1,3% Butanol	Not cherrypicked	0.16114	0.216068	0.200598	0.181522	0.230894	0.225069	0.391806	0.18171	0.290344	0.298246	0.268885	0.054735	0.13738	0.170233	0.356862	0.145919	0.221924	0.113963
E5	733	1,3% Butanol	Not cherrypicked	0.167785	0.22377	0.184632	0.196386	0.248305	0.217641	0.368815	0.167759	0.279696	0.250585	0.301038	0.048013	0.170188	0.173638	0.408289	0.462498	0.242546	0.118308
E5	734	1,3% Butanol	Not cherrypicked	0.181905	0.20207	0.186329	0.209789	0.244703	0.231263	0.352102	0.167916	0.293391	0.330953	0.305594	0.046403	0.155533	0.180576	0.371276	0.209591	0.242293	0.118559
E5	735	1,3% Butanol	Not cherrypicked	0.170113	0.217387	0.187208	0.215373	0.248776	0.251217	0.321488	0.183061	0.28786	0.339138	0.31137	0.046404	0.134206	0.186749	0.406533	0.240905	0.258435	0.111196
M2	736	1,3% Butanol	Not cherrypicked	0.168865	0.216498	0.209172	0.179687	0.228237	0.219458	0.379677	0.192029	0.307264	0.310435	0.264177	0.057873	0.174532	0.166441	0.350796	0.200637	0.213277	0.107428
M2	737	1,3% Butanol	Not cherrypicked	0.149353	0.212852	0.198302	0.171574	0.248002	0.220872	0.369411	0.196246	0.286933	0.305299	0.257891	0.052789	0.135942	0.178935	0.647151	0.673349	0.215081	0.099845
M2	738	1,3% Butanol	Not cherrypicked	0.147429	0.209299	0.196115	0.176683	0.256101	0.195495	0.446681	0.168231	0.30121	0.309196	0.273303	0.039675	0.157277	0.160715	0.340235	0.178917	0.202831	0.092207
M2	739	1,3% Butanol	Not cherrypicked	0.145215	0.212852	0.198302	0.186811	0.248002	0.183163	0.366704	0.181021	0.308215	0.30887	0.283642	0.036677	0.150696	0.171269	0.371827	0.2352	0.215295	0.087725
E7	740	1,3% Butanol	Not cherrypicked	0.165773	0.213458	0.201756	0.216836	0.318847	0.221484	0.343972	0.192961	0.299376	0.322004	0.293417	0.036028	0.155245	0.16957	0.367992	0.232604	0.242068	0.119383
E7	741	1,3% Butanol	Not cherrypicked	0.180504	0.212852	0.198302	0.207928	0.248002	0.222354	0.369411	0.186248	0.61643	0.330896	0.305994	0.038257	0.152933	0.178935	0.404614	0.253606	0.225243	0.115197
E7	742	1,3% Butanol	Not cherrypicked	0.176954	0.214268	0.20047	0.201983	0.245573	0.214145	0.272345	0.185963	0.318381	0.331349	0.30632	0.045431	0.152501	0.179166	0.408101	0.262184	0.248346	0.113869
E7	743	1,3% Butanol	Not cherrypicked	0.174202	0.212852	0.174373	0.207928	0.248002	0.219944	0.294115	0.186248	0.308215	0.330896	0.305994	0.036533	0.138994	0.178935	0.364041	0.255835	0.263041	0.109501
G9	744	1,3% Butanol	Not cherrypicked	0.227384	0.245517	0.227806	0.2235	0.260643	0.308306	0.406709	0.185909	0.313674	0.344619	0.310872	0.136524	0.204941	0.18964	0.418361	0.152857	0.289704	0.186936
G9	745	1,3% Butanol	Not cherrypicked	0.22107	0.233497	0.219125	0.228475	0.257406	0.282311	0.735024	0.191171	0.323591	0.348004	0.327851	0.106356	0.220825	0.189639	0.467088	0.23666	0.283614	0.178277
G9	746	1,3% Butanol	Not cherrypicked	0.252886	0.244939	0.225355	0.296034	0.223464	0.33936	0.371807	0.185631	0.311801	0.379584	0.351325	0.094458	0.191149	0.181976	0.458084	0.401942	0.301067	0.230803
G9	747	1,3% Butanol	Not cherrypicked	0.2573	0.217798	0.196454	0.270302	0.240435	0.349685	0.333212	0.187552	0.338824	0.404388	0.349156	0.099652	0.17764	0.193345	0.438792	0.535802	0.320598	0.223729
M4	748	1,3% Butanol	Not cherrypicked	0.234298	0.256333	0.243751	0.222791	0.238763	0.295734	0.426129	0.191543	0.325904	0.328942	0.312283	0.122551	0.198116	0.212403	0.410014	0.144362	0.27744	0.204926
M4	749	1,3% Butanol	Not cherrypicked	0.201588	0.212852	0.198302	0.207928	0.248002	0.246799	0.369411	0.186248	0.278466	0.330896	0.305994	0.08787	0.188464	0.178935	0.404614	0.230056	0.263041	0.176341
M4	750	1,3% Butanol	Not cherrypicked	0.203031	0.21098	0.225274	0.197603	0.238997	0.248097	0.343485	0.180833	0.290725	0.317322	0.308704	0.078303	0.21029	0.184188	0.391196	0.366908	0.258402	0.172092
M4	751	1,3% Butanol	Not cherrypicked	0.212882	0.226628	0.198302	0.207928	0.221914	0.246799	0.738822	0.186248	0.308215	0.330896	0.305994	0.078181	0.220259	0.178935	0.404614	0.38199	0.263041	0.165511
T3	752	1,3% Butanol	Not cherrypicked	0	0	0	0	0	0	0.366704	0	0	0	0	0	0	0	0.383525	0.16336	0	0
T3	753	1,3% Butanol	Not cherrypicked	0	0	0	0	0	0	0.372117	0	0	0	0	0	0	0	1.42545	0.253606	0	0
T3	754	1,3% Butanol	Not cherrypicked	0	0	0	0	0	0	0.32252	0.199377	0	0	0	0	0	0	0.350119	0.232501	0	0
T3	755	1,3% Butanol	1,3% Butanol	0.245904	0.220257	0.198302	0.23457	0.217035	0.284335	0.366704	0.186248	0.308215	0.367727	0.305994	0.075075	0.169579	0.178935	0.444569	0.38199	0.263041	0.218937
E5	756	1,3% Butanol	Not cherrypicked	0.21022	0.20408	0.209948	0.20845	0.230585	0.237402	0.336335	0.183763	0.30986	0.325786	0.302037	0.065777	0.199839	0.174617	0.396145	0.254373	0.253347	0.16774
E5	757	1,3% Butanol	Not cherrypicked	0.209623	0.222524	0.207913	0.203134	0.209681	0.229568	0.382401	0.193471	0.309156	0.33571	0.302514	0.063392	0.216258	0.181373	0.389212	0.348271	0.260783	0.155235
E5	758	1,3% Butanol	Not cherrypicked	0	0	0	0	0	0	0.345811	0	0	0	0	0	0	0	0.416551	0.166553	0	0
E5	759	1,3% Butanol	Not cherrypicked	0.245865	0.209782	0.198777	0.216087	0.205236	0.258299	0.318359	0.183623	0.339125	0.355304	0.304399	0.064448	0.161019	0.178501	0.41671	0.357545	0.244999	0.215571
M2	760	1,3% Butanol	Not cherrypicked	0.220664	0.220172	0.215226	0.216216	0.221379	0.248037	0.425625	0.187264	0.298119	0.319498	0.299813	0.070048	0.199113	0.185525	0.40033	0.457034	0.259352	0.194632
M2	761	1,3% Butanol	Not cherrypicked	0.210339	0.215431	0.219598	0.207928	0.223285	0.246799	0.369411	0.186248	0.308215	0.330896	0.305994	0.063307	0.192798	0.23649	0.404614	0.820401	0.263041	0.178515
M2	762	1,3% Butanol	Not cherrypicked	0.214094	0.210902	0.20768	0.204736	0.206973	0.246045	0.35495	0.187007	0.305033	0.336657	0.303669	0.06297	0.204114	0.182029	0.393602	0.230174	0.249571	0.167438
M2	763	1,3% Butanol	Not cherrypicked	0.218915	0.212852	0.224697	0.207928	0.224858	0.246799	0.366704	0.186248	0.308215	0.356305	0.305994	0.063307	0.208815	0.189419	0.404614	0	0.263041	0.164463
E7	764	1,3% Butanol	Not cherrypicked	0.23568	0.23244	0.197612	0.252466	0.177278	0.266083	0.399728	0.188848	0.318902	0.334444	0.311909	0.066548	0.170452	0.17716	0.419577	0.266571	0.262677	0.238032
E7	765	1,3% Butanol	Not cherrypicked	0.22929	0.225	0.198302	0.244018	0.174584	0.246799	0.369411	0.202147	0.308215	0.330896	0.305994	0.063307	0.1652	0.178935	0.404614	0.1677	0.263041	0.232615
E7	766	1,3% Butanol	Not cherrypicked	0.236221	0.21489	0.192726	0.219777	0.182622	0.24226	0.368512	0.20709	0.323446	0.331965	0.291099	0.064081	0.16247	0.171743	0.411214	0.282118	0.252372	0.232258
E7	767	1,3% Butanol	Not cherrypicked	0.24256	0.212852	0.198302	0.224593	0.18326	0.246799	0.276167	0.186248	0.308215	0.330896	0.305994	0.063307	0.176763	0.178935	0.404614	0.38199	0.263041	0.221261
E12	769	1,3% Butanol	Not cherrypicked	0.182918	0.207397	0	0	0.223076	0	0.591305	0.154112	0	0.31023	0	0.042888	0.274027	0	0.197689	0.601812	0	0
E12	771	1,3% Butanol	Not cherrypicked	0	0	0	0	0	0	0	0	0	0	0	0	0	0	1.38129	0	0	0
G8	773	1,3% Butanol	Not cherrypicked	0	0	0	0	0	0	0	0	0	0	0	0	0	0	0	0	0	0
G8	775	1,3% Butanol	Not cherrypicked	0	0	0	0	0	0	0	0	0	0	0	0	0	0	0	0	0	0
E3	777	1,3% Butanol	Not cherrypicked	0	0	0.193403	0	0	0	0	0	0	0	0	0	0	0	0.614148	0	0	0
E3	779	1,3% Butanol	Not cherrypicked	0	0	0	0	0	0	0	0	0	0	0	0	0	0	0	0	0	0
T14	781	1,3% Butanol	Not cherrypicked	0	0	0	0	0	0	0	0	0	0	0	0	0	0	0	0	0	0
T14	783	1,3% Butanol	Not cherrypicked	0	0	0	0	0	0	0	0	0	0	0	0	0	0	0	0	0	0
G10	785	1,3% Butanol	Not cherrypicked	0	0	0	0	0	0	0	0	0	0	0	0	0	0	0	0	0	0
G10	787	1,3% Butanol	Not cherrypicked	0	0	0	0	0	0	0	0	0	0	0	0	0	0	0	0	0	0
M12	789	1,3% Butanol	Not cherrypicked	0	0	0	0	0.250794	0.246356	0.372117	0	0	0	0	0	0	0	0	0	0	0
M12	791	1,3% Butanol	Not cherrypicked	0.180504	0.212852	0.186462	0.207928	0.248002	0.252555	0.366704	0.186248	0.308215	0.330896	0.305994	0.063307	0.152933	0.185898	0.320227	0	0.263041	0.129816
E12	793	1,3% Butanol	Not cherrypicked	0	0	0	0	0	0	0.343846	0	0	0	0	0	0	0	0.455839	0	0	0
E12	795	1,3% Butanol	Not cherrypicked	0.167958	0.231295	0.192765	0.249909	0.245671	0.482252	0.338424	0.179717	0.26778	0.324226	0.279875	0.062515	0.174709	0.185857	0.418708	0.161015	0.258919	0.13769
G8	797	1,3% Butanol	Not cherrypicked	0.180504	0.212852	0.198302	0.207928	0.248002	0.246799	0.369411	0.186248	0.308215	0.330896	0.305994	0.063307	0.152933	0.178935	0.404614	0	0.263041	0.129816
G8	799	1,3% Butanol	Not cherrypicked	0.180504	0.212852	0.198302	0.207928	0.248002	0.246799	0.369411	0.225469	0.308215	0.330896	0.305994	0.063307	0.152933	0.169592	0.404614	0	0.263041	0.129816
E3	801	1,3% Butanol	Not cherrypicked	0.180504	0.212852	0.198302	0.243025	0.248002	0.246799	0.369411	0.186248	0.308215	0.330896	0.305994	0.063307	0.152933	0.178935	0.404614	0	0.263041	0.129816
E3	803	1,3% Butanol	Not cherrypicked	0.180504	0.230183	0.198302	0.207928	0.248002	0.246799	0.369411	0.186248	0.308215	0.360029	0.305994	0.063307	0.168117	0.178935	0.462803	0.125221	0.263041	0.13595
T14	805	1,3% Butanol	Not cherrypicked	0	0	0	0	0	0	0.199969	0	0	0	0	0	0	0	0	33.6898	0	0
T14	807	1,3% Butanol	Not cherrypicked	0.181069	0.218832	0.18554	0.253887	0.268979	0.25676	0.314719	0.167101	0.312805	0.356883	0.318612	0.065577	0.155944	0.170051	0.442972	0.434903	0.257226	0.134344
G10	809	1,3% Butanol	Not cherrypicked	0	0	0	0	0	0	0.372117	0	0	0	0	0	0	0	0	0.253606	0	0
G10	811	1,3% Butanol	Not cherrypicked	0.188038	0.212852	0.179831	0.242837	0.343056	0.258004	0.355022	0.179177	0.300108	0.330896	0.362718	0.063307	0.152933	0.178935	0	0	0.288143	0.177469
M12	813	1,3% Butanol	Not cherrypicked	0.193419	0.22606	0.198302	0.207928	0.248002	0.246799	0.413344	0.186248	0.308215	0.330896	0.305994	0.063307	0.152933	0.189733	0.520249	0.38199	0.263041	0.259632
M12	815	1,3% Butanol	Not cherrypicked	0.196564	0.212852	0.198302	0.207928	0.270235	0.246799	0.393814	0.186248	0.308215	0.365119	0.305994	0.063307	0.169408	0.178935	0.433721	0.439479	0.263041	0.143894
E12	816	1,3% Butanol	Not cherrypicked	0	0	0.194157	0	0	0	0.177495	0	0	0	0	0	0	0	0	0.221073	0	0
E12	817	1,3% Butanol	Not cherrypicked	0	0	0.185927	0	0	0	0.170951	0	0	0	0	0	0	0	0	0.914954	0	0
E12	818	1,3% Butanol	Not cherrypicked	0	0	0.247038	0	0	0	0.25497	0	0	0	0	0	0	0	0.853417	0.208096	0	0
E12	819	1,3% Butanol	Not cherrypicked	0	0	0.193403	0	0	0	0	0	0	0	0	0	0	0	0.475382	0.134828	0	0
G8	820	1,3% Butanol	Not cherrypicked	0	0	0.169434	0	0	0	0	0	0	0	0	0	0	0	0	0.158597	0	0
G8	821	1,3% Butanol	Not cherrypicked	0	0	0.193403	0	0	0	0.372117	0	0	0	0	0	0	0	0.404189	0	0	0
G8	822	1,3% Butanol	Not cherrypicked	0	0	0.181055	0	0	0	0	0	0	0	0	0	0	0	0.858247	0	0	0
G8	823	1,3% Butanol	Not cherrypicked	0	0	0.193403	0	0	0	0	0	0	0	0	0	0	0	0	0	0	0
E3	824	1,3% Butanol	Not cherrypicked	0	0	0.216036	0	0	0	0	0	0	0	0	0	0	0	0	0.138986	0	0
E3	825	1,3% Butanol	Not cherrypicked	0	0	0.193403	0	0	0	0	0	0	0	0	0	0	0	0	0.125221	0	0
E3	826	1,3% Butanol	Not cherrypicked	0	0	0.195745	0	0	0	0	0	0	0	0	0	0	0	0.617255	0.279287	0	0
E3	827	1,3% Butanol	Not cherrypicked	0	0	0.193403	0	0	0	0	0	0	0	0	0	0	0	0	0	0	0
T14	828	1,3% Butanol	Not cherrypicked	0	0	0.171238	0	0	0	0	0	0	0	0	0	0	0	0.795877	0	0	0
T14	829	1,3% Butanol	Not cherrypicked	0	0	0.200553	0	0	0	0.461514	0	0	0	0	0	0	0	1.93707	0	0	0
T14	830	1,3% Butanol	Not cherrypicked	0	0	0.193403	0	0	0	0	0	0	0	0	0	0	0	0	0	0	0
T14	831	1,3% Butanol	Not cherrypicked	0	0	0.173708	0	0	0	0	0	0	0	0	0	0	0	0	0	0	0
G10	832	1,3% Butanol	Not cherrypicked	0	0	0.147305	0	0	0	0	0	0	0	0	0	0	0	0	0	0	0
G10	833	1,3% Butanol	Not cherrypicked	0	0	0.193403	0	0	0	0.372117	0	0	0	0	0	0	0	0.188983	0	0	0
G10	834	1,3% Butanol	Not cherrypicked	0	0	0.198999	0	0	0	0	0	0	0	0	0	0	0	0	0.200306	0	0
G10	835	1,3% Butanol	Not cherrypicked	0	0	0.193403	0	0	0.246356	0	0	0	0	0	0	0	0	0.145018	0	0	0
M12	836	1,3% Butanol	Not cherrypicked	0	0	0.21164	0	0	0	0	0	0	0	0	0	0	0	0.426698	0.162663	0	0
M12	837	1,3% Butanol	Not cherrypicked	0	0	0.193403	0	0	0	0	0	0	0	0	0	0	0	0	0	0	0
M12	838	1,3% Butanol	Not cherrypicked	0	0	0.186052	0	0	0	0	0	0	0	0	0	0	0	0.36583	0.211771	0	0
M12	839	1,3% Butanol	Not cherrypicked	0	0	0.193403	0	0	0	0	0	0	0	0	0	0	0	0	0	0	0
E12	840	1,3% Butanol	Not cherrypicked	0	0	0	0	0	0	0	0	0	0	0	0	0	0	0	0	0	0
E12	841	1,3% Butanol	Not cherrypicked	0	0	0	0	0	0	0.293534	0	0	0	0	0	0	0	0	0	0	0
E12	842	1,3% Butanol	Not cherrypicked	0	0	0	0	0	0	0	0	0	0	0	0.595806	0	0	0	0	0	0
E12	843	1,3% Butanol	Not cherrypicked	0	0	0	0	0	0	0.336457	0.381484	0	0	0	0	0	0	0	0	0	0
G8	844	1,3% Butanol	Not cherrypicked	0	0	0	0	0	0	0.372117	0	0	0	0	0	0	0	1.60129	0.746204	0	0
G8	845	1,3% Butanol	Not cherrypicked	0	0	0	0	0	0	0	0	0	0	0	0	0	0	0	0	0	0
G8	846	1,3% Butanol	Not cherrypicked	0	0	0	0	0	0	0.373677	0	0	0	0	0	0	0	0	0.233834	0	0
G8	847	1,3% Butanol	Not cherrypicked	0	0	0	0	0	0	0.372117	0	0	0	0	0	0	0	0	0	0	0
E3	848	1,3% Butanol	Not cherrypicked	0	0	0	0	0	0	0	0.199377	0	0	0	0	0	0	1.45382	0.309578	0	0
E3	849	1,3% Butanol	Not cherrypicked	0	0	0	0	0	0	0	0.268355	0	0	0	0	0	0	0	0	0	0
E3	850	1,3% Butanol	Not cherrypicked	0	0	0	0	0	0	0.370396	0.349617	0	0	0	0	0	0	0	0.299079	0	0
E3	851	1,3% Butanol	Not cherrypicked	0	0	0	0	0	0	0.372117	0.199377	0	0	0	0	0	0	0	0	0	0
T14	852	1,3% Butanol	Not cherrypicked	0	0	0	0	0	0	0	0	0	0	0	0	0	0	0	0	0	0
T14	853	1,3% Butanol	Not cherrypicked	0	0	0	0	0	0	0.332638	0.39804	0	0	0	0	0	0	0	0.060802	0	0
T14	854	1,3% Butanol	Not cherrypicked	0	0	0	0	0	0	0	0	0	0	0	0	0	0	0	0	0	0
T14	855	1,3% Butanol	Not cherrypicked	0	0	0	0	0	0	0.362305	0	0	0	0	0	0	0	0	0.119092	0	0
G10	856	1,3% Butanol	Not cherrypicked	0	0	0	0	0	0	0	0	0	0	0	0	0	0	0	0.520847	0	0
G10	857	1,3% Butanol	Not cherrypicked	0	0	0	0	0	0	0.372117	0	0	0	0	0	0	0	0	0	0	0
G10	858	1,3% Butanol	Not cherrypicked	0	0	0	0	0	0	0.358704	0.307203	0.316322	0	0	0	0	0	0	0.154909	0	0
G10	859	1,3% Butanol	Not cherrypicked	0	0	0	0	0	0	0.372117	0	0	0	0	0	0	0	0	0.075104	0	0
M12	860	1,3% Butanol	Not cherrypicked	0	0	0	0	0	0	0	0	0	0	0	0	0	0	0	0.347822	0	0
M12	861	1,3% Butanol	Not cherrypicked	0	0	0	0	0	0	0	0	0	0	0	0	0	0	0	0	0	0.737022
M12	862	1,3% Butanol	Not cherrypicked	0	0	0	0	0	0	0.371947	0	0	0	0	0	0	0	0	0.327025	0	0
M12	863	1,3% Butanol	Not cherrypicked	0	0	0	0	0	0	0.372117	0.42336	0	0	0	0	0	0	0.716704	0.125221	0	0
E12	865	1,3% Butanol	Not cherrypicked	0.193514	0.214814	0.1882	0.202415	0.266759	0.261776	0.321319	0.186264	0.303606	0.337219	0.312712	0.076624	0.150498	0.169159	0.411493	0	0.276132	0.139408
E12	867	1,3% Butanol	Not cherrypicked	0.172442	0.205883	0.215353	0.154573	0.253767	0.259377	0.366704	0.171121	0.298375	0.32108	0.307105	0.061342	0.153976	0.186127	0.385967	0	0.255124	0.122832
G8	869	1,3% Butanol	Not cherrypicked	0.180504	0.212852	0.195853	0.207928	0.248002	0.246799	0.369411	0.186248	0.308215	0.330896	0.305994	0.063307	0.152933	0.178935	0.404614	0.38199	0.263041	0.129816
G8	871	1,3% Butanol	Not cherrypicked	0.180504	0.212852	0.198302	0.207928	0.248002	0.246799	0.366704	0.186248	0.308215	0.330896	0.305994	0.126613	0.152933	0.178935	0.404614	0.38199	0.263041	0.129816
E3	873	1,3% Butanol	Not cherrypicked	0.212503	0.2472	0.195853	0.2695	0.248002	0.246799	0.430961	0.186248	0.308215	0.330896	0.305994	0.063307	0.152933	0.178935	0.404614	1.15456	0.263041	0.129816
E3	875	1,3% Butanol	Not cherrypicked	0.180504	0.212852	0.195853	0.160335	0.248002	0.246799	0	0.186248	0.308215	0.330896	0.305994	0.063307	0.152933	0.178935	0.404614	0.38199	0.263041	0.129816
T14	877	1,3% Butanol	Not cherrypicked	0.174657	0.223931	0.195972	0.213628	0.263626	0.248286	0.432882	0.190501	0.315481	0.333924	0.306294	0.072142	0.158694	0.182426	0.418955	0.392808	0.261053	0.132183
T14	879	1,3% Butanol	Not cherrypicked	0.181014	0.201684	0.199092	0.175277	0.24881	0.255834	0.452263	0.178823	0.313464	0.332664	0.317013	0.064076	0.158357	0.175978	0.395595	0.64649	0.256795	0.138577
G10	881	1,3% Butanol	Not cherrypicked	0.180504	0.212852	0.198302	0.207928	0.248002	0.246799	0.369411	0.186248	0.308215	0.330896	0.305994	0.063307	0.152933	0.178935	0.404614	0.253606	0.263041	0.129816
G10	883	1,3% Butanol	Not cherrypicked	0.180504	0.212852	0.198302	0.207928	0.248002	0.246799	0.366704	0.186248	0.308215	0.330896	0.305994	0.063307	0.152933	0.169166	0.404614	1.00418	0.263041	0.129816
M12	885	1,3% Butanol	Not cherrypicked	0.180504	0.223656	0.195853	0.269872	0.248002	0.246799	0.369411	0.179361	0.308215	0.330896	0.305994	0.063307	0.152933	0.178935	0.404614	0.321246	0.24753	0.129816
M12	887	1,3% Butanol	Not cherrypicked	0.180504	0.185066	0.195853	0.207928	0.248002	0.493599	0	0.200214	0.308215	0.330896	0.305994	0.063307	0.152933	0.178935	0.404614	0.38199	0.263041	0.129816
E12	889	1,3% Butanol	Not cherrypicked	0.167371	0.209309	0.167129	0.18689	0.28571	0.227322	0.375123	0.17774	0.321762	0.35001	0.318022	0.051705	0.159317	0.15299	0.379288	0	0.246941	0.112873
E12	891	1,3% Butanol	Not cherrypicked	0.186547	0.207424	0.166681	0.174764	0.270413	0.209202	0.432518	0.196905	0.31677	0.324764	0.321112	0.049563	0.154386	0.148095	0.424748	0.447804	0.239398	0.12936
G8	893	1,3% Butanol	Not cherrypicked	0.180504	0.213884	0.195853	0.207928	0.248002	0.246799	0.369411	0.186248	0.308215	0.330896	0.305994	0.063307	0.152933	0.178935	0.419313	0.253606	0.263041	0.129816
G8	895	1,3% Butanol	Not cherrypicked	0.180504	0.205663	0.173884	0.181118	0.248002	0.246799	0.341711	0.174366	0.308215	0.330896	0.305994	0.063307	0.152933	0.141152	0.404614	0.38199	0.251942	0.236822
E3	897	1,3% Butanol	Not cherrypicked	0.180504	0.212852	0.195853	0.207928	0.248002	0.246799	0.329639	0.174369	0.382676	0.330896	0.305994	0.063307	0.145853	0.178935	0.404614	0.253606	0.259553	0.135921
E3	899	1,3% Butanol	Not cherrypicked	0.16393	0.229306	0.195853	0.207928	0.248002	0.246799	0.416567	0.186248	0.308215	0.30264	0.305994	0.063307	0.118822	0.178935	0.404614	0.38199	0.263041	0.129816
T14	901	1,3% Butanol	Not cherrypicked	0.168164	0.200113	0.188095	0.187461	0.24166	0.235166	0.338322	0.166704	0.293468	0.328987	0.291491	0.065266	0.147745	0.150079	0.415339	0.321119	0.242185	0.117387
T14	903	1,3% Butanol	Not cherrypicked	0.203004	0.246443	0.186073	0.396799	0.250192	0.245036	0.389759	0.193192	0.316383	0.370159	0.311593	0.064011	0.140005	0.176636	0.384685	0.596764	0.2646	0.127906
G10	905	1,3% Butanol	Not cherrypicked	0.180504	0.212852	0.195853	0.207928	0.248002	0.246799	0.369411	0.186248	0.286254	0.330896	0.305994	0.063307	0.152933	0.178935	0.433462	0.280738	0.263041	0.129816
G10	907	1,3% Butanol	Not cherrypicked	0.180504	0.212852	0.195853	0.207928	0.248002	0.246799	0.369411	0.186248	0.308215	0.330896	0.305994	0.063307	0.152933	0.155332	0.47273	0.253606	0.263041	0.129816
M12	909	1,3% Butanol	Not cherrypicked	0.180504	0.212852	0.176021	0.23005	0.248002	0.246799	0.396173	0.186248	0.308215	0.330896	0.305994	0.063307	0.136797	0.200926	0.426575	0.520822	0.263041	0.129816
M12	911	1,3% Butanol	Not cherrypicked	0.180504	0.212852	0.195853	0.143848	0.248002	0.184256	0.369411	0.19632	0.285585	0.283712	0.276658	0.063307	0.152933	0.143235	0.404614	0.253606	0.198737	0.129816
E12	912	1,3% Butanol	Not cherrypicked	0.175688	0.212625	0.188068	0.237279	0.235136	0.246649	0.334722	0.14695	0.276774	0.3225	0.331458	0.063748	0.133611	0.168922	0.346466	0	0.237649	0.116348
E12	913	1,3% Butanol	Not cherrypicked	0.185292	0.236479	0.206021	0.21293	0.27924	0.235188	0.367715	0.194603	0.323614	0.327615	0.298598	0.067456	0.173979	0.185034	0.387577	0	0.248198	0.127344
E12	914	1,3% Butanol	Not cherrypicked	0.183751	0.207572	0.184866	0.402133	0.255655	0.215832	0.424267	0.180754	0.332782	0.350934	0.310065	0.068498	0.174567	0.160485	0.388172	0.695754	0.281392	0.137587
E12	915	1,3% Butanol	Not cherrypicked	0.220706	0.237316	0.197339	0.22445	0.276668	0.24888	0.384383	0.197009	0.672353	0.459298	0.403309	0.063371	0.214143	0.176366	0.43222	0	0.284391	0.146592
G8	916	1,3% Butanol	Not cherrypicked	0.18266	0.210801	0.208723	0.25268	0.291592	0.302902	0.342142	0.145185	0.647806	0.388892	0.4453	0.056438	0.135523	0.179706	0.431296	0.47171	0.276796	0.141962
G8	917	1,3% Butanol	Not cherrypicked	0.180504	0.212852	0.198302	0.207928	0.248002	0.246799	0.672738	0.153163	0.267279	0.330896	0.305994	0.063307	0.133192	0.178935	0.404614	0.38199	0.263041	0.129816
G8	918	1,3% Butanol	Not cherrypicked	0.202248	0.239459	0.211143	0.194792	0.250403	0.234425	0.349348	0.169316	0.295436	0.314088	0.299066	0.06342	0.151532	0.180326	0.394412	0.490884	0.253421	0.120678
G8	919	1,3% Butanol	Not cherrypicked	0.197267	0.259048	0.188441	0.207928	0.285767	0.246799	0.355198	0.197037	0.308215	0.300507	0.305994	0.126613	0.152933	0.198784	0.404614	0.38199	0.263041	0.129816
E3	920	1,3% Butanol	Not cherrypicked	0.159294	0.200703	0.175682	0.192617	0.251179	0.199854	0.367566	0.187181	0.295158	0.332068	0.302925	0.06729	0.180966	0.168037	0.399172	0.178398	0.263334	0.13078
E3	921	1,3% Butanol	Not cherrypicked	0.180504	0.226523	0.198302	0.207928	0.248002	0.246799	0.369411	0.186248	0.308215	0.330896	0.305994	0.063307	0.170699	0.178935	0.404614	0.38199	0.310938	0.129816
E3	922	1,3% Butanol	Not cherrypicked	0.168225	0.202239	0.193716	0.213612	0.235439	0.233766	0.373105	0.163303	0.362973	0.374027	0.324043	0.062575	0.144654	0.173606	0.390837	0.184439	0.289337	0.123779
E3	923	1,3% Butanol	Not cherrypicked	0.170589	0.212852	0.198302	0.207928	0.248002	0.246799	0.351106	0.158525	0.342885	0.366126	0.330831	0.063307	0.138969	0.178935	0.404614	0.38199	0.263041	0.129816
T14	924	1,3% Butanol	Not cherrypicked	0.171976	0.195575	0.2071	0.224332	0.263943	0.24217	0.328732	0.150345	0.299433	0.362902	0.335646	0.05959	0.132067	0.17954	0.405863	0.181713	0.260541	0.141299
T14	925	1,3% Butanol	Not cherrypicked	0.188105	0.218175	0.206068	0.207947	0.263999	0.227979	0.339068	0.189352	0.307775	0.339756	0.31354	0.067376	0.164115	0.187351	0.407445	0.922653	0.256972	0.125841
T14	926	1,3% Butanol	Not cherrypicked	0.157276	0.207977	0.189448	0.403362	0.246282	0.208251	0.3522	0.169779	0.315496	0.35101	0.301232	0.063432	0.154169	0.174817	0.374002	0.387507	0.264128	0.127295
T14	927	1,3% Butanol	Not cherrypicked	0.193295	0.203458	0.188893	0.203983	0.249999	0.25081	0.346962	0.163303	0.356411	0.369517	0.343692	0.06072	0.142333	0.183968	0.388746	0.647518	0.294728	0.126987
G10	928	1,3% Butanol	Not cherrypicked	0.163814	0.186231	0	0.217625	0.342213	0.279406	0.296699	0.152854	0.636585	0.429233	0.45522	0.060269	0.129266	0.195289	0.405989	0.217201	0.294597	0.141085
G10	929	1,3% Butanol	Not cherrypicked	0.180504	0.212852	0.198302	0.207928	0.280003	0.246799	0.369411	0.186248	0.371092	0.394266	0.431246	0.063307	0.152933	0.178935	0.404614	0.125221	0.263041	0.129816
G10	930	1,3% Butanol	Not cherrypicked	0.177168	0.193404	0.207466	0.205767	0.250478	0.232926	0.338609	0.158402	0.304166	0.319482	0.310316	0.06351	0.131011	0.189215	0.398474	0.23734	0.259334	0.133547
G10	931	1,3% Butanol	Not cherrypicked	0.180504	0.212852	0.198302	0.207928	0.248002	0.246799	0.369411	0.186248	0.308215	0.330896	0.305994	0.063307	0.152933	0.190295	0.404614	0.253606	0.263041	0.129816
M12	932	1,3% Butanol	Not cherrypicked	0.173526	0.203687	0.19579	0.189858	0.26608	0.243015	0.773949	0.170884	0.30279	0.370986	0.322879	0.064433	0.153519	0.1881	0.42352	0.250073	0.266053	0.144772
M12	933	1,3% Butanol	Not cherrypicked	0.180504	0.212852	0.198302	0.207928	0.248002	0.246799	0.448446	0.186248	0.308215	0.330896	0.305994	0.063307	0.152933	0.178935	0.404614	0.38199	0.263041	0.129816
M12	934	1,3% Butanol	Not cherrypicked	0.168713	0.207742	0.195734	0.200418	0.252977	0.249331	0.435761	0.170501	0.287605	0.354679	0.288889	0.065288	0.152104	0.19266	0.380685	0.367942	0.24402	0.125093
M12	935	1,3% Butanol	Not cherrypicked	0.164795	0.212852	0.198302	0.207928	0.248002	0.233447	0.369411	0.186248	0.308215	0.330896	0.305994	0.063307	0.152933	0.192145	0.404614	0.233003	0.263041	0.129816
E12	936	1,3% Butanol	Not cherrypicked	0.175209	0.210016	0.192195	0.220736	0.243038	0.236536	0.361647	0.192357	0.306696	0.321517	0.294504	0.060871	0.153888	0.185968	0.421111	0.186481	0.246273	0.117271
E12	937	1,3% Butanol	Not cherrypicked	0	0	0	0	0	0	0.269684	0	0	0	0	0	0	0	1.08943	0.378324	0	0
E12	938	1,3% Butanol	Not cherrypicked	0.172221	0.211561	0.186567	0.258921	0.250899	0.232266	0.390987	0.190824	0.305079	0.310668	0.29176	0.064165	0.15806	0.200399	0.425369	0.362348	0.241885	0.132885
E12	939	1,3% Butanol	Not cherrypicked	0.195033	0.200575	0.192195	0.190705	0.228861	0.225737	0.366704	0.19778	0.294269	0.335344	0.309971	0.062567	0.164889	0.191374	0.427587	33.6099	0.249699	0.12591
G8	940	1,3% Butanol	Not cherrypicked	0.199976	0.220256	0.192564	0.203515	0.253801	0.231995	0.372141	0.182264	0.31078	0.318492	0.318825	0.063926	0.164908	0.185717	0.415153	0.149741	0.254987	0.124499
G8	941	1,3% Butanol	Not cherrypicked	0	0	0	0	0	0	0.372117	0	0	0	0	0	0	0	0.140488	0.196677	0	0
G8	942	1,3% Butanol	Not cherrypicked	0	0	0	0	0	0	0.294065	0	0	0	0	0	0	0	0.173654	0.291207	0	0
G8	943	1,3% Butanol	Not cherrypicked	0.194205	0.212852	0.198302	0.207928	0.248002	0.246356	0.35761	0.186248	0.308215	0.330896	0.305994	0.063307	0.152933	0.191255	0.404614	0	0.263041	0.129816
E3	944	1,3% Butanol	Not cherrypicked	0.167717	0.210645	0.205422	0.443861	0.251641	0.266788	0.370057	0.179225	0.318944	0.375316	0.325339	0.066288	0.150841	0.177721	0.406498	0.183832	0.237493	0.145091
E3	945	1,3% Butanol	Not cherrypicked	0.180504	0.201628	0.195853	0.415857	0.248002	0.246799	0.369411	0.184282	0.308215	0.330896	0.305994	0.063307	0.152933	0.178935	0.404614	0.253606	0.242848	0.129816
E3	946	1,3% Butanol	Not cherrypicked	0.206719	0.209272	0.209051	0.234049	0.235651	0.264084	0.384884	0.196541	0.292445	0.304511	0.308752	0.061931	0.149035	0.205353	0.419272	0.567281	0.264392	0.117822
E3	947	1,3% Butanol	Not cherrypicked	0.180504	0.212852	0.198302	0.21701	0.248002	0.246799	0	0.238801	0.308215	0.330896	0.305994	0.063307	0.184732	0.178935	0.577317	0.38199	0.263041	0.129816
T14	948	1,3% Butanol	Not cherrypicked	0.191657	0.213908	0.187705	0.203027	0.246874	0.232482	0.384162	0.189798	0.313311	0.308765	0.307571	0.062641	0.155894	0.186609	0.392476	0	0.267976	0.116796
T14	949	1,3% Butanol	Not cherrypicked	0.171511	0.208376	0.191465	0.196174	0.248715	0.241411	0.329632	0.183936	0.294218	0.320123	0.290158	0.062944	0.160985	0.175544	0.392674	0.133769	0.257928	0.120442
T14	950	1,3% Butanol	Not cherrypicked	0.170937	0.201164	0.196143	0.228586	0.235044	0.232514	0.378637	0.168451	0.331476	0.343948	0.317551	0.060421	0.160509	0.176092	0.376111	0.208621	0.242206	0.123862
T14	951	1,3% Butanol	Not cherrypicked	0.224328	0.213489	0.214454	0.239251	0.251656	0.267912	0.357688	0.202121	0.295125	0.294336	0.301097	0.059992	0.185973	0.2022	0.404097	1.55625	0.266253	0.108123
G10	952	1,3% Butanol	Not cherrypicked	0.196991	0.229519	0.190675	0.215924	0.240734	0.263369	0.4379	0.191828	0.292091	0.337915	0.315649	0.065281	0.164964	0.184259	0.479909	0.157284	0.272812	0.141143
G10	953	1,3% Butanol	Not cherrypicked	0.180504	0.212852	0.198302	0.207928	0.248002	0.246799	0.369411	0.186248	0.308215	0.330896	0.305994	0.063307	0.170455	0.178935	0.404614	0.38199	0.263041	0.129816
G10	954	1,3% Butanol	Not cherrypicked	0.174607	0.20615	0.200071	0.177703	0.247976	0.243224	0.376077	0.206744	0.293947	0.328626	0.30102	0.057795	0.161051	0.179126	0.395058	0.295427	0.271709	0.132208
G10	955	1,3% Butanol	Not cherrypicked	0.180504	0.212852	0.198302	0.207928	0.24521	0.246799	0.350821	0.211715	0.300108	0.330896	0.305994	0.063307	0.152933	0.178935	0.404614	0.253606	0.263041	0.129816
M12	956	1,3% Butanol	Not cherrypicked	0.189461	0.229935	0.182901	0.254232	0.235596	0.285156	0.388003	0.180634	0.301863	0.337413	0.298922	0.064148	0.16601	0.193972	0.402477	0.17732	0.255489	0.149125
M12	957	1,3% Butanol	Not cherrypicked	0.180504	0.231451	0.198302	0.216727	0.248002	0.246799	0.369411	0.186248	0.308215	0.330896	0.305994	0.063307	0.167075	0.178935	0.376828	0.253606	0.263041	0.129816
M12	958	1,3% Butanol	Not cherrypicked	0.19704	0.217831	0.196844	0.227462	0.241863	0.259696	0.353462	0.185871	0.306542	0.34202	0.315898	0.062024	0.180139	0.177534	0.386669	0.516634	0.258358	0.128843
M12	959	1,3% Butanol	Not cherrypicked	0.180504	0.212852	0.198302	0.334987	0.248002	0.274684	0.366704	0.212515	0.308215	0.330896	0.305994	0.063307	0.202414	0.178935	0.404614	0.38199	0.263041	0.129816
M9	961	1,3% Butanol	Not cherrypicked	0.206229	0.200129	0.17171	0.22148	0.229009	0.25785	0.234714	0.195784	0.386031	0.362775	0.301621	0.053702	0.142559	0.155313	0.518263	0	0.254672	0.121837
M9	963	1,3% Butanol	Not cherrypicked	0.181124	0.20486	0.178711	0.201365	0.219449	0.254033	0.333703	0.182397	0.318039	0.284665	0.273179	0.065349	0.155729	0.162794	0.368646	0	0.273159	0.144042
E11	965	1,3% Butanol	Not cherrypicked	0.197544	0.212852	0.198302	0.207928	0.248002	0.246799	0.369411	0.213345	0.342234	0.376732	0.305994	0.063307	0.152933	0.178935	0.404614	0.38199	0.263041	0.129816
E11	967	1,3% Butanol	Not cherrypicked	0.180504	0.212852	0.198302	0.207928	0.248002	0.221731	0.366704	0.186248	0.308215	0.330896	0.305994	0.063307	0.152933	0.158434	0.357733	0.38199	0.263041	0.129816
D12	969	1,3% Butanol	Not cherrypicked	0.180504	0.212852	0.198302	0.207928	0.248002	0.246799	0.369411	0.186248	0.308215	0.330896	0.305994	0.063307	0.152933	0.178935	0.404614	0.38199	0.263041	0.129816
D12	971	1,3% Butanol	Not cherrypicked	0.180504	0.194397	0.198302	0.207928	0.248002	0.246799	0.366704	0.201252	0.308215	0.330896	0.305994	0.063307	0.152933	0.178935	0.404614	0.38199	0.263041	0.129816
M6	973	1,3% Butanol	Not cherrypicked	0.209792	0.209115	0.192862	0.209413	0.251389	0.250816	0.298269	0.212377	0.304015	0.31368	0.293254	0.062279	0.172263	0.160803	0.407234	0.567373	0.275517	0.142352
M6	975	1,3% Butanol	Not cherrypicked	0.172452	0.225302	0.200592	0.213951	0.230996	0.260021	0.344494	0.193934	0.318395	0.297993	0.28442	0.058279	0.144978	0.165436	0.359437	0.324187	0.280005	0.123092
E10	977	1,3% Butanol	Not cherrypicked	0.180504	0.212852	0.198302	0.207928	0.248002	0.246799	0.366704	0.195923	0.308215	0.330896	0.305994	0.063307	0.167993	0.153204	0.404614	0.253606	0.263041	0.129816
E10	979	1,3% Butanol	Not cherrypicked	0	0	0	0	0	0	0.372117	0	0	0	0	0	0	0	0	0.38199	0	0
G11	981	1,3% Butanol	Not cherrypicked	0.19816	0.22605	0.198302	0.207928	0.248002	0.246799	0.398348	0.186248	0.308215	0.360958	0.305994	0.063307	0.152933	0.167085	0.404614	0.537786	0.239402	0.129816
G11	983	1,3% Butanol	Not cherrypicked	0.180504	0.232976	0.244353	0.207928	0.248002	0.225367	0.366704	0.189421	0.308215	0.330896	0.305994	0.063307	0.152933	0.178935	0.404614	0.285052	0.263041	0.129816
M9	985	1,3% Butanol	Not cherrypicked	0.166909	0.208579	0.210362	0.234047	0.24434	0.226368	0.366522	0.165953	0.591817	0.683041	0.355276	0.066827	0.15141	0.147372	0.461354	0.417085	0.262282	0.128347
M9	987	1,3% Butanol	Not cherrypicked	0.169361	0.214615	0.193403	0.229797	0.241887	0.23947	0.369021	0.202395	0.286733	0.331518	0.312763	0.066023	0.143494	0.169798	0.357359	0.454004	0.278444	0.13297
E11	989	1,3% Butanol	Not cherrypicked	0.180504	0.197255	0.198302	0.207928	0.277449	0.246799	0.369411	0.175169	0.308215	0.351561	0.305994	0.063307	0.152933	0.145113	0.404614	0.253606	0.263041	0.129816
E11	991	1,3% Butanol	Not cherrypicked	0.180504	0.212852	0.146774	0.207928	0.248002	0.246799	0.369411	0.179117	0.61643	0.43675	0.337116	0.063307	0.152933	0.166558	0.446863	0.38199	0.263041	0.129816
D12	993	1,3% Butanol	Not cherrypicked	0.180504	0.212852	0	0.207928	0.248002	0.246799	0.738822	0.372497	0.308215	0.330896	0.305994	0.063307	0.152933	0.159656	0.404614	0.527644	0.263041	0.129816
D12	995	1,3% Butanol	Not cherrypicked	0.161585	0.212852	0	0.207928	0.248002	0.246799	0.366704	0.186248	0.308215	0.330896	0.305994	0.063307	0.152933	0.145707	0.404614	0.38199	0.263041	0.129816
M6	997	1,3% Butanol	Not cherrypicked	0.179721	0.220427	0.182968	0.216337	0.258533	0.245681	0.359047	0.168074	0.609111	0.456237	0.322266	0.065427	0.167784	0.15051	0.434111	0.271376	0.279097	0.134304
M6	999	1,3% Butanol	Not cherrypicked	0.180227	0.24709	0	0.229637	0.255662	0.274133	0.442142	0.402905	0.306761	0.318279	0.32339	0.06599	0.141666	0.172624	0.375752	0.279518	0.285634	0.139176
E10	1001	1,3% Butanol	Not cherrypicked	0.180504	0.212852	0.268037	0.207928	0.248002	0.246799	0.369411	0.269644	0.308215	0.661791	0.305994	0.063307	0.152933	0.178935	0.404614	0.253606	0.263041	0.129816
E10	1003	1,3% Butanol	Not cherrypicked	0.180504	0.212852	0.183542	0.207928	0.281012	0.246799	0.369411	0.244457	0.326467	0.377408	0.333589	0.063307	0.174044	0.152241	0.442701	0.222034	0.263041	0.129816
G11	1005	1,3% Butanol	Not cherrypicked	0.180504	0.212852	0	0.219695	0.248002	0.246799	0.325936	0.20821	0.320139	0.328039	0.348703	0.063307	0.14553	0.178935	0.373223	0.253606	0.305222	0.129816
G11	1007	1,3% Butanol	Not cherrypicked	0.180504	0.212852	0	0.207928	0.248002	0.246799	0.366704	0.214538	0.308215	0.330896	0.305994	0.063307	0.152933	0.178935	0.525372	0.38199	0.263041	0.129816
M9	1008	1,3% Butanol	Not cherrypicked	0	0	0	0	0	0	0.422655	0	0	0	0	0	0	0	0	1.8756	0	0
M9	1009	1,3% Butanol	Not cherrypicked	0	0	0	0	0	0	0.345113	0	0	0	0	0	0	0	0.872539	0.261372	0	0
M9	1010	1,3% Butanol	Not cherrypicked	0	0	0	0	0	0	0	0	0	0	0	0	0	0	0	0	0	0
M9	1011	1,3% Butanol	Not cherrypicked	0	0	0	0	0	0	0.390328	0	0	0	0	0	0	0	0	0	0	0
E11	1012	1,3% Butanol	Not cherrypicked	0	0	0	0	0	0	0	0	0	0	0	0	0	0	0.347352	0.238699	0	0
E11	1013	1,3% Butanol	Not cherrypicked	0	0	0	0	0	0	0.372117	0	0	0	0	0	0	0	0	0.181472	0	0
E11	1014	1,3% Butanol	Not cherrypicked	0	0	0	0	0	0	0.332188	0	0	0	0	0	0	0	0.82953	0.459432	0	0
E11	1015	1,3% Butanol	Not cherrypicked	0	0	0	0	0	0	0.372117	0	0	0	0	0	0	0	1.48781	0	0	0
D12	1016	1,3% Butanol	Not cherrypicked	0	0.213443	0	0	0	0	0	0	0	0	0	0	0	0	0.826803	0.512587	0	0
D12	1017	1,3% Butanol	Not cherrypicked	0	0	0	0	0	0	0	0	0	0	0	0	0	0	0	0	0	0
D12	1018	1,3% Butanol	Not cherrypicked	0	0	0	0	0	0	0.30453	0	0	0	0	0	0	0	0.640954	0.217085	0	0
D12	1019	1,3% Butanol	Not cherrypicked	0	0	0	0	0	0	0.372117	0	0	0.31023	0	0	0	0	0	0	0	0
M6	1020	1,3% Butanol	Not cherrypicked	0	0	0	0	0	0	0	0	0	0	0	0	0	0	0	0	0	0
M6	1021	1,3% Butanol	Not cherrypicked	0	0	0	0	0	0	0.336534	0	0	0	0	0	0	0	0	0.238864	0	0
M6	1022	1,3% Butanol	Not cherrypicked	0	0	0	0	0	0	0	0	0	0	0	0	0	0	0	0	0	0
M6	1023	1,3% Butanol	Not cherrypicked	0	0	0	0	0	0	0.391338	0	0	0	0	0	0	0	0.97554	0.13377	0	0
E10	1024	1,3% Butanol	Not cherrypicked	0	0	0	0	0	0	0.372117	0	0	0	0	0	0	0	0.253256	0.216852	0	0
E10	1025	1,3% Butanol	Not cherrypicked	0	0	0	0	0	0	0	0	0	0	0	0	0	0	0	0	0	0
E10	1026	1,3% Butanol	Not cherrypicked	0	0	0	0	0	0	0.338261	0	0	0	0	0	0	0	0	0.183925	0	0
E10	1027	1,3% Butanol	Not cherrypicked	0	0	0	0	0	0	0.428836	0	0	0	0	0	0	0	0	0.125221	0	0
G11	1028	1,3% Butanol	Not cherrypicked	0	0	0	0	0	0	0	0	0	0	0	0	0	0	0.725668	0.755627	0	0
G11	1029	1,3% Butanol	Not cherrypicked	0	0	0	0	0	0	0	0	0	0	0	0	0	0	0.874179	0	0	0
G11	1030	1,3% Butanol	Not cherrypicked	0	0	0	0	0	0	0.446868	0	0	0	0	0	0	0	0.328449	0.182395	0	0
G11	1031	1,3% Butanol	Not cherrypicked	0	0	0	0	0	0	0.372117	0	0	0	0	0	0	0	0.528041	0.125221	0	0
M9	1032	1,3% Butanol	Not cherrypicked	0.196928	0.228826	0.180363	0.224623	0.222167	0.244897	0.436618	0.216726	0.304123	0.626007	0.296688	0.076909	0.185471	0.178343	0.449818	0.105389	0.271411	0.141576
M9	1033	1,3% Butanol	Not cherrypicked	0.187343	0.206126	0.206864	0.226401	0.248641	0.241265	0.323268	0.181685	0.307937	0.329196	0.307457	0.073099	0.160933	0.181719	0.437405	0.255178	0.263829	0.133847
M9	1034	1,3% Butanol	Not cherrypicked	0.190354	0.219681	0.209844	0.236467	0.256649	0.269815	0.338974	0.187517	0.298357	0.315256	0.319403	0.06818	0.155607	0.175457	0.392424	0.126323	0.250097	0.13632
M9	1035	1,3% Butanol	Not cherrypicked	0.203754	0.213982	0.251577	0.406085	0.265155	0.240642	0.290866	0.192919	0.38253	0.378743	0.33489	0.070735	0.17201	0	0.482147	31.5982	0	0
E11	1036	1,3% Butanol	Not cherrypicked	0.199497	0.226418	0.214571	0.223537	0.248622	0.289633	0.453439	0.215117	0.328279	0.313791	0.327478	0.065911	0.176324	0.180651	0.470234	0.247206	0.273317	0.262753
E11	1037	1,3% Butanol	Not cherrypicked	0.196	0.425705	0.198302	0.207928	0.248002	0.246799	0.441235	0.239801	0.308215	0.330896	0.305994	0.063307	0.165064	0.178935	0.585214	0.227181	0.263041	0.259632
E11	1038	1,3% Butanol	Not cherrypicked	0.189467	0.225357	0.227631	0.217647	0.248179	0.262146	0.338313	0.199874	0.301603	0.326853	0.313388	0.063589	0.16147	0.173131	0.544058	1.13024	0.266111	0.130541
E11	1039	1,3% Butanol	Not cherrypicked	0.180504	0.212852	0.198302	0.207928	0.248002	0.246799	0.350878	0.180937	0.308215	0.330896	0.305994	0.063307	0.152933	0.173963	0.492242	0.285277	0.263041	0.129816
D12	1040	1,3% Butanol	Not cherrypicked	0.177016	0.212071	0.201989	0.200165	0.246519	0.257508	0.377165	0.19047	0.305178	0.345152	0.297721	0.061962	0.1581	0.162951	0.400975	0.290404	0.273707	0.13324
D12	1041	1,3% Butanol	Not cherrypicked	0.180504	0.212852	0.195853	0.207928	0.248002	0.246799	0.344293	0.186248	0.308215	0.330896	0.305994	0.063307	0.152933	0.178935	0.404614	0.242135	0.263041	0.129816
D12	1042	1,3% Butanol	Not cherrypicked	0.171381	0.206043	0.215748	0.200371	0.250665	0.249108	0.346248	0.189478	0.312129	0.332912	0.305104	0.067958	0.149104	0.188658	0.406262	0.592862	0.243838	0.134713
D12	1043	1,3% Butanol	Not cherrypicked	0.180504	0.212852	0.180863	0.207928	0.248002	0.246799	0.366704	0.212829	0.308215	0.330896	0.305994	0.063307	0.152933	0.169768	0.404614	0.125221	0.263041	0.129816
M6	1044	1,3% Butanol	Not cherrypicked	0.186182	0.227471	0.210132	0.210534	0.249216	0.239192	0.432737	0.217633	0.310394	0.342231	0.311724	0.062386	0.152481	0.177825	0.40364	0.13788	0.259739	0.123481
M6	1045	1,3% Butanol	Not cherrypicked	0.179687	0.217887	0.209414	0.202289	0.263657	0.254195	0.35154	0.179717	0.299396	0.335032	0.309112	0.06216	0.149895	0.176783	0.419601	0.413728	0.251489	0.123951
M6	1046	1,3% Butanol	Not cherrypicked	0.183821	0.216145	0.201997	0.191467	0.242154	0.250258	0.385936	0.178349	0.313871	0.340448	0.299068	0.063089	0.147889	0.178897	0.401754	1.3661	0.254902	0.128308
M6	1047	1,3% Butanol	Not cherrypicked	0.175454	0.230363	0.201265	0.210537	0.239671	0.247133	0.378218	0.196786	0.413613	0.802905	0.349704	0.066672	0.151336	0.175373	0.402418	1.35044	0.261485	0.124913
E10	1048	1,3% Butanol	Not cherrypicked	0.180853	0.220579	0.178971	0.201992	0.255178	0.262889	0.440206	0.18797	0.322549	0.318809	0.316352	0.063693	0.155711	0.355495	0.502622	0.182039	0.252168	0.144421
E10	1049	1,3% Butanol	Not cherrypicked	0.180504	0.212852	0.198302	0.207928	0.248002	0.246799	0.41931	0.186248	0.308215	0.295342	0.305994	0.063307	0.152933	0.178935	0.596914	0.226079	0.263041	0.129816
E10	1050	1,3% Butanol	Not cherrypicked	0.184704	0.23237	0.21541	0.203024	0.231726	0.235626	0.394487	0.213697	0.297726	0.319343	0.30769	0.067864	0.166449	0.183945	0.475657	0.170682	0.264862	0.122029
E10	1051	1,3% Butanol	Not cherrypicked	0.180504	0.212852	0.198302	0.207928	0.248002	0.246799	0.369411	0.186248	0.308215	0.330896	0.305994	0.063307	0.152933	0.178935	0.696273	0.125221	0.263041	0.129816
G11	1052	1,3% Butanol	Not cherrypicked	0.185796	0.220847	0.224727	0.20278	0.247865	0.289084	0.357478	0.211085	0.303728	0.367014	0.30564	0.06564	0.164155	0.168847	0.395769	0.835863	0.276776	0.132407
G11	1053	1,3% Butanol	Not cherrypicked	0.180504	0.225997	0.198302	0.236512	0.248002	0.271687	0.369411	0.186248	0.308215	0.373454	0.305994	0.063307	0.152933	0.178935	0.404614	0.267464	0.263041	0.129816
G11	1054	1,3% Butanol	Not cherrypicked	0.178694	0.212642	0.197466	0.276439	0.255514	0.258367	0.40278	0.211695	0.299421	0.343854	0.297418	0.062528	0.149213	0.174682	0.392279	0.675469	0.272988	0.124392
G11	1055	1,3% Butanol	Not cherrypicked	0.180504	0.212852	0.267778	0.207928	0.248002	0.246799	0.366704	0.214259	0.398104	0.483734	0.359576	0.063307	0.152933	0.178935	0.404614	1.52475	0.263041	0.129816
M9	1057	1,3% Butanol	Not cherrypicked	0	0	0.17218	0	0	0	0.335047	0	0	0	0	0	0	0	0.274263	0	0	0
M9	1059	1,3% Butanol	Not cherrypicked	0.179383	0.191877	0.188928	0.207764	0.234174	0.275889	0.341362	0.166234	0.440187	0.374741	0.296016	0.066566	0.126401	0.165699	0.528946	0.551276	0.291162	0.105773
E11	1061	1,3% Butanol	Not cherrypicked	0.180504	0.188323	0.195853	0.179241	0.248002	0.246799	0.328336	0.186248	0.308215	0.330896	0.305994	0.063307	0.152933	0.178935	0.404614	0	0.236998	0.114815
E11	1063	1,3% Butanol	Not cherrypicked	0.180504	0.182804	0.195853	0.207928	0.248002	0.246799	0.668312	0.186248	0.284192	0.330896	0.305994	0.063307	0.152933	0.18159	0.404614	0	0.232509	0.108234
D12	1065	1,3% Butanol	Not cherrypicked	0.180504	0.204482	0.195853	0.207928	0.248002	0.202202	0.305029	0.175422	0.308215	0.330896	0.305994	0.063307	0.152933	0.169559	0.404614	0.176359	0.234981	0.129816
D12	1067	1,3% Butanol	Not cherrypicked	0.180504	0.212852	0.175072	0.207928	0.248002	0.246799	0.301093	0.166462	0.308215	0.330896	0.305994	0.063307	0.152933	0.178935	0.464027	0.820546	0.246972	0.129816
M6	1069	1,3% Butanol	Not cherrypicked	0.176078	0.192527	0.188576	0.198693	0.239067	0.232219	0.344654	0.187721	0.296637	0.339557	0.304581	0.068615	0.152446	0.17282	0.405139	0.274333	0.209076	0.105497
M6	1071	1,3% Butanol	Not cherrypicked	0.209783	0.205827	0.161799	0.203477	0.242378	0.210254	0.411672	0.166305	0.343986	0.339916	0.323408	0.062278	0.141287	0.182286	0.395336	0.235276	0.256341	0.124252
E10	1073	1,3% Butanol	Not cherrypicked	0.180504	0.212852	0.195853	0.194977	0.248002	0.246799	0.300325	0.186248	0.308215	0.330896	0.305994	0.063307	0.152933	0.178935	0.354555	0.38199	0.240775	0.109361
E10	1075	1,3% Butanol	Not cherrypicked	0.139787	0.165565	0.183261	0.207928	0.248002	0.193825	0.280007	0.186248	0.292071	0.330896	0.305994	0.063307	0.130479	0.166861	0.404614	0.38199	0.191597	0.081249
G11	1077	1,3% Butanol	Not cherrypicked	0.199771	0.212852	0.195853	0.207928	0.248002	0.246799	0.425945	0.186248	0.308215	0.330896	0.305994	0.063307	0.159866	0.178935	0.404614	0.38199	0.252382	0.129816
G11	1079	1,3% Butanol	Not cherrypicked	0.230699	0.212852	0.195853	0.207928	0.248002	0.246799	0.366704	0.186248	0.308215	0.330896	0.305994	0.063307	0.152933	0.178935	0.402515	0	0.263041	0.129816
M9	1081	1,3% Butanol	Not cherrypicked	0.186774	0.213852	0.17312	0.219618	0.247916	0.236707	0.336821	0.168663	0.323429	0.353144	0.31539	0.065866	0.159331	0.170076	0.421075	0.743858	0.259476	0.121482
M9	1083	1,3% Butanol	Not cherrypicked	0.178241	0.208856	0.175955	0.224739	0.271474	0.238444	0.37919	0.193356	0.347183	0.288839	0.298044	0.068723	0.167209	0.185562	0.384186	0.092836	0.248453	0.140862
E11	1085	1,3% Butanol	Not cherrypicked	0.180504	0.212852	0.195853	0.207928	0.248002	0.246799	0.345073	0.173313	0.308215	0.330896	0.305994	0.063307	0.152933	0.178935	0.387795	0.210066	0.263041	0.129816
E11	1087	1,3% Butanol	Not cherrypicked	0.194316	0.212852	0.195853	0.207928	0.248002	0.246799	0.366704	0.172132	0.308215	0.330896	0.305994	0.063307	0.152933	0.203447	0.404614	0.110532	0.263041	0.129816
D12	1089	1,3% Butanol	Not cherrypicked	0.19457	0.227979	0.186318	0.207928	0.248002	0.246799	0.369411	0.186248	0.61643	0.709184	0.338725	0.063307	0.162271	0.168167	0.313455	0.38199	0.263041	0.129816
D12	1091	1,3% Butanol	Not cherrypicked	0.180504	0.212852	0.195853	0.207928	0.248002	0.246799	0.298526	0.186248	0.38059	0.34487	0.352747	0.063307	0.152933	0.178935	0.404614	0.241528	0.263041	0.129816
M6	1093	1,3% Butanol	Not cherrypicked	0.184663	0.19011	0.2167	0.285926	0.230897	0.265985	0.334148	0.167398	0.405767	0.332221	0.290992	0.06029	0.142202	0.179228	0.500798	0	0.26584	0.12458
M6	1095	1,3% Butanol	Not cherrypicked	0.183037	0.232176	0.229631	0.22966	0.247116	0.247513	0.339887	0.186441	0.329161	0.298793	0.27456	0.065871	0.163591	0.19155	0.365377	0.213133	0.27213	0.137599
E10	1097	1,3% Butanol	Not cherrypicked	0.180504	0.201016	0.195853	0.207928	0.248002	0.246799	0.369411	0.172231	0.308215	0.330896	0.305994	0.063307	0.152933	0.178935	0.404614	1.25697	0.263041	0.157566
E10	1099	1,3% Butanol	Not cherrypicked	0.180504	0.197107	0.195853	0.207928	0.248002	0.246799	0.366704	0.17201	0.308215	0.330896	0.305994	0.063307	0.152933	0.178935	0.404614	0.38199	0.259553	0.129816
G11	1101	1,3% Butanol	Not cherrypicked	0.180504	0.212852	0.222521	0.207928	0.248002	0.246799	0.430863	0.175706	0.40189	0.330896	0.336291	0.063307	0.152933	0.178935	0.356529	0.404048	0.263041	0.129816
G11	1103	1,3% Butanol	Not cherrypicked	0.180504	0.226204	0.229679	0.207928	0.248002	0.246799	0.440283	0.186248	0.302261	0.254399	0.233085	0.063307	0.152933	0.178935	0.404614	0.38199	0.263041	0.129816
M9	1104	1,3% Butanol	Not cherrypicked	0.177293	0.201717	0.216987	0.198972	0.158986	0.244997	0.370091	0.184644	0.313307	0.306217	0.27167	0.064986	0.15677	0.178463	0.38633	0	0.261955	0.10035
M9	1105	1,3% Butanol	Not cherrypicked	0.162312	0.2031	0.213902	0.176262	0.153797	0.218152	0.353592	0.175652	0.297763	0.297825	0.264093	0.059914	0.138753	0.173685	0.357569	0	0.236755	0.097206
M9	1106	1,3% Butanol	Not cherrypicked	0.163227	0.231014	0.200306	0.220997	0.165129	0.247669	0.313112	0.189755	0.26281	0.269848	0.270498	0.060341	0.167298	0.18201	0.354874	0.508077	0.263775	0.096743
M9	1107	1,3% Butanol	Not cherrypicked	0.175619	0.216102	0.396316	0.213628	0.193395	0.242026	0.299228	0.191196	0.267325	0.279052	0.26622	0.063413	0.339197	0.192738	0.301424	0.850476	0.24822	0.251842
E11	1108	1,3% Butanol	Not cherrypicked	0.171389	0.201495	0.184238	0.203949	0.168854	0.239612	0.364086	0.174371	0.31187	0.316578	0.277082	0.073788	0.148389	0.182323	0.399443	0.21772	0.262454	0.097302
E11	1109	1,3% Butanol	Not cherrypicked	0.180504	0.212852	0.175303	0.207928	0.174822	0.246799	0.369411	0.186248	0.61643	0.330896	0.305994	0.063307	0.152933	0.178935	0.605867	0.125221	0.263041	0.116522
E11	1110	1,3% Butanol	Not cherrypicked	0.175694	0.205524	0.169854	0.200288	0.166666	0.243019	0.345482	0.192027	0.297623	0.30949	0.268865	0.068052	0.156371	0.171683	0.4181	0.418232	0.263777	0.115842
E11	1111	1,3% Butanol	Not cherrypicked	0.180504	0.212852	0.15347	0.207928	0.174084	0.246799	0.366704	0.186248	0.308215	0.316549	0.578084	0.063307	0.152933	0.178935	0.404614	0.125221	0.263041	0.11701
D12	1112	1,3% Butanol	Not cherrypicked	0.163639	0.219097	0.204876	0.202264	0.179133	0.236249	0.355592	0.176427	0.284366	0.28933	0.278346	0.067218	0.154684	0.181861	0.361075	0.227058	0.242346	0.096569
D12	1113	1,3% Butanol	Not cherrypicked	0.168595	0.212852	0.195853	0.207928	0.183853	0.246799	0.312433	0.186248	0.291695	0.292968	0.287222	0.063307	0.152933	0.178935	0.404614	0.192963	0.263041	0.119435
D12	1114	1,3% Butanol	Not cherrypicked	0.176277	0.212156	0.382536	0.204321	0.20332	0.232883	0.335621	0.179843	0.290102	0.291543	0.276496	0.061534	0.159505	0.17252	0.351197	0.287238	0.256605	0.113447
D12	1115	1,3% Butanol	Not cherrypicked	0.180504	0.212852	0.391705	0.207928	0.217273	0.246799	0.366704	0.186248	0.308215	0.309625	0.283691	0.063307	0.152933	0.187674	0.310353	0.38199	0.263041	0.129816
M6	1116	1,3% Butanol	Not cherrypicked	0.206941	0.210185	0.188877	0.217811	0.180227	0.272164	0.358812	0.182259	0.300336	0.324432	0.295804	0.073102	0.154186	0.177969	0.418609	0	0.269906	0.136826
M6	1117	1,3% Butanol	Not cherrypicked	0.188555	0.218393	0.202701	0.226814	0.178911	0.257183	0.348462	0.17802	0.30056	0.337686	0.304989	0.065975	0.167011	0.186598	0.412271	0	0.267066	0.133567
M6	1118	1,3% Butanol	Not cherrypicked	0.167685	0.204998	0.398245	0.204207	0.202094	0.235351	0.36039	0.169148	0.324334	0.318086	0.287539	0.062981	0.163172	0.351416	0.387502	0.16038	0.262089	0.129174
M6	1119	1,3% Butanol	Not cherrypicked	0.179923	0.218032	0.40748	0.203893	0.243243	0.242597	0.359661	0.190673	0.346952	0.319298	0.290918	0.063076	0.177074	0.174047	0.326474	0.29568	0.272497	0.14056
E10	1120	1,3% Butanol	Not cherrypicked	0.165677	0.2069	0.186737	0.203629	0.199952	0.218769	0.373905	0.20106	0.31154	0.313364	0.290274	0.07344	0.155297	0.172456	0.406823	0.510443	0.263109	0.120257
E10	1121	1,3% Butanol	Not cherrypicked	0.180504	0.212852	0.198302	0.207928	0.211002	0.246799	0.369411	0.186248	0.308215	0.330896	0.305994	0.063307	0.142891	0.178935	0.404614	0.38199	0.263041	0.129816
E10	1122	1,3% Butanol	Not cherrypicked	0.180972	0.204189	0.190578	0.207375	0.196258	0.246636	0.36711	0.174199	0.297141	0.323641	0.303086	0.071059	0.181182	0.179327	0.401661	0.56863	0.272576	0.12631
E10	1123	1,3% Butanol	Not cherrypicked	0.180504	0.212852	0.152218	0.207928	0.197857	0.246799	0.366704	0.186248	0.308215	0.330896	0.305994	0.063307	0.152933	0.178935	0.701229	0.38199	0.263041	0.129816
G11	1124	1,3% Butanol	Not cherrypicked	0.155727	0.210635	0.209215	0.201766	0.201894	0.221898	0.361617	0.1869	0.300604	0.313286	0.284569	0.065565	0.154972	0.178399	0.380774	0.196651	0.262873	0.114782
G11	1125	1,3% Butanol	Not cherrypicked	0.180504	0.212852	0.391705	0.207928	0.215996	0.246799	0.369411	0.202927	0.308215	0.330896	0.290996	0.063307	0.152933	0.178935	0.404614	0.235855	0.263041	0.129816
G11	1126	1,3% Butanol	Not cherrypicked	0.186109	0.205183	0.393427	0.208543	0.23597	0.237355	0.340048	0.173223	0.315547	0.328422	0.297331	0.06178	0.172527	0.179496	0.385449	0.236095	0.275773	0.121826
G11	1127	1,3% Butanol	Not cherrypicked	0.180504	0.212852	0.391705	0.207928	0.248002	0.246799	0.366704	0.201817	0.308215	0.330896	0.305994	0.063307	0.152933	0.178935	0.337573	0.38199	0.263041	0.129816
M9	1128	1,3% Butanol	Not cherrypicked	0.156774	0.219254	0.170964	0.194478	0.291813	0.209783	0.354082	0.198514	0.657238	0.54092	0.656155	0.063332	0.16637	0.167632	0.531423	0	0.220497	0.170005
M9	1129	1,3% Butanol	Not cherrypicked	0.178717	0.200257	0.192058	0.215919	0.23173	0.247072	0.280082	0.190721	0.614629	0.443704	0.408598	0.061726	0.162094	0.173793	0.396434	0	0.263626	0.134258
M9	1130	1,3% Butanol	Not cherrypicked	0.194226	0.224549	0.204699	0.241813	0.282024	0.354501	0.397548	0.194367	0.2997	0.347613	0.331422	0.062268	0.163855	0.220041	0.363275	0	0.332718	0.16852
M9	1131	1,3% Butanol	Not cherrypicked	0.206744	0.23602	0.223771	0.255878	0.266966	0.353458	0.333604	0.195758	0.27314	0.374843	0.326343	0.130734	0.166341	0.389205	0.333438	0	0.348531	0.144901
E11	1132	1,3% Butanol	Not cherrypicked	0.177408	0.199539	0.18258	0.221634	0.268542	0.244996	0.708071	0.214735	0.310684	0.511811	0.451254	0.062521	0.168075	0.207126	0.378829	0.540062	0.279292	0.123827
E11	1133	1,3% Butanol	Not cherrypicked	0.180504	0.212852	0.198302	0.207928	0.287187	0.246799	0.369411	0.206986	0.308215	0.838981	0.357058	0.063307	0.152933	0.186241	0.404614	0	0.274501	0.129816
E11	1134	1,3% Butanol	Not cherrypicked	0.140815	0.203865	0.175401	0.200464	0.246332	0.22959	0.352444	0.17712	0.649665	0.467669	0.384463	0.062732	0.155085	0.154122	0.430473	0.156531	0.252686	0.126652
E11	1135	1,3% Butanol	Not cherrypicked	0.180504	0.212852	0.198302	0.207928	0.248002	0.246799	0.366704	0.233485	0.308215	0.323122	0.305994	0.063307	0.152933	0.178935	0.437819	1.20893	0.263041	0.129816
D12	1136	1,3% Butanol	Not cherrypicked	0.16548	0.207785	0.192012	0.191404	0.269291	0.259604	0.769111	0.171121	0.64766	0.344386	0.333395	0.061522	0.174795	0.169903	0.450624	0.307874	0.219012	0.182771
D12	1137	1,3% Butanol	Not cherrypicked	0.180504	0.212852	0.214203	0.207928	0.248002	0.340734	0.738822	0.226124	0.28806	0.330896	0.305994	0.063307	0.152933	0.209344	0.404614	0.256619	0.322422	0.259632
D12	1138	1,3% Butanol	Not cherrypicked	0.152852	0.189543	0.224316	0.159063	0.253547	0.479627	0.357014	0.196252	0.340923	0.313918	0.30776	0.061286	0.174768	0.164147	0.412283	0.559186	0.246533	0.135593
D12	1139	1,3% Butanol	Not cherrypicked	0.180504	0.212852	0.198302	0.207928	0.248002	0.246799	0.366704	0.186248	0.308215	0.330896	0.305994	0.063307	0.152933	0.178935	0.404614	0.38199	0.263041	0.129816
M6	1140	1,3% Butanol	Not cherrypicked	0.17173	0.202078	0.194039	0.200699	0.226156	0.227951	0.330673	0.185658	0.296949	0.476909	0.414896	0.063168	0.147772	0.186611	0.411102	0.388053	0.266993	0.124739
M6	1141	1,3% Butanol	Not cherrypicked	0.170104	0.212168	0.206495	0.195506	0.24728	0.249322	0.338596	0.180572	0.269833	0.330262	0.300022	0.064783	0.149579	0.18871	0.400548	0.569598	0.26009	0.131775
M6	1142	1,3% Butanol	Not cherrypicked	0.354784	0.208648	0.277483	0.209845	0.247588	0.306131	0.3656	0.154756	0.291985	0.320678	0.308678	0.065573	0.15772	0.218215	0.399529	0.293419	0.297265	0.12726
M6	1143	1,3% Butanol	Not cherrypicked	0.181845	0.209644	0.293298	0.207713	0.246499	0.252398	0.360514	0.149064	0.279088	0.330401	0.312735	0.06276	0.150917	0.220703	0.318639	0.580905	0.308571	0.120129
E10	1144	1,3% Butanol	Not cherrypicked	0.183387	0.205139	0.19176	0.23872	0.216145	0.247853	0.362947	0.191529	0.299555	0.461252	0.768121	0.067306	0.167926	0.189835	0.400118	0.541455	0.25728	0.135897
E10	1145	1,3% Butanol	Not cherrypicked	0.180504	0.212852	0.198302	0.207928	0.248002	0.246799	0.369411	0.20196	0.308215	0.330896	0.305994	0.063307	0.152933	0.191926	0.404614	0.38199	0.263041	0.129816
E10	1146	1,3% Butanol	Not cherrypicked	0.17853	0.218572	0.196468	0.191773	0.240442	0.250594	0.371832	0.186849	0.622766	0.457809	0.391234	0.064833	0.151198	0.181497	0.405826	0.491035	0.238028	0.131258
E10	1147	1,3% Butanol	Not cherrypicked	0.180504	0.212852	0.198302	0.207928	0.276152	0.246799	0.366704	0.178417	0.317916	0.436578	0.393706	0.063307	0.152933	0.178935	0.404614	0.38199	0.263041	0.129816
G11	1148	1,3% Butanol	Not cherrypicked	0.187374	0.215423	0.237199	0.223254	0.254569	0.311126	0.715579	0.155941	0.316406	0.331028	0.334083	0.065321	0.151225	0.229246	0.394993	0.212608	0.275621	0.137401
G11	1149	1,3% Butanol	Not cherrypicked	0.187652	0.212852	0	0.207928	0.248002	0.299966	0.366704	0.186248	0.308215	0.330896	0.305994	0.063307	0.152933	0.403666	0.404614	0.353029	0.283772	0.129816
G11	1150	1,3% Butanol	Not cherrypicked	0.161616	0.197913	0.200645	0.174523	0.244963	0.199939	0.365822	0.14529	0.367955	0.327309	0.300849	0.061327	0.162755	0.168702	0.418823	0.238923	0.231871	0.105304
G11	1151	1,3% Butanol	Not cherrypicked	0.203867	0.212852	0.198302	0.207928	0.248002	0.246799	0.366704	0.186248	0.308215	0.330896	0.305994	0.063307	0.152933	0.220896	0.359837	0.38199	0.296416	0.129816
T19	1153	1,3% Butanol	Not cherrypicked	0	0	0	0	0	0	0.471056	0	0	0.334945	0	0	0	0	0	0.149354	0	0
T19	1155	1,3% Butanol	Not cherrypicked	0	0	0	0	0	0	0.416388	0	0	0	0	0	0	0	1.83547	0.132284	0	0
G4	1157	1,3% Butanol	Not cherrypicked	0	0	0	0	0	0	0	0.367353	0	0	0	0	0	0	0.691101	0	0	0
G4	1159	1,3% Butanol	Not cherrypicked	0	0	0	0	0	0	0.446769	0	0	0	0	0	0	0	0.689694	0.253606	0	0
M10	1161	1,3% Butanol	Not cherrypicked	0	0	0	0	0	0	0.263159	0	0	0	0	0	0	0	0	0	0	0
M10	1163	1,3% Butanol	Not cherrypicked	0.139607	0.195211	0.198302	0.191796	0.248002	0.246799	0.369411	0.15605	0.308215	0.330896	0.305994	0.063307	0.152933	0.156669	0.404614	0.125221	0.235178	0.129816
E2	1165	1,3% Butanol	Not cherrypicked	0	0	0	0	0	0	0	0	0	0	0	0	0	0	0	0.111665	0	0
E2	1167	1,3% Butanol	Not cherrypicked	0	0	0	0	0	0	0.276003	0	0	0	0	0	0	0	0.435682	0.313134	0	0
T7	1169	1,3% Butanol	Not cherrypicked	0	0	0	0	0	0	0	0	0	0	0	0	0	0	0	0	0	0
T7	1171	1,3% Butanol	Not cherrypicked	0	0	0	0	0	0	0	0	0	0	0	0	0	0	0	0	0	0
M13	1173	1,3% Butanol	Not cherrypicked	0	0	0	0	0	0	0	0	0	0	0	0	0	0	0.405038	0.125221	0	0
M13	1175	1,3% Butanol	Not cherrypicked	0	0	0	0	0	0	0.24157	0	0	0	0	0	0	0	0.547852	0.125221	0	0
T19	1177	1,3% Butanol	Not cherrypicked	0	0	0.187822	0	0	0	0.379875	0.218337	0	0	0	0	0	0	0	0	0	0
T19	1179	1,3% Butanol	Not cherrypicked	0	0	0.205389	0	0	0	0.368896	0.127739	0	0	0	0	0	0	0	0	0	0
G4	1181	1,3% Butanol	Not cherrypicked	0	0	0.193403	0	0	0	0	0	0	0	0	0	0	0	0	0	0	0
G4	1183	1,3% Butanol	Not cherrypicked	0	0	0.193403	0	0	0	0.324472	0	0	0	0	0	0	0	0	0	0	0
M10	1185	1,3% Butanol	Not cherrypicked	0	0	0.193403	0	0	0	0	0.412555	0	0	0	0	0	0	0	0	0	0
M10	1187	1,3% Butanol	Not cherrypicked	0	0	0.193403	0	0	0	0.372117	0.199377	0	0	0	0	0	0	0	0	0	0
E2	1189	1,3% Butanol	Not cherrypicked	0	0	0.24133	0	0	0	0.320171	0.457127	0	0	0	0	0	0	0	0.161798	0	0
E2	1191	1,3% Butanol	Not cherrypicked	0	0	0.208069	0	0	0	0.390545	0	0	0	0	0	0	0	0	0.14063	0	0
T7	1193	1,3% Butanol	Not cherrypicked	0	0	0.193403	0	0	0	0.372117	0	0	0	0	0	0	0	0	0	0	0
T7	1195	1,3% Butanol	Not cherrypicked	0	0	0.193403	0	0	0	0.331474	0	0	0	0	0	0	0	0	0.172048	0	0
M13	1197	1,3% Butanol	Not cherrypicked	0	0	0.193403	0	0	0	0	0	0	0	0	0	0	0	0	0	0	0
M13	1199	1,3% Butanol	Not cherrypicked	0	0	0.193403	0	0	0.85263	0.463433	0	0	0	0	0	0	0	0	0.125221	0	0
T19	1200	1,3% Butanol	Not cherrypicked	0.195648	0.233584	0.237747	0.229179	0.249475	0.284652	0.306294	0.181063	0.334255	0.342836	0.314508	0.067381	0.153101	0.218501	0.400004	12.1674	0.293417	0.122084
T19	1201	1,3% Butanol	Not cherrypicked	0.162866	0.20243	0.184991	0.268793	0.229528	0.267882	0.675793	0.169923	0.478386	0.425041	0.328238	0.06771	0.148603	0.180398	0.603217	0.337646	0.268269	0.116531
T19	1202	1,3% Butanol	Not cherrypicked	0	0	0.150256	0	0	0	0	0	0	0	0	0	0	0	0.501461	0.229739	0	0
T19	1203	1,3% Butanol	Not cherrypicked	0	0	0.164771	0	0	0.294295	0	0	0	0	0	0	0	0	0.483959	0.16208	0	0
G4	1204	1,3% Butanol	Not cherrypicked	0	0	0.228189	0	0	0	0.357911	0	0	0	0	0	0	0	0	0.233716	0	0
G4	1205	1,3% Butanol	Not cherrypicked	0.180504	0.212852	0.195853	0.207928	0.248002	0.246799	0.338574	0.186248	0.354538	0.330896	0.305994	0.063307	0.152933	0.178935	0.384862	0.253606	0.263041	0.129816
G4	1206	1,3% Butanol	Not cherrypicked	0.169419	0.211929	0.204496	0.213925	0.243999	0.241384	0.681661	0.182012	0.32823	0.307364	0.302967	0.062646	0.157723	0.167716	0.482877	0.27705	0.269131	0.123556
G4	1207	1,3% Butanol	Not cherrypicked	0.180504	0.212852	0.212426	0.207928	0.248002	0.246799	0.311367	0.186248	0.333474	0.330896	0.305994	0.063307	0.152933	0.178935	0.444588	0.125221	0.263041	0.129816
M10	1208	1,3% Butanol	Not cherrypicked	0.175483	0.215304	0.181821	0.194762	0.249498	0.233669	0.346594	0.18577	0.312166	0.339192	0.284069	0.064331	0.158422	0.17672	0.396483	0.3285	0.252463	0.130917
M10	1209	1,3% Butanol	Not cherrypicked	0	0	0.193403	0	0	0	0	0	0	0	0	0	0	0	0.687691	0.070357	0	0
M10	1210	1,3% Butanol	Not cherrypicked	0	0	0.170113	0	0	0	0	0	0	0	0	0	0	0	0.762374	0.269686	0	0
M10	1211	1,3% Butanol	Not cherrypicked	0	0.213443	0.193403	0	0.24521	0	0	0	0	0	0	0	0	0	0.778427	0.125221	0	0
E2	1212	1,3% Butanol	Not cherrypicked	0.170422	0.220159	0.196857	0.209496	0.248396	0.254102	0.325223	0.182295	0.347337	0.350289	0.312956	0.06013	0.150327	0.190525	0.384504	0.46641	0.266185	0.254687
E2	1213	1,3% Butanol	Not cherrypicked	0.182117	0.235139	0.238531	0.209466	0.256999	0.294184	0.332165	0.187816	0.290492	0.329182	0.290729	0.066505	0.147037	0.204868	0.446494	1.3713	0.268889	0.127626
E2	1214	1,3% Butanol	Not cherrypicked	0	0	0.197287	0	0	0	0	0	0	0	0	0	0	0	0.183774	0	0	0
E2	1215	1,3% Butanol	Not cherrypicked	0	0	0.173902	0	0	0	0	0	0	0	0	0	0	0	0	0	0	0
T7	1216	1,3% Butanol	Not cherrypicked	0.168903	0.204092	0.19624	0.273282	0.236004	0.239797	0.34389	0.172118	0.471208	0.385925	0.334403	0.061746	0.150177	0.161844	0.484199	0.430387	0.235174	0.111775
T7	1217	1,3% Butanol	Not cherrypicked	0.16905	0.212852	0.195853	0.207928	0.248002	0.246799	0.345569	0.186248	0.337062	0.330896	0.305994	0.063307	0.152933	0.163548	0.404614	0.276595	0.263041	0.129816
T7	1218	1,3% Butanol	Not cherrypicked	0.168377	0.211692	0.213047	0.202721	0.257652	0.249836	0.335932	0.182109	0.321109	0.333577	0.303726	0.063842	0.153822	0.164909	0.458885	0	0.275714	0.131197
T7	1219	1,3% Butanol	Not cherrypicked	0.180504	0.212852	0.195853	0.207928	0.248002	0.246799	0.738822	0.186248	0.308215	0.330896	0.305994	0.063307	0.152933	0.178935	0.404614	0.38199	0.263041	0.129816
M13	1220	1,3% Butanol	Not cherrypicked	0	0	0.143374	0	0	0	0	0	0	0	0	0	0	0	0.828756	0.268158	0	0
M13	1221	1,3% Butanol	Not cherrypicked	0	0	0.178397	0	0	0	0	0	0	0	0	0	0	0	0	0	0	0
M13	1222	1,3% Butanol	Not cherrypicked	0	0	0.203697	0	0	0	0.372117	0	0	0	0	0	0	0	0.496157	0.481797	0	0
M13	1223	1,3% Butanol	Not cherrypicked	0	0	0.193403	0	0	0	0	0	0	0	0	0	0	0	0.404189	0	0	0
T19	1224	1,3% Butanol	Not cherrypicked	0	0	0.252234	0	0	0	0	0.199377	0	0	0	0	0	0	0	0	0	0
T19	1225	1,3% Butanol	Not cherrypicked	0	0	0.234657	0	0	0	0.35978	0	0	0	0	0	0	0	0	0	0	0
T19	1226	1,3% Butanol	Not cherrypicked	0.181471	0.199049	0.196566	0.202238	0.231615	0.196738	0.383065	0.174934	0.317262	0.317438	0.311397	0.059464	0.160451	0.169519	0.39331	0	0.217558	0.126088
T19	1227	1,3% Butanol	Not cherrypicked	0.175285	0.183515	0.194541	0.169356	0.229201	0.16544	0.40126	0.161164	0.306772	0.305402	0.289877	0.060423	0.131305	0.180998	0.381241	0	0.203748	0.123689
G4	1228	1,3% Butanol	Not cherrypicked	0	0	0.220273	0	0	0	0.319956	0	0	0	0	0	0	0	0.67515	0.260033	0	0
G4	1229	1,3% Butanol	Not cherrypicked	0.180504	0.212852	0.391705	0.187482	0.248002	0.15997	0.412679	0.205008	0.332243	0.330896	0.305994	0.063307	0.152933	0.178935	0.404614	0	0.191888	0.129816
G4	1230	1,3% Butanol	Not cherrypicked	0.178809	0.200373	0.21951	0.168954	0.226705	0.398135	0.396773	0.183525	0.31543	0.325534	0.283152	0.053103	0.138398	0.156523	0.38039	0.220883	0.189274	0.123944
G4	1231	1,3% Butanol	Not cherrypicked	0	0	0.279307	0	0	0	0.372117	0	0	0	0	0	0	0	0	0	0	0
M10	1232	1,3% Butanol	Not cherrypicked	0.189116	0.212652	0.196972	0.19012	0.244351	0.187305	0.389413	0.169369	0.325498	0.679618	0.319148	0.058997	0.155151	0.162478	0.388104	19.6816	0.221181	0.128486
M10	1233	1,3% Butanol	Not cherrypicked	0.180504	0.202877	0.195853	0.196581	0.248002	0.195712	0.369411	0.171497	0.308215	0.330896	0.305994	0.063307	0.152933	0.178935	0.404614	0.38199	0.22141	0.129816
M10	1234	1,3% Butanol	Not cherrypicked	0.17051	0.204269	0.214834	0.229558	0.24999	0.17601	0.427988	0.161028	0.284696	0.33366	0.313704	0.063496	0.151553	0.1781	0.343642	0.158273	0.198065	0.122439
M10	1235	1,3% Butanol	Not cherrypicked	0.180504	0.212852	0.187612	0.207928	0.248002	0.168336	0.448471	0.171998	0.308215	0.330896	0.305994	0.063307	0.152933	0.178935	0.404614	0.38199	0.190917	0.129816
E2	1236	1,3% Butanol	Not cherrypicked	0.16935	0.178819	0.403313	0.183206	0.258486	0.167143	0.31354	0.183529	0.360584	0.340509	0.308691	0.061786	0.166266	0.177202	0.389754	0.210436	0.193178	0.132389
E2	1237	1,3% Butanol	Not cherrypicked	0.157434	0.185151	0.194307	0.174172	0.230687	0.149541	0.346553	0.194342	0.343167	0.310519	0.275992	0.051876	0.144495	0.164517	0.331286	0.12896	0.183007	0.119532
E2	1238	1,3% Butanol	Not cherrypicked	0.173861	0.213276	0.202278	0.216321	0.249254	0.18699	0.329313	0.167442	0.291122	0.355684	0.306978	0.065535	0.157815	0.164874	0.411595	0.179375	0.203088	0.125697
E2	1239	1,3% Butanol	Not cherrypicked	0.189811	0.199244	0.180903	0.209661	0.243655	0.175491	0.40895	0.166653	0.312174	0.333496	0.307326	0.06615	0.149363	0.182953	0.41037	0.196611	0.189448	0.124928
T7	1240	1,3% Butanol	Not cherrypicked	0.168341	0.166684	0.376832	0.186522	0.252306	0.174233	0.356993	0.202237	0.377434	0.360433	0.313895	0.05786	0.165875	0.176114	0.43781	0.141364	0.20079	0.123981
T7	1241	1,3% Butanol	Not cherrypicked	0	0	0.193403	0	0	0	0	0.301501	0	0	0	0	0	0	0.17195	0.38199	0	0
T7	1242	1,3% Butanol	Not cherrypicked	0.159564	0.190171	0.191066	0.172298	0.245135	0.173445	0.374622	0.184063	0.363697	0.341733	0.289798	0.054019	0.149856	0.178949	0.408774	0.342933	0.19011	0.121621
T7	1243	1,3% Butanol	Not cherrypicked	0	0	0.193403	0	0	0	0.372117	0	0	0	0	0	0	0	0.170694	0.13265	0	0
M13	1244	1,3% Butanol	Not cherrypicked	0.162229	0.204424	0.21242	0.415362	0.243919	0.202858	0.348763	0.163269	0.290165	0.417989	0.312553	0.061535	0.151509	0.160186	0.42041	0.455834	0.200442	0.128307
M13	1245	1,3% Butanol	Not cherrypicked	0.169435	0.212852	0.195853	0.415857	0.248002	0.190724	0.336828	0.160236	0.308215	0.421958	0.305994	0.066121	0.152933	0.165901	0.404614	0.172145	0.19548	0.129816
M13	1246	1,3% Butanol	Not cherrypicked	0.178952	0.188587	0.188588	0.233118	0.249165	0.186459	0.716681	0.163485	0.2839	0.353195	0.301983	0.06532	0.150142	0.348306	0.41463	0.121258	0.202456	0.130366
M13	1247	1,3% Butanol	Not cherrypicked	0.171776	0.200773	0.185925	0.207928	0.248002	0.173767	0.369411	0.186248	0.308215	0.330896	0.305994	0.063307	0.152933	0.209655	0.404614	0.20286	0.471728	0.129816
T19	1249	1,3% Butanol	Not cherrypicked	0	0	0	0	0	0	0.353051	0	0	0	0	0	0	0	0	0.142075	0	0
T19	1251	1,3% Butanol	Not cherrypicked	0	0	0.226858	0	0	0	0.366691	0	0	0	0	0	0	0	0.269949	0.152564	0	0
G4	1253	1,3% Butanol	Not cherrypicked	0	0	0	0	0	0	0	0	0	0	0	0	0	0	0	0	0	0
G4	1255	1,3% Butanol	Not cherrypicked	0	0	0	0	0	0	0.372117	0	0	0	0	0	0	0	1.13394	0	0	0
M10	1257	1,3% Butanol	Not cherrypicked	0	0	0	0	0	0	0	0	0	0	0	0	0	0	0	0	0	0
M10	1259	1,3% Butanol	Not cherrypicked	0	0	0.170313	0	0	0	0.372117	0	0	0	0	0	0	0	0	0.361656	0	0
E2	1261	1,3% Butanol	Not cherrypicked	0	0	0	0	0	0	0.31532	0	0	0	0	0	0	0	1.42819	0	0	0
E2	1263	1,3% Butanol	Not cherrypicked	0	0	0	0	0	0	0.357037	0	0	0	0	0	0	0	0	0.208404	0	0
T7	1265	1,3% Butanol	Not cherrypicked	0	0	0	0	0	0	0.372117	0	0	0	0	0	0	0	0.263826	0	0	0
T7	1267	1,3% Butanol	Not cherrypicked	0	0	0	0	0	0	0.292595	0	0	0	0	0	0	0	0.088847	0.125221	0	0
M13	1269	1,3% Butanol	Not cherrypicked	0	0	0	0	0	0	0	0.413893	0	0	0	0	0	0	0	0	0	0
M13	1271	1,3% Butanol	Not cherrypicked	0	0	0.193403	0	0	0	0.372117	0	0	0	0	0	0	0	0.85601	0.125221	0	0
T19	1273	1,3% Butanol	Not cherrypicked	0.13639	0.181032	0.153557	0.427432	0.256723	0.184336	0.324913	0.165789	0.321377	0.335937	0.307581	0.050363	0.143946	0.141928	0.447627	0.173896	0.209159	0.110343
T19	1275	1,3% Butanol	Not cherrypicked	0.155701	0.187926	0.154538	0.224212	0.244883	0.217479	0.329984	0.181113	0.309745	0.358795	0.290649	0.056184	0.138961	0.148163	0.360808	0	0.234945	0.134974
G4	1277	1,3% Butanol	Not cherrypicked	0.180504	0.212852	0.198302	0.207928	0.248002	0.246799	0.364205	0.186248	0.308215	0.330896	0.305994	0.063307	0.152933	0.201718	0.404614	0.38199	0.263041	0.129816
G4	1279	1,3% Butanol	Not cherrypicked	0.137564	0.188566	0.157029	0.273875	0.224662	0.194759	0.3425	0.179686	0.344692	0.31045	0.305994	0.063307	0.143197	0.148117	0.428636	0.825071	0.242689	0.116563
M10	1281	1,3% Butanol	Not cherrypicked	0.180504	0.193885	0.198302	0.186841	0.248002	0.246799	0.325688	0.186248	0.24234	0.309792	0.285533	0.063307	0.152933	0.170563	0.359158	1.34073	0.263041	0.107923
M10	1283	1,3% Butanol	Not cherrypicked	0.165488	0.197177	0.17871	0.207928	0.248002	0.234507	0.327231	0.186248	0.277787	0.330896	0.287114	0.063307	0.152933	0.156484	0.35447	0.125221	0.263041	0.129816
E2	1285	1,3% Butanol	Not cherrypicked	0.16067	0.212477	0.196424	0.225999	0.233555	0.217161	0.335868	0.180415	0.273927	0.33298	0.307678	0.067862	0.150039	0.198946	0.358862	0.340494	0.260422	0.13303
E2	1287	1,3% Butanol	Not cherrypicked	0.171861	0.211796	0.182619	0.200395	0.256764	0.258198	0.330058	0.198457	0.267845	0.327751	0.294921	0.066009	0.158061	0.2122	0.37558	0.116408	0.264029	0.145803
T7	1289	1,3% Butanol	Not cherrypicked	0.150601	0.197377	0.17901	0.23984	0.180412	0.246799	0.33621	0.170437	0.461807	0.330896	0.305994	0.063307	0.152933	0.16197	0.388053	0.253606	0.249699	0.111965
T7	1291	1,3% Butanol	Not cherrypicked	0.180504	0.187148	0.218286	0.207928	0.248002	0.246799	0.336914	0.186248	0.266785	0.308187	0.305994	0.063307	0.152933	0.223202	0.404614	0.178836	0.263041	0.129816
M13	1293	1,3% Butanol	Not cherrypicked	0.180504	0.18489	0.195853	0.415857	0.248002	0.246799	0.285997	0.177841	0.308215	0.330896	0.305994	0.063307	0.144033	0.15486	0.343507	1.84634	0.21536	0.116159
M13	1295	1,3% Butanol	Not cherrypicked	0.180504	0.212852	0.391705	0.207928	0.248002	0.246799	0.350263	0.186248	0.288806	0.330896	0.305994	0.063307	0.152933	0.204957	0.36432	0.38199	0.263041	0.129816
T19	1296	1,3% Butanol	Not cherrypicked	0.162435	0.222206	0.226611	0.208105	0.256042	0.234184	0.895061	0.175748	0.343815	0.319316	0.304131	0.0618	0.155442	0.183463	0.524276	0	0.254771	0.132348
T19	1297	1,3% Butanol	Not cherrypicked	0.189198	0.204261	0.185326	0.19537	0.25889	0.218878	0.473925	0.204006	0.316462	0.321896	0.29522	0.060669	0.173123	0.174867	0.477118	0	0.244575	0.155491
T19	1298	1,3% Butanol	Not cherrypicked	0	0	0	0	0	0	0	0	0	0	0	0	0	0	0	0	0	0
T19	1299	1,3% Butanol	Not cherrypicked	0	0	0	0	0	0	0	0	0	0	0	0	0	0	0.534647	0	0	0
G4	1300	1,3% Butanol	Not cherrypicked	0.195293	0.227341	0.195385	0.190401	0.240923	0.238136	0.789308	0.287292	0.314493	0.338393	0.319384	0.06308	0.171134	0.17484	0.431483	0.330809	0.258237	0.124314
G4	1301	1,3% Butanol	Not cherrypicked	0.180504	0.212852	0.198302	0.207928	0.248002	0.246799	0.366704	0.186248	0.308215	0.330896	0.305994	0.063307	0.152933	0.178935	0.404614	0.38199	0.263041	0.129816
G4	1302	1,3% Butanol	Not cherrypicked	0.16681	0.227971	0.198302	0.233122	0.240806	0.257218	0.376808	0.169032	0.302483	0.345327	0.307664	0.060251	0.171248	0.179082	0.40331	0.243143	0.250334	0.132661
G4	1303	1,3% Butanol	Not cherrypicked	0.180504	0.212852	0.198302	0.207928	0.248002	0.246799	0.499755	0.186248	0.308215	0.330896	0.305994	0.063307	0.178165	0.178935	0.445936	0.38199	0.263041	0.129816
M10	1304	1,3% Butanol	Not cherrypicked	0	0	0	0	0	0	0.405186	0	0	0	0	0	0	0	0.371295	0.291486	0	0
M10	1305	1,3% Butanol	Not cherrypicked	0	0	0	0	0	0	0.194536	0	0	0	0	0	0	0	0.744213	0.38199	0	0
M10	1306	1,3% Butanol	Not cherrypicked	0	0	0	0	0	0	0	0	0	0	0	0	0	0	0	0.534899	0	0
M10	1307	1,3% Butanol	Not cherrypicked	0	0	0	0	0	0	0.228929	0	0	0	0	0	0	0	0.200298	0	0	0
E2	1308	1,3% Butanol	Not cherrypicked	0.166234	0.218857	0.21722	0.228349	0.250086	0.249768	0.746199	0.182486	0.303367	0.351353	0.319257	0.062546	0.151959	0.161116	0.431489	0.293656	0.260431	0.13162
E2	1309	1,3% Butanol	Not cherrypicked	0.166099	0.22049	0	0.218999	0.262677	0.227359	0.75717	0.169674	0.287061	0.333291	0.304347	0.063255	0.159307	0.167553	0.423991	0.849145	0.26491	0.259481
E2	1310	1,3% Butanol	Not cherrypicked	0.189775	0.223168	0.20175	0.153608	0.299765	0.225832	0.443524	0.192332	0.401969	0.334802	0.346031	0.068454	0.219299	0.155974	0.446371	0	0.248496	0.184826
E2	1311	1,3% Butanol	Not cherrypicked	0	0	0	0	0	0	0	0	0	0	0	0	0	0	0	0	0	0
T7	1312	1,3% Butanol	Not cherrypicked	0.178507	0.208456	0.186528	0.208967	0.236229	0.234818	0.750009	0.407007	0.312733	0.331139	0.314939	0.063374	0.154536	0.171036	0.401219	0.494143	0.261381	0.13731
T7	1313	1,3% Butanol	Not cherrypicked	0.180504	0.212852	0.198302	0.207928	0.248002	0.296795	0.738822	0.186248	0.308215	0.330896	0.305994	0.063307	0.152933	0.178935	0.404614	0.253606	0.263041	0.129816
T7	1314	1,3% Butanol	Not cherrypicked	0.180366	0.226733	0.215924	0.208587	0.239436	0.265443	0.333628	0.184436	0.299479	0.326169	0.31325	0.062991	0.176823	0.161805	0.434757	0.271822	0.260293	0.131372
T7	1315	1,3% Butanol	Not cherrypicked	0.18817	0.212852	0.198302	0.207928	0.248002	0.246799	0.261013	0.186248	0.308215	0.330896	0.305994	0.063307	0.3072	0.16391	0.404614	0.606547	0.263041	0.129816
M13	1316	1,3% Butanol	Not cherrypicked	0	0	0	0	0	0	0	0	0	0	0	0	0	0	0.213468	0.121444	0	0
M13	1317	1,3% Butanol	Not cherrypicked	0	0	0	0	0	0	0	0	0	0	0	0	0	0	0	0.38199	0	0
M13	1318	1,3% Butanol	Not cherrypicked	0	0	0	0	0	0	0	0	0	0	0	0	0	0	0.818177	0.386726	0	0
M13	1319	1,3% Butanol	Not cherrypicked	0	0	0	0	0	0	0.142899	0	0	0	0	0	0	0	0.404189	0	0	0
T19	1320	1,3% Butanol	Not cherrypicked	0	0	0.233314	0	0	0	0	0	0	0	0	0	0	0	0	0	0	0.316076
T19	1321	1,3% Butanol	Not cherrypicked	0	0	0.211736	0	0	0	0	0	0	0	0	0	0	0	0.432308	1.37723	0	0
T19	1322	1,3% Butanol	Not cherrypicked	0	0	0.188874	0	0	0	0	0	0	0	0	0	0	0	0.665869	0	0	0
T19	1323	1,3% Butanol	Not cherrypicked	0	0	0.244877	0	0	0	0.373905	0	0	0	0	0	0	0	0.41026	0	0	0
G4	1324	1,3% Butanol	Not cherrypicked	0	0	0.18101	0	0	0	0	0	0	0	0	0	0	0	0	0.189772	0	0
G4	1325	1,3% Butanol	Not cherrypicked	0	0	0.193403	0	0	0	0	0	0	0	0	0	0	0	0	0	0	0
G4	1326	1,3% Butanol	Not cherrypicked	0	0	0.193368	0	0	0	0.417754	0	0	0	0	0	0	0	0.699934	0.282067	0	0
G4	1327	1,3% Butanol	Not cherrypicked	0	0	0.193403	0	0	0	0.372117	0	0	0	0	0	0	0	0	0	0	0
M10	1328	1,3% Butanol	Not cherrypicked	0	0	0.260397	0	0	0	0.317008	0	0	0	0	0	0	0	0.473457	0.807835	0	0
M10	1329	1,3% Butanol	Not cherrypicked	0	0	0.193403	0	0	0	0	0	0	0	0	0	0	0	0	0	0	0
M10	1330	1,3% Butanol	Not cherrypicked	0	0	0.210046	0	0	0	0.365216	0	0	0	0	0	0	0	0.911949	1.6142	0	0
M10	1331	1,3% Butanol	Not cherrypicked	0	0	0.193403	0	0	0	0.369411	0	0	0	0	0	0	0	0	0	0	0
E2	1332	1,3% Butanol	Not cherrypicked	0	0	0.191197	0	0	0	0	0	0	0	0	0	0	0	0	0	0	0
E2	1333	1,3% Butanol	Not cherrypicked	0	0	0.187772	0	0	0	0.406572	0	0	0	0	0	0	0	0	1.05027	0	0
E2	1334	1,3% Butanol	Not cherrypicked	0	0	0.186713	0	0	0	0	0	0	0	0	0	0	0	0	0	0	0
E2	1335	1,3% Butanol	Not cherrypicked	0	0	0.204966	0	0	0	0.341597	0	0	0	0	0	0	0	0.278441	0.110253	0	0
T7	1336	1,3% Butanol	Not cherrypicked	0	0	0.15935	0	0	0	0.153245	0	0	0	0	0	0	0	0	1.12579	0	0
T7	1337	1,3% Butanol	Not cherrypicked	0	0	0.193403	0	0	0	0	0	0	0	0	0	0	0	0	0	0	0
T7	1338	1,3% Butanol	Not cherrypicked	0	0	0.173774	0	0	0	0.402391	0	0	0	0	0	0	0	0	0.104625	0	0
T7	1339	1,3% Butanol	Not cherrypicked	0	0	0.193403	0	0	0	0	0	0	0	0	0	0	0	0.978037	0.125221	0	0
M13	1340	1,3% Butanol	Not cherrypicked	0	0	0.192623	0	0	0	0	0	0	0	0	0	0	0	0	0.272433	0	0
M13	1341	1,3% Butanol	Not cherrypicked	0	0	0.193403	0	0	0	0	0	0	0	0	0	0	0	0	1.37693	0	0
M13	1342	1,3% Butanol	Not cherrypicked	0	0	0.193518	0	0	0	0.404886	0	0	0	0	0	0	0	0.732553	0.284734	0	0
M13	1343	1,3% Butanol	Not cherrypicked	0	0	0.193403	0	0	0	0.372117	0	0	0	0	0	0	0	0.897036	0.125221	0	0
E8	1345	1,3% Butanol	Not cherrypicked	0	0	0	0	0	0	0.363616	0	0	0	0	0	0	0	0	0.131039	0	0
E8	1347	1,3% Butanol	Not cherrypicked	0	0	0	0	0	0	0.403933	0	0	0	0	0	0	0	0.702405	0.154936	0	0
E6	1349	1,3% Butanol	Not cherrypicked	0	0	0	0	0	0	0	0	0	0	0	0	0	0	0.195852	1.17342	0	0
E6	1351	1,3% Butanol	Not cherrypicked	0	0	0	0	0	0	0	0	0	0	0	0	0	0	0.21539	0.125221	0	0
T8	1353	1,3% Butanol	Not cherrypicked	0.180504	0.212852	0.22486	0.207928	0.185177	0.216916	0.366704	0.198012	0.308215	0.330896	0.24149	0.032123	0.152933	0.178935	0.367475	0.125221	0.266528	0.129816
T8	1355	1,3% Butanol	Not cherrypicked	0	0	0	0	0	0	0.372117	0	0	0	0	0	0	0	3.44253	0.253606	0	0
G1	1357	1,3% Butanol	Not cherrypicked	0	0	0	0	0	0	0.370347	0	0	0	0	0	0	0	0	0	0	0
G1	1359	1,3% Butanol	Not cherrypicked	0	0	0	0	0	0	0.372165	0	0	0	0	0	0	0	0	0.119543	0	0
D10	1361	1,3% Butanol	Not cherrypicked	0	0	0	0	0	0	0.265833	0	0	0	0	0	0	0	0.274214	0	0	0
D10	1363	1,3% Butanol	Not cherrypicked	0	0	0	0	0	0	0.372117	0	0	0.351561	0	0	0	0	0.153083	0	0	0
G7	1365	1,3% Butanol	Not cherrypicked	0	0	0	0	0	0	0	0.363798	0	0	0	0	0	0	0.662403	0	0	0
G7	1367	1,3% Butanol	Not cherrypicked	0	0	0	0	0	0	0.372117	0	0	0	0	0	0	0	1.2756	0.125221	0	0
E8	1369	1,3% Butanol	Not cherrypicked	0	0	0	0	0	0	0.278901	0	0	0	0	0	0	0	0	0.368019	0	0
E8	1371	1,3% Butanol	Not cherrypicked	0	0	0.199212	0	0	0	0.387698	0	0	0	0	0	0	0	0	0	0	0
E6	1373	1,3% Butanol	Not cherrypicked	0	0	0	0	0	0	0.228814	0	0	0	0	0	0	0	0	0.125221	0	0
E6	1375	1,3% Butanol	Not cherrypicked	0.150493	0.3558	0.178935	0.415857	0.183906	0.29094	0.251991	0.135456	0.122801	0.661791	0.771253	0.030863	0.087717	0.190835	0.358307	0.125221	0.250243	0.23203
T8	1377	1,3% Butanol	Not cherrypicked	0	0	0.193403	0	0	0	0	0	0	0	0	0	0	0	0.295839	0	0	0
T8	1379	1,3% Butanol	Not cherrypicked	0	0	0.193403	0	0	0	0.467825	0	0	0	0	0	0	0	0.597566	0.125221	0	0
G1	1381	1,3% Butanol	Not cherrypicked	0	0	0	0	0	0	0.266914	0	0	0	0	0	0	0	0.105924	0.548173	0	0
G1	1383	1,3% Butanol	Not cherrypicked	0	0	0.202942	0	0	0	0.417363	0	0	0	0	0	0	0	0.139836	0	0	0
D10	1385	1,3% Butanol	Not cherrypicked	0	0	0	0	0	0	0	0	0	0	0	0	0	0	0.696199	0.382726	0	0
D10	1387	1,3% Butanol	Not cherrypicked	0	0	0	0	0	0	0.372117	0	0	0	0	0	0	0	0.630547	0	0	0
G7	1389	1,3% Butanol	Not cherrypicked	0	0	0.213918	0	0	0	0	0	0	0	0	0	0	0	0.16004	0	0	0
G7	1391	1,3% Butanol	Not cherrypicked	0	0	0.193403	0	0	0	0.372117	0	0	0	0	0	0	0	0	0.086471	0	0
E8	1392	1,3% Butanol	Not cherrypicked	0	0	0.232818	0	0	0	0	0	0	0	0	0	0	0	0	0.230493	0	0
E8	1393	1,3% Butanol	Not cherrypicked	0	0	0.196176	0	0	0	0.204141	0	0	0	0	0	0	0	0	0	0	0
E8	1394	1,3% Butanol	Not cherrypicked	0	0	0	0	0.44514	0	0	0	0	0	0	0	0	0	1.1942	1.07978	0	0
E8	1395	1,3% Butanol	Not cherrypicked	0	0	0	0	0	0	0.118446	0	0	0	0	0	0	0	0	1.19273	0	0
E6	1396	1,3% Butanol	Not cherrypicked	0	0	0	0	0	0	0	0	0.316322	0	0	0	0	0	1.1319	0.266604	0	0
E6	1397	1,3% Butanol	Not cherrypicked	0	0	0.193403	0	0	0	0.372117	0.372963	0	0	0	0	0	0	0.586022	0.125221	0	0
E6	1398	1,3% Butanol	Not cherrypicked	0	0	0.179737	0	0	0	0.372117	0.561724	0	0	0	0	0	0	0.838336	0.697682	0	0
E6	1399	1,3% Butanol	Not cherrypicked	0	0	0.193403	0	0	0	0.372117	0	0	0	0	0	0	0	1.25774	0	0	0
T8	1400	1,3% Butanol	Not cherrypicked	0	0	0	0	0	0	0.389422	0	0	0	0	0	0	0	0.391687	0.212207	0	0
T8	1401	1,3% Butanol	Not cherrypicked	0	0	0	0	0	0	0.239411	0.188143	0	0	0	0	0	0	0	0.125221	0	0
T8	1402	1,3% Butanol	Not cherrypicked	0	0	0	0	0.240806	0	0.370218	0.25508	0	0	0	0	0	0	0.516942	1.1722	0	0
T8	1403	1,3% Butanol	Not cherrypicked	0	0.213443	0	0	0	0.246356	0	0	0	0	0	0	0	0	0.854921	0	0	0
G1	1404	1,3% Butanol	Not cherrypicked	0	0	0.194967	0	0	0	0.372117	0	0	0	0	0	0	0	0.167725	0	0	0
G1	1405	1,3% Butanol	Not cherrypicked	0	0	0.216971	0	0	0	0.372117	0	0	0	0	0	0	0	0	0	0	0
G1	1406	1,3% Butanol	Not cherrypicked	0	0	0	0	0	0	0	0	0	0	0	0	0	0	0.238245	1.39485	0	0
G1	1407	1,3% Butanol	Not cherrypicked	0	0	0	0	0	0	0	0	0	0	0	0	0	0	0.370385	0	0	0
D10	1408	1,3% Butanol	Not cherrypicked	0	0	0.22955	0	0	0	0.372117	0	0	0	0	0	0	0	0.453968	0.302032	0	0
D10	1409	1,3% Butanol	Not cherrypicked	0	0	0.193403	0	0	0	0.527689	0	0	0	0	0	0	0	0.334957	0	0	0
D10	1410	1,3% Butanol	Not cherrypicked	0	0	0.188174	0	0	0	0	0	0.41706	0	0	0	0	0	0.606858	0.186805	0	0
D10	1411	1,3% Butanol	Not cherrypicked	0	0	0.193403	0	0	0	0.372117	0	0	0	0	0	0	0	0.477323	0	0	0
G7	1412	1,3% Butanol	Not cherrypicked	0	0	0	0	0	0	0	0	0	0	0	0	0	0	0.294555	0.209245	0	0
G7	1413	1,3% Butanol	Not cherrypicked	0	0	0	0	0	0	0.109743	0	0	0	0	0	0	0	0	0	0	0
G7	1414	1,3% Butanol	Not cherrypicked	0	0	0	0	0	0	0	0	0	0	0	0	0	0	0.313511	0.675651	0	0
G7	1415	1,3% Butanol	Not cherrypicked	0	0	0	0	0	0	0	0	0	0	0	0	0	0	0.366047	0	0	0
E8	1416	1,3% Butanol	Not cherrypicked	0	0	0.159827	0	0	0	0	0.261431	0	0	0	0	0	0	0	0	0	0
E8	1417	1,3% Butanol	Not cherrypicked	0	0	0.169208	0	0	0	0	0	0	0	0	0	0	0	0	0	0	0
E8	1418	1,3% Butanol	Not cherrypicked	0	0	0.194588	0	0	0	0	0.17372	0	0	0	0	0	0	0	0	0	0
E8	1419	1,3% Butanol	Not cherrypicked	0	0	0.186691	0	0	0	0	0	0	0	0	0	0	0	0	0	0	0
E6	1420	1,3% Butanol	Not cherrypicked	0	0	0.137772	0	0	0	0	0.239994	0	0	0	0	0	0	1.26917	0.551296	0	0
E6	1421	1,3% Butanol	Not cherrypicked	0	0	0.193403	0	0	0	0.569881	0.199377	0	0	0	0	0	0	0	0	0	0
E6	1422	1,3% Butanol	Not cherrypicked	0	0	0.238982	0	0	0	0	0	0	0	0	0	0	0	0	0.816822	0	0
E6	1423	1,3% Butanol	Not cherrypicked	0	0	0.193403	0	0	0	0	0	0	0	0	0	0	0	0	0	0	0
T8	1424	1,3% Butanol	Not cherrypicked	0	0	0.193403	0	0	0	0	0.254468	0	0	0	0	0	0	1.18663	0.770906	0	0
T8	1425	1,3% Butanol	Not cherrypicked	0	0	0.193403	0	0	0	0	0	0	0	0	0	0	0	0	1.2259	0	0
T8	1426	1,3% Butanol	Not cherrypicked	0	0	0.234161	0	0	0	0	0	0	0	0	0	0	0	0.707959	0.934424	0	0
T8	1427	1,3% Butanol	Not cherrypicked	0	0	0.193403	0	0	0	0	0	0	0	0	0	0	0	0	0	0	0
G1	1428	1,3% Butanol	Not cherrypicked	0	0	0.214309	0	0	0	0.385644	0	0	0	0	0	0	0	0	0	0	0
G1	1429	1,3% Butanol	Not cherrypicked	0	0	0.264485	0	0	0	0	0.348972	0	0	0	0	0	0	0	0	0	0
G1	1430	1,3% Butanol	Not cherrypicked	0	0	0.225005	0	0	0	0	0	0	0	0	0	0	0	0.644347	0	0	0
G1	1431	1,3% Butanol	Not cherrypicked	0	0	0.180895	0	0	0	0	0	0	0	0	0	0	0	1.10439	0	0	0
D10	1432	1,3% Butanol	Not cherrypicked	0	0	0.219279	0	0	0	0	0	0	0	0	0	0	0	0.964824	0.287605	0	0
D10	1433	1,3% Butanol	Not cherrypicked	0	0	0.193403	0	0	0	0	0.4158	0	0	0	0	0	0	0.404189	0	0	0
D10	1434	1,3% Butanol	Not cherrypicked	0	0	0.18394	0	0	0	0	0.399805	0	0	0	0	0	0	0	0.638187	0	0
D10	1435	1,3% Butanol	Not cherrypicked	0	0	0	0	0	0	0	0	0	0	0	0	0	0	0	0	0	0
G7	1436	1,3% Butanol	Not cherrypicked	0	0	0.177874	0	0	0	0	0	0	0	0	0	0	0	0.588739	0.201102	0	0
G7	1437	1,3% Butanol	Not cherrypicked	0	0	0.193403	0	0	0	0	0	0	0	0	0	0	0	0	0	0	0
G7	1438	1,3% Butanol	Not cherrypicked	0	0	0.193403	0	0	0	0	0	0	0	0	0	0	0	1.37755	0.206346	0	0
G7	1439	1,3% Butanol	Not cherrypicked	0	0	0.193403	0	0	0	0	0	0	0	0	0	0	0	0	0	0	0
E8	1441	1,3% Butanol	Not cherrypicked	0	0	0.188062	0	0	0.468613	0	0	0	0	0	0	0	0	0	0.126177	0	0
E8	1443	1,3% Butanol	Not cherrypicked	0	0	0.205983	0	0	0	0.292123	0	0	0	0	0	0	0	0	0.210316	0	0
E6	1445	1,3% Butanol	Not cherrypicked	0	0	0.193403	0	0	0	0	0	0	0	0	0	0	0	0.142216	0.125221	0	0
E6	1447	1,3% Butanol	Not cherrypicked	0	0	0.193403	0	0	0	0	0	0	0.351561	0.301181	0	0	0	0.158114	0	0	0
T8	1449	1,3% Butanol	Not cherrypicked	0	0	0.193403	0	0	0	0	0	0	0	0	0	0	0	0	0.104066	0	0
T8	1451	1,3% Butanol	Not cherrypicked	0	0	0.193403	0	0	0	0.372117	0	0	0	0	0	0	0	0.692735	0.125221	0	0
G1	1453	1,3% Butanol	Not cherrypicked	0	0	0.194764	0	0	0	0	0	0	0.351561	0	0	0	0	0	0	0	0
G1	1455	1,3% Butanol	Not cherrypicked	0	0	0.198147	0	0	0	0	0	0	0	0	0	0	0	0.420774	0	0	0
D10	1457	1,3% Butanol	Not cherrypicked	0	0	0.193403	0	0	0	0	0	0	0	0	0	0	0	0.212009	0	0	0
D10	1459	1,3% Butanol	Not cherrypicked	0	0	0.193403	0	0	0	0	0	0	0	0	0	0	0	0	0	0	0
G7	1461	1,3% Butanol	Not cherrypicked	0	0	0.193403	0	0	0	0	0	0	0	0	0	0	0	0.404189	0	0	0
G7	1463	1,3% Butanol	Not cherrypicked	0	0	0.193403	0	0	0	0	0	0	0	0	0	0	0	0.404189	0.110767	0	0
E8	1465	1,3% Butanol	Not cherrypicked	0	0	0.223637	0	0	0	0.389273	0	0	0	0	0	0	0	0	0.261843	0	0
E8	1467	1,3% Butanol	Not cherrypicked	0	0	0.216958	0	0	0	0.380309	0.418703	0	0	0	0	0	0	0	0.126581	0	0
E6	1469	1,3% Butanol	Not cherrypicked	0	0	0.193403	0	0	0	0	0	0	0	0	0	0	0	0.325114	0.836598	0	0
E6	1471	1,3% Butanol	Not cherrypicked	0	0	0.193403	0	0	0	0.372117	0	0	0	0	0	0	0	0	0.186747	0	0
T8	1473	1,3% Butanol	Not cherrypicked	0	0	0	0	0	0	0	0	0	0	0	0	0	0	1.56036	0	0	0
T8	1475	1,3% Butanol	Not cherrypicked	0	0	0.193403	0	0	0	0.341973	0	0	0	0	0	0	0	0	0.125221	0	0
G1	1477	1,3% Butanol	Not cherrypicked	0	0	0.190685	0	0	0	0.394735	0	0	0	0	0	0	0	1.02782	0.111615	0	0
G1	1479	1,3% Butanol	Not cherrypicked	0	0	0.187013	0	0	0	0.345459	0.199377	0	0	0	0	0	0	0	0.105585	0	0
D10	1481	1,3% Butanol	Not cherrypicked	0	0	0.193403	0	0	0	0	0	0	0	0	0	0	0	0.266037	0	0	0
D10	1483	1,3% Butanol	Not cherrypicked	0	0	0.193403	0	0	0	0.738822	0	0	0	0	0	0	0	0.277371	0.125221	0	0
G7	1485	1,3% Butanol	1,3% Butanol	0.161075	0.213443	0.193403	0	0	0	0	0.256348	0	0.287606	0	0	0	0	0.404189	0	0	0
G7	1487	1,3% Butanol	Not cherrypicked	0	0	0.193403	0	0	0	0.480802	0	0	0	0	0	0	0	0.404189	0.125221	0	0
E8	1488	1,3% Butanol	Not cherrypicked	0	0	0.179529	0	0	0	0.372117	0	0	0	0	0	0	0	0	0.26548	0	0
E8	1489	1,3% Butanol	Not cherrypicked	0	0	0.171313	0	0	0	0.383208	0	0	0	0	0	0	0	0	0.309954	0	0
E8	1490	1,3% Butanol	Not cherrypicked	0	0	0.254052	0	0	0	0.372117	0	0	0	0	0	0	0	0.945781	0.198087	0	0
E8	1491	1,3% Butanol	Not cherrypicked	0	0	0.193403	0	0	0	0.315653	0	0	0	0	0	0	0	0.32401	0.185868	0	0
E6	1492	1,3% Butanol	Not cherrypicked	0	0	0.244084	0	0	0	0	0	0	0	0	0	0	0	0	0.683894	0	0
E6	1493	1,3% Butanol	Not cherrypicked	0	0	0.193403	0	0	0	0	0	0	0	0	0	0	0	0	0.125221	0	0
E6	1494	1,3% Butanol	Not cherrypicked	0	0	0.177726	0	0	0	0.361259	0	0	0	0	0	0	0	0	0.550948	0	0
E6	1495	1,3% Butanol	Not cherrypicked	0	0	0.193403	0	0	0	0.372117	0	0	0	0	0	0	0	0	0	0	0
T8	1496	1,3% Butanol	Not cherrypicked	0	0	0.193403	0	0	0	0.167411	0	0	0	0	0	0	0	0.36252	0.179748	0	0
T8	1497	1,3% Butanol	Not cherrypicked	0	0	0	0	0	0	0	0	0	0	0	0	0	0	0	0.099184	0	0
T8	1498	1,3% Butanol	Not cherrypicked	0	0	0.193403	0	0	0	0.372117	0	0	0	0	0	0	0	0.716262	0.221981	0	0
T8	1499	1,3% Butanol	Not cherrypicked	0	0	0	0	0	0	0.372117	0	0	0	0	0	0	0	0.351131	0	0	0
G1	1500	1,3% Butanol	Not cherrypicked	0	0	0.182746	0	0	0	0	0	0	0	0	0	0	0	0	0	0	0
G1	1501	1,3% Butanol	Not cherrypicked	0	0	0.169328	0	0	0	0.326207	0	0	0	0	0	0	0	0.683147	0.134799	0	0
G1	1502	1,3% Butanol	Not cherrypicked	0	0	0.277831	0	0	0	0	0	0	0	0	0	0	0	0.302682	0	0	0
G1	1503	1,3% Butanol	Not cherrypicked	0	0	0.193403	0	0	0	0.363225	0	0	0	0	0	0	0	0.217116	0.173847	0	0
D10	1504	1,3% Butanol	Not cherrypicked	0	0	0.198556	0	0	0	0.409752	0	0	0	0	0	0	0	12.0765	0.283345	0	0
D10	1505	1,3% Butanol	Not cherrypicked	0	0	0.193403	0	0	0	0	0	0	0	0	0	0	0	0	0	0	0
D10	1506	1,3% Butanol	Not cherrypicked	0	0	0.179813	0	0	0	0.36401	0	0	0	0	0	0	0	0	0.532343	0	0
D10	1507	1,3% Butanol	Not cherrypicked	0	0	0.193403	0	0	0	0.372117	0	0	0	0	0	0	0	0.216279	0.52375	0	0
G7	1508	1,3% Butanol	Not cherrypicked	0	0	0.229555	0	0	0	0	0	0	0	0	0	0	0	0.936866	0.21657	0	0
G7	1509	1,3% Butanol	Not cherrypicked	0	0	0	0	0	0	0	0	0	0	0	0	0	0	0	0	0	0
G7	1510	1,3% Butanol	Not cherrypicked	0	0	0	0	0	0	0.427722	0	0	0	0	0	0	0	0.159796	0.176508	0	0
G7	1511	1,3% Butanol	Not cherrypicked	0	0	0	0	0	0	0.372117	0	0	0	0	0	0	0	0.136588	0.237472	0	0
E8	1512	1,3% Butanol	Not cherrypicked	0	0	0	0	0	0	0	0	0	0	0	0	0	0	0.222636	0.294745	0	0
E8	1513	1,3% Butanol	Not cherrypicked	0	0	0	0	0	0	0	0.45858	0	0	0	0	0	0	0	0.365999	0	0
E8	1514	1,3% Butanol	Not cherrypicked	0	0	0	0	0	0	0.317688	0	0	0	0	0	0	0	0.811612	0.145184	0	0
E8	1515	1,3% Butanol	Not cherrypicked	0	0	0	0	0	0	0	0	0	0	0	0	0	0	0.868689	0.203857	0	0
E6	1516	1,3% Butanol	Not cherrypicked	0	0	0	0	0	0	0	0	0	0	0	0	0	0	0	0.416816	0	0
E6	1517	1,3% Butanol	Not cherrypicked	0	0	0	0	0	0	0	0	0	0	0	0	0	0	0	0.321357	0	0
E6	1518	1,3% Butanol	Not cherrypicked	0	0	0	0	0	0	0	0	0	0	0	0	0	0	0.394414	1.39778	0	0
E6	1519	1,3% Butanol	Not cherrypicked	0	0	0	0	0	0	0	0	0	0	0	0	0	0	0	0.125221	0	0
T8	1520	1,3% Butanol	Not cherrypicked	0	0	0	0	0	0	0	0	0	0	0	0	0	0	0	0.185896	0	0
T8	1521	1,3% Butanol	Not cherrypicked	0.182918	0.505402	0	0	0.266413	0	0.314649	0.223438	0	0	0.611988	0.063307	0	0	0.442642	0.125221	0	0
T8	1522	1,3% Butanol	Not cherrypicked	0	0	0	0	0	0	0	0	0	0	0	0	0	0	0.541893	0.167907	0	0
T8	1523	1,3% Butanol	Not cherrypicked	0	0	0	0	0	0	0	0	0	0	0	0	0	0	0	0	0	0
G1	1524	1,3% Butanol	Not cherrypicked	0	0	0	0	0	0	0	0	0	0	0	0	0	0	0.547848	0	0	0
G1	1525	1,3% Butanol	Not cherrypicked	0	0	0	0	0	0	0	0	0	0	0	0	0	0	0.199318	0	0	0
G1	1526	1,3% Butanol	Not cherrypicked	0	0	0	0	0	0	0	0	0	0	0	0	0	0	0	0	0	0
G1	1527	1,3% Butanol	Not cherrypicked	0	0	0	0	0	0	0	0	0	0	0	0	0	0	1.57854	0	0	0
D10	1528	1,3% Butanol	Not cherrypicked	0	0	0	0	0	0	0	0	0	0	0	0	0	0	0	7.55768	0	0
D10	1529	1,3% Butanol	Not cherrypicked	0	0	0	0	0	0	0	0	0	0	0	0	0	0	0	0	0	0
D10	1530	1,3% Butanol	Not cherrypicked	0	0	0	0	0	0	0	0	0	0	0	0	0	0	0	0.203927	0	0
D10	1531	1,3% Butanol	Not cherrypicked	0	0	0	0	0	0	0	0	0	0	0	0	0	0	0	0	0	0
G7	1532	1,3% Butanol	Not cherrypicked	0	0	0	0	0.308846	0	0.238211	0.118246	0	0.351561	0.263077	0.064401	0	0	0.471993	0.378859	0	0
G7	1533	1,3% Butanol	Not cherrypicked	0	0	0	0	0	0	0.293939	0	0	0	0	0	0	0	0	0	0	0
G7	1534	1,3% Butanol	Not cherrypicked	0	0	0	0	0	0	0	0	0	0	0	0	0	0	1.08578	0.40454	0	0
G7	1535	1,3% Butanol	Not cherrypicked	0.180504	0.212852	0.198302	0.184146	0.248002	0.149033	0.431634	0.092702	0.376832	0.661791	0.305994	0.126613	0.074627	0.126324	0.363209	0	0.263041	0.097239
G12	1	20% Fructose + 2-deoxy-glucose	Not cherrypicked	0.184914	0.291881	0.271752	0.184682	0.093102	0.267734	0.273408	0.155173	0.226909	0.370563	0.305483	0.153305	0.126143	0.196363	0.375377	0.166719	0.232454	0.125532
G12	3	20% Fructose + 2-deoxy-glucose	Not cherrypicked	0.187228	0.275617	0.218336	0.166502	0.104944	0.260057	0.260551	0.148962	0.219088	0.380139	0.283491	0.090256	0.119703	0.179837	0.399296	0.186298	0.208582	0.130462
E9	5	20% Fructose + 2-deoxy-glucose	Not cherrypicked	0.148323	0.261523	0.242191	0.15362	0.106035	0.22671	0.232844	0.147095	0.205999	0.356077	0.29403	0.045954	0.248185	0.196079	0.377397	0.125951	0.203648	0.126991
E9	7	20% Fructose + 2-deoxy-glucose	Not cherrypicked	0.166907	0.246031	0.249115	0.166468	0.097469	0.24047	0.244923	0.142096	0.216529	0.338555	0.342892	0.037901	0.106075	0.168064	0.374474	0.128361	0.179713	0.115742
M3	9	20% Fructose + 2-deoxy-glucose	Not cherrypicked	0.17342	0.275887	0.239339	0.200822	0.108128	0.243302	0.229958	0.150779	0.211663	0.366808	0.365966	0	0.126325	0.170367	0.372501	0.148753	0.198571	0.118681
M3	11	20% Fructose + 2-deoxy-glucose	Not cherrypicked	0.156932	0.270546	0.24004	0.162961	0.09759	0.23614	0.238659	0.163434	0.179593	0.332509	0.346053	0.158181	0.148519	0.175655	0.377427	0.173212	0.224486	0.129253
G6	13	20% Fructose + 2-deoxy-glucose	Not cherrypicked	0.158757	0.203645	0.243545	0.178786	0.088779	0.261911	0.256202	0.157903	0.220009	0.319129	0.313238	0.105125	0.123188	0.175274	0.367048	0.149725	0.215195	0.129807
G6	15	20% Fructose + 2-deoxy-glucose	Not cherrypicked	0.173512	0.255255	0.252242	0.182051	0.104465	0.247686	0.261756	0.160504	0.211033	0.357899	0.317026	0.099698	0.092984	0.190802	0.393746	0.139506	0.197447	0.115516
T4	17	20% Fructose + 2-deoxy-glucose	Not cherrypicked	0.14008	0.223727	0.234661	0.159407	0.107836	0.199647	0.272765	0.167812	0.227301	0.370134	0.303096	0.148864	0.096613	0.191778	0.436322	0.285362	0.187186	0.104802
T4	19	20% Fructose + 2-deoxy-glucose	Not cherrypicked	0.157544	0.205788	0.223494	0.169141	0.093535	0.175076	0.24066	0.168952	0.200252	0.348682	0.298757	0.156996	0.193963	0.203521	0.412081	0.27709	0.153284	0.102491
D11	21	20% Fructose + 2-deoxy-glucose	Not cherrypicked	0.13945	0.209984	0.221748	0.134297	0.092619	0.178078	0.244127	0.162857	0.196134	0.322368	0.318368	0.17559	0.101573	0.180576	0.372841	0.130549	0.159587	0.112372
D11	23	20% Fructose + 2-deoxy-glucose	Not cherrypicked	0.269043	0.43103	0.206739	0.291273	0.097689	0.322491	0.207066	0.161346	0.217197	0.319665	0.304858	0.17559	0.243725	0.396916	0.36665	0.145163	0.142677	0.116228
G12	25	20% Fructose + 2-deoxy-glucose	Not cherrypicked	0.157874	0.262015	0.225101	0.127393	0.094793	0.192515	0.251628	0.160317	0.209943	0.309238	0.341642	0.084282	0.195677	0.193646	0.338264	0.128605	0.180801	0.129617
G12	27	20% Fructose + 2-deoxy-glucose	Not cherrypicked	0.155457	0.253973	0.208465	0.170535	0.113778	0.234366	0.296622	0.160628	0.205565	0.379801	0.309738	0.082834	0.109407	0.172374	0.422606	0.161646	0.183539	0.127125
E9	29	20% Fructose + 2-deoxy-glucose	Not cherrypicked	0.148993	0.257752	0.217444	0.139113	0.109642	0.214898	0.253548	0.151318	0.201138	0.332132	0.325793	0.072898	0.216482	0.174549	0.389224	0.12505	0.170808	0.120762
E9	31	20% Fructose + 2-deoxy-glucose	Not cherrypicked	0.159785	0.239127	0.222693	0.162057	0.099571	0.226014	0.253808	0.146011	0.215331	0.323607	0.356373	0.072898	0.096932	0.154403	0.37226	0.121816	0.173113	0.111679
M3	33	20% Fructose + 2-deoxy-glucose	Not cherrypicked	0.150665	0.235874	0.216373	0.15616	0.10707	0.217577	0.23649	0.158972	0.194014	0.350302	0.353518	0	0.112021	0.157086	0.411491	0.125961	0.164852	0.097788
M3	35	20% Fructose + 2-deoxy-glucose	Not cherrypicked	0.127209	0.219026	0.207347	0.121656	0.080937	0.203626	0.225351	0.147634	0.180362	0.294728	0.306975	0.164913	0.125626	0.164442	0.418402	0.153479	0.184292	0.110862
G6	37	20% Fructose + 2-deoxy-glucose	Not cherrypicked	0.131175	0.219329	0.204828	0.144342	0.08815	0.235017	0.237181	0.159517	0.194732	0.294649	0.314904	0.12819	0.108333	0.165939	0.407873	0.146773	0.200377	0.121128
G6	39	20% Fructose + 2-deoxy-glucose	Not cherrypicked	0.170801	0.239811	0.238504	0.177813	0.102345	0.230868	0.298678	0.160569	0.221315	0.3537	0.346528	0.088238	0.201325	0.160631	0.413815	0.14749	0.189827	0.127861
T4	41	20% Fructose + 2-deoxy-glucose	Not cherrypicked	0.128776	0.199331	0.223936	0.14467	0.113261	0.180567	0.28024	0.157924	0.23611	0.353527	0.323693	0.09415	0.09143	0.191125	0.456435	0.125493	0.167673	0.112725
T4	43	20% Fructose + 2-deoxy-glucose	Not cherrypicked	0.152298	0.235641	0.229589	0.163771	0.104298	0.18079	0.251427	0.159158	0.209398	0.321901	0.329916	0.135378	0.093315	0.178993	0.436059	0.128115	0.149552	0.10866
D11	45	20% Fructose + 2-deoxy-glucose	Not cherrypicked	0.153536	0.19247	0.200388	0.157392	0.112417	0.186892	0.237787	0.165034	0.199872	0.32022	0.317862	0.17559	0.108268	0.151049	0.383392	0.127394	0.145612	0.11356
D11	47	20% Fructose + 2-deoxy-glucose	Not cherrypicked	0.234357	0.351227	0.190888	0.233617	0.106878	0.241663	0.211617	0.213119	0.219244	0.324099	0.305972	0	0.208154	0.367692	0.387366	0.104288	0.129858	0.111363
G12	48	20% Fructose + 2-deoxy-glucose	Not cherrypicked	0.165976	0.248681	0.196752	0.150591	0.103521	0.192974	0.270362	0.164709	0.197145	0.328346	0.28857	0.092779	0.212208	0.190605	0.350846	0.133949	0.160059	0.12333
G12	49	20% Fructose + 2-deoxy-glucose	Not cherrypicked	0.158128	0.262081	0.202883	0.151785	0.09901	0.205184	0.247707	0.166503	0.186176	0.309436	0.311017	0.090256	0.08714	0.169896	0.355879	0.137138	0.18217	0.132923
G12	50	20% Fructose + 2-deoxy-glucose	Not cherrypicked	0.154437	0.251543	0.212049	0.155199	0.098013	0.208323	0.267138	0.159136	0.187061	0.30878	0.320436	0.114774	0.184454	0.169569	0.379299	0.132547	0.171379	0.127012
G12	51	20% Fructose + 2-deoxy-glucose	Not cherrypicked	0.139935	0.24023	0.208504	0.152941	0.101245	0.20601	0.251262	0.163064	0.19816	0.333265	0.317164	0.092779	0.099783	0.164242	0.378138	0.136337	0.1679	0.11977
E9	52	20% Fructose + 2-deoxy-glucose	Not cherrypicked	0.143828	0.253595	0.201995	0.150409	0.098062	0.209962	0.272945	0.156856	0.198802	0.342466	0.310115	0.072898	0.201433	0.164351	0.380326	0.1284	0.169404	0.120751
E9	53	20% Fructose + 2-deoxy-glucose	Not cherrypicked	0.163187	0.250101	0.210073	0.140101	0.108692	0.209168	0.276401	0.142467	0.204566	0.328081	0.32298	0.072898	0.211905	0.16498	0.404818	0.123243	0.162847	0.114938
E9	54	20% Fructose + 2-deoxy-glucose	Not cherrypicked	0.148739	0.226982	0.230967	0.13108	0.099221	0.187475	0.264916	0.15888	0.224034	0.340842	0.335352	0.070098	0.206496	0.161305	0.426616	0.121998	0.164909	0.110219
E9	55	20% Fructose + 2-deoxy-glucose	Not cherrypicked	0.158667	0.231476	0.226304	0.134927	0.098741	0.195422	0.253475	0.159393	0.238013	0.349102	0.340341	0.037901	0.112333	0.152477	0.416821	0.123908	0.170232	0.109761
M3	56	20% Fructose + 2-deoxy-glucose	Not cherrypicked	0.170131	0.232328	0.221601	0.155307	0.109084	0.209751	0.243431	0.164553	0.193748	0.346482	0.33278	0	0.11078	0.164645	0.408924	0.124302	0.160836	0.100314
M3	57	20% Fructose + 2-deoxy-glucose	Not cherrypicked	0.148091	0.233013	0.216694	0.141815	0.106585	0.19994	0.239792	0.161103	0.193699	0.349508	0.325675	0.154375	0.111343	0.154785	0.396808	0.12421	0.155641	0.098223
M3	58	20% Fructose + 2-deoxy-glucose	Not cherrypicked	0.134565	0.205843	0.215056	0.12531	0.091008	0.184555	0.239755	0.156282	0.185044	0.317807	0.314899	0	0.091414	0.15075	0.44521	0.120142	0.145312	0.109775
M3	59	20% Fructose + 2-deoxy-glucose	Not cherrypicked	0.133826	0.210971	0.203201	0.120643	0.089115	0.185585	0.217526	0.14571	0.184218	0.311142	0.28487	0	0.082302	0.159126	0.43791	0.120268	0.156773	0.106169
G6	60	20% Fructose + 2-deoxy-glucose	Not cherrypicked	0.140793	0.22531	0.197808	0.137722	0.08685	0.201585	0.21605	0.151318	0.179169	0.300209	0.284576	0.099698	0.088019	0.154405	0.417794	0.123898	0.168156	0.117525
G6	61	20% Fructose + 2-deoxy-glucose	Not cherrypicked	0.16354	0.252207	0.221875	0.152601	0.086157	0.220969	0.226591	0.145966	0.191352	0.315202	0.310841	0.105125	0.098248	0.180535	0.406453	0.131582	0.202734	0.121062
G6	62	20% Fructose + 2-deoxy-glucose	Not cherrypicked	0.190612	0.243006	0.23001	0.165731	0.090733	0.234091	0.261188	0.145961	0.191929	0.347057	0.345493	0.105125	0.091633	0.180532	0.413073	0.152792	0.214149	0.129302
G6	63	20% Fructose + 2-deoxy-glucose	Not cherrypicked	0.172466	0.230752	0.217401	0.15323	0.102543	0.213168	0.275284	0.146403	0.196431	0.344882	0.335148	0.105125	0.101744	0.165657	0.400583	0.133897	0.200502	0.25909
T4	64	20% Fructose + 2-deoxy-glucose	Not cherrypicked	0.148732	0.200277	0.228023	0.139906	0.109048	0.210633	0.280389	0.155213	0.213155	0.363112	0.332357	0.147503	0.093577	0.165416	0.42024	0.130799	0.180699	0.250518
T4	65	20% Fructose + 2-deoxy-glucose	Not cherrypicked	0.136153	0.201691	0.23354	0.131605	0.105153	0.171461	0.266711	0.148806	0.233883	0.367264	0.316878	0	0.086292	0.165537	0.442619	0.120988	0.175213	0.244119
T4	66	20% Fructose + 2-deoxy-glucose	Not cherrypicked	0.143711	0.199127	0.229215	0.142905	0.106561	0.142958	0.278015	0.152659	0.223847	0.364544	0.325691	0.130767	0.092002	0.171316	0.438672	0.117388	0.148799	0.105516
T4	67	20% Fructose + 2-deoxy-glucose	Not cherrypicked	0.164983	0.227869	0.246809	0.155284	0.111786	0.181308	0.275065	0.156466	0.224461	0.355387	0.337145	0.148043	0.098334	0.170436	0.425384	0.130113	0.163139	0.118854
D11	68	20% Fructose + 2-deoxy-glucose	Not cherrypicked	0.164652	0.202424	0.220922	0.158569	0.109989	0.18579	0.25945	0.162131	0.231753	0.324145	0.352951	0.17559	0.096413	0.191372	0.376604	0.133239	0.167533	0.231683
D11	69	20% Fructose + 2-deoxy-glucose	Not cherrypicked	0.152418	0.200155	0.200256	0.152726	0.112458	0.185827	0.239412	0.163591	0.211617	0.309086	0.329461	0	0.191506	0.178068	0.363834	0.150919	0.15119	0.111181
D11	70	20% Fructose + 2-deoxy-glucose	Not cherrypicked	0.149187	0.226962	0.195953	0.167335	0.12084	0.197583	0.237382	0.149143	0.218299	0.298008	0.319392	0.133932	0.094339	0.178815	0.363842	0.123907	0.146127	0.105066
D11	71	20% Fructose + 2-deoxy-glucose	Not cherrypicked	0.35577	0.277996	0.197878	0.178115	0.127063	0.515846	0.237919	0.20389	0.220988	0.291948	0.311464	0.133932	0.09071	0.15226	0.356322	0.120645	0.13169	0.109833
G12	72	20% Fructose + 2-deoxy-glucose	Not cherrypicked	0.16718	0.262486	0.219529	0.162512	0.110859	0.217083	0.281368	0.147863	0.218474	0.336758	0.280912	0.09332	0.095524	0.182435	0.376556	0.12983	0.164988	0.12317
G12	73	20% Fructose + 2-deoxy-glucose	Not cherrypicked	0.146079	0.241308	0.19127	0.143996	0.102012	0.183609	0.249744	0.152583	0.195074	0.323168	0.294433	0.086944	0.086876	0.159939	0.371695	0.121814	0.239551	0.137042
G12	74	20% Fructose + 2-deoxy-glucose	Not cherrypicked	0.149494	0.258222	0.201775	0.15397	0.104786	0.199206	0.311014	0.153195	0.188796	0.307055	0.295047	0.088238	0.112741	0.16424	0.354175	0.125216	0.164494	0.122103
G12	75	20% Fructose + 2-deoxy-glucose	Not cherrypicked	0.126454	0.231983	0.199423	0.144182	0.093014	0.175419	0.27257	0.151947	0.179987	0.324448	0.304023	0.083972	0.095885	0.152105	0.343311	0.107543	0.157297	0.10628
E9	76	20% Fructose + 2-deoxy-glucose	Not cherrypicked	0.132269	0.226732	0.197756	0.143271	0.094684	0.190098	0.260482	0.153967	0.19387	0.328192	0.307068	0.088238	0.184221	0.157336	0.372659	0.1221	0.394655	0.112254
E9	77	20% Fructose + 2-deoxy-glucose	Not cherrypicked	0.145688	0.233383	0.207017	0.136504	0.096822	0.20895	0.242399	0.139997	0.198683	0.331826	0.292457	0.072898	0.196343	0.167339	0.391937	0.133634	0.169451	0.110329
E9	78	20% Fructose + 2-deoxy-glucose	Not cherrypicked	0.150714	0.237689	0.227837	0.144806	0.103832	0.170696	0.28123	0.148785	0.220085	0.355526	0.317563	0.072898	0.1635	0.151467	0.41276	0.123788	0.370325	0.109269
E9	79	20% Fructose + 2-deoxy-glucose	Not cherrypicked	0.164578	0.259152	0.22167	0.13941	0.109027	0.200244	0.265428	0.157536	0.235751	0.36689	0.296937	0.047256	0.111709	0.158317	0.409186	0.126253	0.176948	0.114908
M3	80	20% Fructose + 2-deoxy-glucose	Not cherrypicked	0.172323	0.254715	0.216316	0.318047	0.124858	0.203608	0.257839	0.167934	0.218962	0.352814	0.316	0.189913	0.215445	0.163968	0.400135	0.135768	0.162114	0.274505
M3	81	20% Fructose + 2-deoxy-glucose	Not cherrypicked	0.15616	0.228871	0.203171	0.131037	0.107248	0.21282	0.234723	0.16533	0.198811	0.354477	0.302844	0	0.111065	0.160779	0.416378	0.131472	0.155686	0.108302
M3	82	20% Fructose + 2-deoxy-glucose	Not cherrypicked	0.1351	0.249908	0.194387	0.138407	0.101426	0.196687	0.24518	0.168028	0.201119	0.320073	0.290268	0	0.08756	0.153597	0.440225	0.129484	0.148832	0.107521
M3	83	20% Fructose + 2-deoxy-glucose	Not cherrypicked	0.134976	0.241449	0.190399	0.127812	0.090639	0.191843	0.238368	0.154987	0.199004	0.311835	0.287477	0	0.074574	0.152027	0.443689	0.11932	0.155166	0.100086
G6	84	20% Fructose + 2-deoxy-glucose	Not cherrypicked	0.148659	0.232018	0.217517	0.137445	0.088389	0.196465	0.224022	0.146331	0.197365	0.312522	0.281607	0.196169	0.080787	0.343293	0.439662	0.117628	0.160896	0.107874
G6	85	20% Fructose + 2-deoxy-glucose	Not cherrypicked	0.159353	0.233226	0.196037	0.148919	0.091902	0.195238	0.246857	0.147768	0.199636	0.323852	0.308159	0.105125	0.095006	0.159938	0.409285	0.123179	0.180991	0.249725
G6	86	20% Fructose + 2-deoxy-glucose	Not cherrypicked	0.173563	0.231186	0.199241	0.156131	0.09022	0.213403	0.238128	0.143854	0.197017	0.341884	0.306957	0	0.093795	0.175245	0.405979	0.137312	0.197679	0.137054
G6	87	20% Fructose + 2-deoxy-glucose	Not cherrypicked	0.165798	0.212847	0.209033	0.142784	0.09587	0.20975	0.256345	0.143853	0.18655	0.340026	0.319344	0.12819	0.09739	0.167046	0.389654	0.121936	0.184623	0.13498
T4	88	20% Fructose + 2-deoxy-glucose	20% Fructose + 2-deoxy-glucose	0.170065	0.217065	0.200802	0.145758	0.099527	0.202992	0.263718	0.143786	0.191366	0.356883	0.316409	0.088238	0.088223	0.175391	0.406642	0.128854	0.170623	0.254987
T4	89	20% Fructose + 2-deoxy-glucose	Not cherrypicked	0.139877	0.212349	0.228094	0.12218	0.106915	0.162917	0.28196	0.143885	0.223145	0.370915	0.309061	0.088238	0.093286	0.152024	0.444107	0.127678	0.146618	0.114155
T4	90	20% Fructose + 2-deoxy-glucose	Not cherrypicked	0.151144	0.206138	0.238789	0.139847	0.112286	0.153725	0.289048	0.14978	0.231866	0.371999	0.314916	0.147503	0.097574	0.177344	0.44296	0.123324	0.147788	0.109493
T4	91	20% Fructose + 2-deoxy-glucose	Not cherrypicked	0.190237	0.24245	0.233367	0.172206	0.120686	0.188865	0.270814	0.154526	0.21768	0.354622	0.333057	0.147503	0.090362	0.172501	0.460129	0.124574	0.168479	0.114222
D11	92	20% Fructose + 2-deoxy-glucose	Not cherrypicked	0.182156	0.219005	0.209073	0.164239	0.116657	0.206899	0.253489	0.15292	0.223877	0.323906	0.345822	0.17559	0.102619	0.172449	0.394153	0.12729	0.382857	0.229436
D11	93	20% Fructose + 2-deoxy-glucose	Not cherrypicked	0.149096	0.225903	0.208726	0.162083	0.121994	0.198385	0.248804	0.152128	0.222017	0.314619	0.330879	0.088238	0.20048	0.180444	0.359922	0.137314	0.382278	0.122678
D11	94	20% Fructose + 2-deoxy-glucose	Not cherrypicked	0.126214	0.218284	0.202001	0.138746	0.122669	0.16779	0.23636	0.151174	0.215173	0.293873	0.306318	0.154761	0.187417	0.353125	0.373467	0.239571	0.148713	0.131559
D11	95	20% Fructose + 2-deoxy-glucose	Not cherrypicked	0.125051	0.199436	0.190722	0.112308	0.114412	0.149756	0.24159	0.148481	0.196214	0.288145	0.301494	0	0.07802	0.149694	0.402514	0.117653	0.12418	0.261883
G12	97	20% Fructose + 2-deoxy-glucose	Not cherrypicked	0.145693	0.257279	0.213278	0.146926	0.111295	0.195406	0.278579	0.15112	0.200193	0.307227	0.28573	0.097059	0.188474	0.15982	0.378863	0.108212	0.171021	0.120633
G12	99	20% Fructose + 2-deoxy-glucose	Not cherrypicked	0.124462	0.233688	0.197698	0.118396	0.093601	0.171805	0.29494	0.13576	0.200593	0.313068	0.302567	0.088238	0.183501	0.156154	0.357519	0.110255	0.148065	0.112991
E9	101	20% Fructose + 2-deoxy-glucose	Not cherrypicked	0.141586	0.22893	0.195566	0.133719	0.096064	0.200495	0.254483	0.129624	0.199081	0.351718	0.308267	0.072898	0.187178	0.146941	0.398106	0.124105	0.165487	0.102323
E9	103	20% Fructose + 2-deoxy-glucose	Not cherrypicked	0.339984	0.261265	0.225606	0.142913	0.110365	0.206171	0.257934	0.147975	0.216339	0.362738	0.283853	0.072898	0.10709	0.162995	0.42551	0.134373	0.171661	0.126785
M3	105	20% Fructose + 2-deoxy-glucose	Not cherrypicked	0.140479	0.206742	0.200494	0.119623	0.101593	0.202896	0.224401	0.147365	0.196403	0.311031	0.283279	0	0.093333	0.153517	0.389559	0.117666	0.139511	0.103178
M3	107	20% Fructose + 2-deoxy-glucose	Not cherrypicked	0.125423	0.236504	0.200968	0.117977	0.085339	0.174488	0.241909	0.160884	0.197469	0.311521	0.282897	0	0.073495	0.155899	0.430188	0.133038	0.152553	0.088181
G6	109	20% Fructose + 2-deoxy-glucose	Not cherrypicked	0.154139	0.211063	0.192717	0.141415	0.09598	0.188273	0.233629	0.140727	0.201782	0.31266	0.291556	0.157408	0.083332	0.163905	0.411947	0.128426	0.169954	0.109017
G6	111	20% Fructose + 2-deoxy-glucose	Not cherrypicked	0.140667	0.207114	0.1917	0.146596	0.093939	0.200254	0.249446	0.146203	0.178747	0.330488	0.304969	0.099698	0.090577	0.170836	0.35989	0.12753	0.150719	0.114571
T4	113	20% Fructose + 2-deoxy-glucose	Not cherrypicked	0.142096	0.215698	0.21473	0.141746	0.106725	0.17619	0.267897	0.142041	0.217459	0.378133	0.318022	0.142895	0.079658	0.176565	0.418792	0.133502	0.159829	0.122964
T4	115	20% Fructose + 2-deoxy-glucose	Not cherrypicked	0.176061	0.25363	0.215376	0.173221	0.124923	0.183197	0.277497	0.156421	0.209808	0.367957	0.330292	0.088238	0.096762	0.163813	0.419273	0.151754	0.167315	0.128503
D11	117	20% Fructose + 2-deoxy-glucose	Not cherrypicked	0.15731	0.195683	0.189381	0.13598	0.113505	0.158389	0.24997	0.147614	0.211371	0.300484	0.327293	0.295104	0.187037	0.346568	0.381975	0.130505	0.151494	0.258757
D11	119	20% Fructose + 2-deoxy-glucose	Not cherrypicked	0.117653	0.173226	0.19611	0.115325	0.117886	0.151138	0.240364	0.137593	0.204496	0.289463	0.302196	0	0.173336	0.146995	0.399875	0.119441	0.139973	0.238273
G12	121	20% Fructose + 2-deoxy-glucose	Not cherrypicked	0.143248	0.251492	0.203838	0.139467	0.120941	0.182143	0.302113	0.140216	0.233408	0.306415	0.291249	0.114774	0.124154	0.177301	0.406958	0.111365	0.163734	0.1139
G12	123	20% Fructose + 2-deoxy-glucose	Not cherrypicked	0.134909	0.501911	0.198242	0.12321	0.090391	0.17243	0.276594	0.127128	0.198561	0.298793	0.293277	0.088238	0.188424	0.160046	0.373893	0.112946	0.155054	0.101954
E9	125	20% Fructose + 2-deoxy-glucose	Not cherrypicked	0.147275	0.264795	0.182141	0.153452	0.100284	0.215272	0.268142	0.126595	0.206991	0.343758	0.29739	0.088238	0.090241	0.152586	0.431812	0.128106	0.170786	0.10576
E9	127	20% Fructose + 2-deoxy-glucose	Not cherrypicked	0.148843	0.243237	0.226705	0.145109	0.1064	0.19182	0.245648	0.137692	0.212025	0.351048	0.294532	0.037901	0.100291	0.154989	0.424628	0.130835	0.167266	0.121177
M3	129	20% Fructose + 2-deoxy-glucose	Not cherrypicked	0.110439	0.202668	0.210927	0.104281	0.092636	0.175631	0.214615	0.141805	0.177288	0.301256	0.282347	0.190091	0.097823	0.161822	0.40986	0.113807	0.142653	0.11407
M3	131	20% Fructose + 2-deoxy-glucose	Not cherrypicked	0.135176	0.231421	0.215165	0.121298	0.093957	0.17139	0.240703	0.152062	0.174559	0.320643	0.292326	0	0.086326	0.172765	0.421926	0.142277	0.174664	0.099499
G6	133	20% Fructose + 2-deoxy-glucose	Not cherrypicked	0.137807	0.204358	0.206436	0.14676	0.111251	0.186531	0.247018	0.142541	0.199249	0.313397	0.601762	0.21025	0.088941	0.157938	0.419937	0.135783	0.17401	0.118694
G6	135	20% Fructose + 2-deoxy-glucose	Not cherrypicked	0.131875	0.217732	0.198966	0.131751	0.093563	0.204541	0.243248	0.130073	0.179557	0.336647	0.303445	0.099698	0.083636	0.166338	0.354302	0.120133	0.166144	0.107089
T4	137	20% Fructose + 2-deoxy-glucose	Not cherrypicked	0.138065	0.23876	0.21604	0.157528	0.122426	0.202868	0.277707	0.137819	0.22082	0.385422	0.318273	0.147503	0.07821	0.162066	0.405139	0.155471	0.155556	0.130636
T4	139	20% Fructose + 2-deoxy-glucose	Not cherrypicked	0.151379	0.538241	0.200666	0.174787	0.123994	0.177628	0.267957	0.145222	0.205667	0.342976	0.295185	0.135378	0.082023	0.160212	0.414754	0.147205	0.166655	0.133716
D11	141	20% Fructose + 2-deoxy-glucose	Not cherrypicked	0.137933	0.173267	0.186159	0.115585	0.102536	0.143146	0.253099	0.144902	0.197655	0.276372	0.338593	0	0.112559	0.348669	0.405717	0.123664	0.151269	0.104313
D11	143	20% Fructose + 2-deoxy-glucose	Not cherrypicked	0.125428	0	0.202247	0.115741	0.111319	0.165407	0.252131	0.140964	0.204236	0.293657	0.300935	0.133932	0.17378	0.108302	0.416596	0.121734	0.148405	0.109013
G12	144	20% Fructose + 2-deoxy-glucose	Not cherrypicked	0.137427	0.253718	0.209461	0.140568	0.114869	0.163815	0.294316	0.135349	0.235087	0.305905	0.266592	0.084282	0.116486	0.149871	0.493993	0.136502	0.144125	0.116448
G12	145	20% Fructose + 2-deoxy-glucose	Not cherrypicked	0.131091	0.266741	0.198033	0.125099	0.111542	0.18499	0.303722	0.137518	0.225947	0.288578	0.290448	0.084282	0.095471	0.154146	0.435087	0.123166	0.144815	0.10074
G12	146	20% Fructose + 2-deoxy-glucose	Not cherrypicked	0.129531	0.237349	0.191238	0.13037	0.104889	0.169498	0.288985	0.139219	0.218405	0.291494	0.286969	0.088238	0.174268	0.154898	0.410767	0.115648	0.13746	0.231234
G12	147	20% Fructose + 2-deoxy-glucose	Not cherrypicked	0.138544	0.225228	0.190689	0.136365	0.103099	0.182081	0.285227	0.136601	0.2197	0.312269	0.287947	0.088238	0.17916	0.152889	0.39957	0.119049	0.154214	0.104189
E9	148	20% Fructose + 2-deoxy-glucose	Not cherrypicked	0.13283	0.259727	0.189493	0.167539	0.104035	0.19139	0.26486	0.130938	0.216625	0.345241	0.283125	0.088238	0.177011	0.140204	0.414031	0.137762	0.168184	0.098269
E9	149	20% Fructose + 2-deoxy-glucose	Not cherrypicked	0.130208	0.235666	0.187239	0.159169	0.102645	0.197483	0.269416	0.123393	0.223266	0.365567	0.284739	0.045954	0.081011	0.135806	0.408094	0.135407	0.162599	0.101137
E9	150	20% Fructose + 2-deoxy-glucose	Not cherrypicked	0.144462	0.241466	0.206021	0.159622	0.09604	0.199247	0.248389	0.128606	0.220782	0.368576	0.288148	0.037901	0.074864	0.160482	0.418353	0.121956	0.173001	0.106421
E9	151	20% Fructose + 2-deoxy-glucose	Not cherrypicked	0.156595	0.256668	0.22721	0.165901	0.100179	0.198657	0.245514	0.138606	0.213832	0.344292	0.307468	0.035914	0.095276	0.166009	0.418492	0.141496	0.173774	0.109854
M3	152	20% Fructose + 2-deoxy-glucose	Not cherrypicked	0.142227	0.240622	0.225469	0.131307	0.094526	0.183676	0.223794	0.148065	0.192894	0.337464	0.29552	0	0.094566	0.169554	0.395524	0.142138	0.163442	0.106345
M3	153	20% Fructose + 2-deoxy-glucose	Not cherrypicked	0.136545	0.219678	0.217781	0.126288	0.087666	0.181822	0.235436	0.141317	0.175881	0.334081	0.297939	0.180382	0.097688	0.167823	0.413876	0.125008	0.151824	0.104453
M3	154	20% Fructose + 2-deoxy-glucose	Not cherrypicked	0.14274	0.241387	0.209976	0.143637	0.08598	0.215075	0.246736	0.146939	0.166911	0.323591	0.275596	0	0.097427	0.159161	0.423358	0.119489	0.174623	0.104119
M3	155	20% Fructose + 2-deoxy-glucose	Not cherrypicked	0.163279	0.228452	0.202431	0.145267	0.094366	0.22626	0.237329	0.143725	0.158635	0.31491	0.292765	0	0.096692	0.173863	0.398712	0.12843	0.189899	0.107193
G6	156	20% Fructose + 2-deoxy-glucose	Not cherrypicked	0.148999	0.206911	0.226164	0.15046	0.107602	0.204739	0.240606	0.145935	0.174422	0.314182	0.302026	0	0.100589	0.169862	0.39523	0.136413	0.439587	0.089599
G6	157	20% Fructose + 2-deoxy-glucose	Not cherrypicked	0.139301	0.506886	0.20541	0.138178	0.106271	0.194244	0.249904	0.138207	0.179578	0.300701	0.303215	0.099698	0.086347	0.167084	0.411813	0.130237	0.158991	0.110607
G6	158	20% Fructose + 2-deoxy-glucose	Not cherrypicked	0.130671	0.383888	0.200378	0.129739	0.096298	0.190095	0.25307	0.135677	0.191406	0.30946	0.295435	0.21025	0.088016	0.165472	0.3836	0.121811	0.151894	0.128679
G6	159	20% Fructose + 2-deoxy-glucose	Not cherrypicked	0.145587	0.201333	0.206598	0.144181	0.087897	0.213305	0.240262	0.132013	0.194569	0.342097	0.299368	0.105125	0.075359	0.166616	0.352398	0.124511	0.364975	0.135097
T4	160	20% Fructose + 2-deoxy-glucose	Not cherrypicked	0.13353	0.213699	0.216411	0.159587	0.101697	0.216815	0.263161	0.133576	0.212113	0.365231	0.306605	0.088238	0.060292	0.155543	0.371068	0.137589	0.15779	0.105448
T4	161	20% Fructose + 2-deoxy-glucose	Not cherrypicked	0.135205	0.245579	0.204432	0.15937	0.111111	0.213642	0.260456	0.13024	0.215576	0.364094	0.285122	0	0.05942	0.156069	0.377195	0.137644	0.155717	0.119854
T4	162	20% Fructose + 2-deoxy-glucose	Not cherrypicked	0.132486	0.256063	0.203184	0.164366	0.124256	0.18476	0.274426	0.144173	0.228222	0.369698	0.296006	0.088238	0.070786	0.153268	0.415037	0.126473	0.153661	0.142384
T4	163	20% Fructose + 2-deoxy-glucose	Not cherrypicked	0.164003	0.243943	0.190419	0.181168	0.125864	0.183867	0.26373	0.138375	0.208113	0.335551	0.301587	0.088238	0.073537	0.171957	0.408177	0.133334	0.178707	0.144342
D11	164	20% Fructose + 2-deoxy-glucose	Not cherrypicked	0.156849	0.215505	0.17866	0.160149	0.104498	0.154234	0.261793	0.139791	0.197131	0.318783	0.306434	0	0.087398	0.160141	0.429871	0.121516	0.163641	0.132612
D11	165	20% Fructose + 2-deoxy-glucose	Not cherrypicked	0.136522	0.20009	0.180256	0.119994	0.095411	0.141618	0.26656	0.138635	0.198895	0.308381	0.330332	0.17559	0.112609	0.152825	0.458975	0.113657	0.133432	0.119602
D11	166	20% Fructose + 2-deoxy-glucose	Not cherrypicked	0.126709	0.197902	0.196091	0.123545	0.101934	0.176348	0.258016	0.153639	0.208848	0.306209	0.32843	0.154761	0.095733	0.163238	0.448152	0.125174	0.152125	0.106416
D11	167	20% Fructose + 2-deoxy-glucose	Not cherrypicked	0.129318	0.177054	0.209905	0.125369	0.108057	0.181616	0.25687	0.15816	0.204651	0.303942	0.313822	0	0.183726	0.165454	0.408722	0.143994	0.168842	0.101895
G12	168	20% Fructose + 2-deoxy-glucose	Not cherrypicked	0.128168	0.249717	0.196964	0.120228	0.097676	0.175625	0.2754	0.147783	0.20758	0.309227	0.265945	0.097147	0.116151	0.15349	0.560877	0.125751	0.143218	0.102131
G12	169	20% Fructose + 2-deoxy-glucose	Not cherrypicked	0.119015	0.238948	0.191424	0.107798	0.10722	0.166056	0.292306	0.13588	0.235857	0.30274	0.273105	0.090256	0.087664	0.143811	0.465203	0.127153	0.13618	0.118204
G12	170	20% Fructose + 2-deoxy-glucose	Not cherrypicked	0.139046	0.241688	0.199985	0.136044	0.10135	0.42425	0.288658	0.140419	0.225528	0.319012	0.285641	0.114774	0.10285	0.149729	0.435354	0.115562	0.135305	0.097698
G12	171	20% Fructose + 2-deoxy-glucose	Not cherrypicked	0.138236	0.245996	0.196254	0.166348	0.112757	0.198864	0.291622	0.137216	0.229485	0.332537	0.273674	0	0.175448	0.141626	0.428768	0.128299	0.156892	0.124151
E9	172	20% Fructose + 2-deoxy-glucose	Not cherrypicked	0.138082	0.252232	0.192404	0.167194	0.101772	0.206644	0.277813	0.131228	0.217221	0.362021	0.278448	0.072898	0.143881	0.147926	0.411466	0.131856	0.172	0.102135
E9	173	20% Fructose + 2-deoxy-glucose	Not cherrypicked	0.132487	0.235109	0.188247	0.156477	0.093632	0.21854	0.251197	0.131386	0.214843	0.366969	0.278887	0.07398	0.083605	0.142614	0.41606	0.134406	0.152829	0.107558
E9	174	20% Fructose + 2-deoxy-glucose	Not cherrypicked	0.164844	0.250445	0.201596	0.166514	0.09171	0.226894	0.249162	0.132578	0.210775	0.359092	0.287432	0.047256	0.179225	0.157104	0.437913	0.1388	0.16966	0.098751
E9	175	20% Fructose + 2-deoxy-glucose	Not cherrypicked	0.170873	0.268023	0.218774	0.15862	0.09363	0.208295	0.234113	0.134802	0.20906	0.361968	0.318941	0.070098	0.099269	0.167716	0.422125	0.148802	0.197885	0.097693
M3	176	20% Fructose + 2-deoxy-glucose	Not cherrypicked	0.169314	0.261358	0.230167	0.151162	0.089475	0.199667	0.229881	0.153938	0.197256	0.351536	0.286615	0.154375	0.103122	0.177507	0.426704	0.131009	0.178253	0.105815
M3	177	20% Fructose + 2-deoxy-glucose	Not cherrypicked	0.170071	0.238026	0.23149	0.1546	0.09307	0.209325	0.24657	0.168525	0.181405	0.362959	0.288468	0	0.107456	0.180109	0.459769	0.152675	0.163808	0.113167
M3	178	20% Fructose + 2-deoxy-glucose	Not cherrypicked	0.159459	0.237752	0.21902	0.15787	0.094133	0.228421	0.247941	0.154317	0.17046	0.336248	0.313585	0.190091	0.104322	0.176	0.438597	0.135549	0.182388	0.115319
M3	179	20% Fructose + 2-deoxy-glucose	Not cherrypicked	0.150951	0.229047	0.217402	0.161134	0.097774	0.228417	0.249057	0.151629	0.166866	0.331954	0.320989	0	0.10842	0.16811	0.405224	0.139252	0.19853	0.107931
G6	180	20% Fructose + 2-deoxy-glucose	Not cherrypicked	0.15661	0.223453	0.219933	0.152022	0.094474	0.206118	0.244999	0.157707	0.169672	0.328036	0.307898	0.105125	0.105722	0.182461	0.397501	0.147811	0.394704	0.111592
G6	181	20% Fructose + 2-deoxy-glucose	Not cherrypicked	0.154266	0.232655	0.212751	0.13884	0.097773	0.195918	0.250984	0.135241	0.192482	0.303202	0.357393	0.084989	0.089444	0.176479	0.415907	0.145054	0.211318	0.10643
G6	182	20% Fructose + 2-deoxy-glucose	Not cherrypicked	0.14607	0.212073	0.220329	0.136911	0.087899	0.199081	0.23905	0.138398	0.201853	0.330324	0.607071	0.094105	0.073655	0.168991	0.398691	0.134455	0.176944	0.114757
G6	183	20% Fructose + 2-deoxy-glucose	Not cherrypicked	0.139704	0.430572	0.218053	0.165306	0.086533	0.205666	0.255141	0.139067	0.209007	0.346488	0.262657	0	0.066549	0.157901	0.382707	0.123807	0.158209	0.107722
T4	184	20% Fructose + 2-deoxy-glucose	Not cherrypicked	0.146813	0.489389	0.205587	0.171352	0.104366	0.21877	0.267627	0.136188	0.223086	0.365726	0.286947	0.131617	0.062232	0.158294	0.371699	0.123213	0	0.227332
T4	185	20% Fructose + 2-deoxy-glucose	Not cherrypicked	0.144108	0.223421	0.194071	0.15911	0.114411	0.222386	0.266328	0.148217	0.225753	0.361577	0.297234	0.147503	0.059791	0.166558	0.368901	0.124152	0.179049	0.249873
T4	186	20% Fructose + 2-deoxy-glucose	Not cherrypicked	0.130908	0.197635	0.183522	0.148448	0.130086	0.189002	0.265259	0.135962	0.222214	0.372752	0.285526	0.135378	0.067064	0.162105	0.381955	0.124479	0.152096	0.106982
T4	187	20% Fructose + 2-deoxy-glucose	Not cherrypicked	0.132174	0.220484	0.189104	0.143639	0.132836	0.169829	0.2589	0.161337	0.217456	0.36437	0.284333	0.131617	0.076489	0.162982	0.393728	0.123446	0.157922	0.142951
D11	188	20% Fructose + 2-deoxy-glucose	Not cherrypicked	0.144956	0.239064	0.188737	0.150087	0.105468	0.164523	0.24607	0.140255	0.20014	0.348381	0.305623	0.17559	0.091425	0.161128	0.428693	0.121915	0.164669	0.156056
D11	189	20% Fructose + 2-deoxy-glucose	Not cherrypicked	0.143764	0.238234	0.19383	0.135675	0.092524	0.156345	0.271349	0.13683	0.201086	0.331572	0.316799	0.134328	0.102819	0.174469	0.480425	0.118039	0.166433	0.130189
D11	190	20% Fructose + 2-deoxy-glucose	Not cherrypicked	0.141806	0.531816	0.198967	0.149699	0.098376	0.19699	0.278377	0.294265	0.201142	0.324963	0.314346	0.17559	0.102418	0.182891	0.443737	0.13213	0.155561	0.112721
D11	191	20% Fructose + 2-deoxy-glucose	Not cherrypicked	0.157372	0.505981	0.212268	0.162406	0.131057	0.197365	0.279047	0.156897	0.206973	0.319693	0.308914	0	0.119435	0.365888	0.451075	0.13642	0.18356	0.125322
E1	193	20% Fructose + 2-deoxy-glucose	Not cherrypicked	0.127494	0.228159	0.197878	0.118208	0.097719	0.170611	0.259048	0.149544	0.193503	0.303624	0.278823	0	0.195639	0.15132	0.454643	0.124286	0.146057	0.113141
E1	195	20% Fructose + 2-deoxy-glucose	Not cherrypicked	0.138084	0.239709	0.205977	0.142238	0.111906	0.193964	0.291906	0.145708	0.227558	0.326603	0.276141	0.088238	0.105835	0.1419	0.410918	0.129425	0.157161	0.115701
F12	197	20% Fructose + 2-deoxy-glucose	Not cherrypicked	0.136232	0.240638	0.191495	0.134307	0.100727	0.18604	0.260151	0.133827	0.205983	0.373238	0.278943	0.022096	0.106837	0.15345	0.412147	0.131586	0.167528	0.101581
F12	199	20% Fructose + 2-deoxy-glucose	Not cherrypicked	0.155215	0.247777	0.22925	0.141206	0.099346	0.192152	0.241453	0.144218	0.204619	0.334109	0.346067	0.029609	0.09054	0.167291	0.431285	0.156516	0.169817	0.098245
T6	201	20% Fructose + 2-deoxy-glucose	Not cherrypicked	0.162223	0.257659	0.232581	0.145139	0.108028	0.211987	0.249899	0.161458	0.19445	0.372464	0.641827	0	0.090771	0.178123	0.466964	0.125689	0.182177	0.120421
T6	203	20% Fructose + 2-deoxy-glucose	Not cherrypicked	0.152356	0.254438	0.237905	0.157543	0.134837	0.209743	0.265541	0.194875	0.191713	0.371408	0.308717	0	0.109126	0.180143	0.43301	0.160747	0.194051	0.11709
E4	205	20% Fructose + 2-deoxy-glucose	Not cherrypicked	0.175699	0.254997	0.220949	0.159963	0.104548	0.223914	0.249857	0.143271	0.195129	0.339689	0.364501	0.088238	0.098863	0.18049	0.440152	0.168056	0.200126	0.124207
E4	207	20% Fructose + 2-deoxy-glucose	Not cherrypicked	0.15281	0.212574	0.221308	0.154683	0.087804	0.206651	0.250618	0.142082	0.215004	0.342241	0.28182	0.088238	0.077605	0.155014	0.372456	0.116015	0.16882	0.134386
M5	209	20% Fructose + 2-deoxy-glucose	Not cherrypicked	0.123031	0.223956	0.192348	0.150386	0.127188	0.177862	0.275571	0.144744	0.231914	0.360421	0.292751	0.088238	0.070789	0.140398	0.379614	0.128725	0.133083	0.256138
M5	211	20% Fructose + 2-deoxy-glucose	Not cherrypicked	0.131198	0.231705	0.197557	0.126902	0.133332	0.184598	0.240505	0.149531	0.206112	0.361841	0.302226	0.088238	0.071592	0.172242	0.381495	0.129958	0.16646	0.249791
G2	213	20% Fructose + 2-deoxy-glucose	Not cherrypicked	0.145353	0.262826	0.190435	0.146956	0.095925	0.179546	0.267409	0.154164	0.204076	0.340501	0.327756	0	0.104847	0.176063	0.446227	0.108538	0.17035	0.115654
G2	215	20% Fructose + 2-deoxy-glucose	Not cherrypicked	0.166193	0.58178	0.227461	0.174796	0.133375	0.210565	0.296299	0.166687	0.218239	0.344511	0.329336	0	0.11933	0.193316	0.421819	0.160176	0.199611	0.141646
E1	217	20% Fructose + 2-deoxy-glucose	Not cherrypicked	0.120556	0.234595	0.202964	0.126474	0.09095	0.172518	0.246813	0.157926	0.194772	0.298076	0.273945	0	0.155207	0.153008	0.440027	0.124511	0.144633	0.103998
E1	219	20% Fructose + 2-deoxy-glucose	Not cherrypicked	0.327384	0.225277	0.210788	0.139573	0.111929	0.181796	0.296398	0.150803	0.211731	0.333184	0.279288	0.088238	0.118454	0.156665	0.413366	0.134149	0.153068	0.123211
F12	221	20% Fructose + 2-deoxy-glucose	Not cherrypicked	0.14968	0.231066	0.19476	0.138628	0.105504	0.182168	0.261889	0.156241	0.202654	0.361819	0.28697	0.02254	0.107956	0.168412	0.455039	0.132413	0.168111	0.113727
F12	223	20% Fructose + 2-deoxy-glucose	Not cherrypicked	0.144591	0.234862	0.22556	0.130496	0.111329	0.186597	0.242802	0.14852	0.19618	0.346188	0.29761	0.036956	0.096254	0.171264	0.44748	0.135588	0.187299	0.096901
T6	225	20% Fructose + 2-deoxy-glucose	Not cherrypicked	0.14661	0.240671	0.22784	0.134975	0.119512	0.182865	0.246683	0.313138	0.217083	0.386457	0.328578	0	0.090363	0.155628	0.472925	0.148093	0.169191	0.133282
T6	227	20% Fructose + 2-deoxy-glucose	Not cherrypicked	0.175493	0.29387	0.247514	0.162334	0.146711	0.209909	0.263659	0.184479	0.224189	0.419701	0.299335	0.162248	0.109256	0.180252	0.456481	0.184536	0.206435	0.119632
E4	229	20% Fructose + 2-deoxy-glucose	Not cherrypicked	0.180679	0.295518	0.233416	0.161443	0.122186	0.233441	0.271023	0.151044	0.207498	0.364776	0.297993	0.088238	0.10837	0.187758	0.433169	0.154086	0.198304	0.109612
E4	231	20% Fructose + 2-deoxy-glucose	Not cherrypicked	0.156073	0.256233	0.226666	0.146901	0.093391	0.192756	0.274102	0.149828	0.224616	0.343061	0.316439	0.088238	0.081705	0.161248	0.413154	0.138571	0.168554	0.125226
M5	233	20% Fructose + 2-deoxy-glucose	Not cherrypicked	0.127772	0.26398	0.197682	0.141041	0.11355	0.174066	0.265509	0.141985	0.223598	0.330023	0.309057	0.088238	0.074776	0.137778	0.401916	0.123777	0.134901	0.11875
M5	235	20% Fructose + 2-deoxy-glucose	Not cherrypicked	0.152244	0.240383	0.222965	0.133467	0.140002	0.198577	0.269671	0.165602	0.204352	0.366922	0.313028	0	0.073842	0.15838	0.412069	0.145815	0.1694	0.13997
G2	237	20% Fructose + 2-deoxy-glucose	Not cherrypicked	0.13752	0.272421	0.200453	0.13387	0.114023	0.183247	0.305462	0.162368	0.210034	0.36114	0.316879	0.098157	0.107721	0.178807	0.440365	0.126879	0.381184	0.266945
G2	239	20% Fructose + 2-deoxy-glucose	Not cherrypicked	0.338105	0.644679	0.23102	0.175115	0.126083	0.237092	0.299965	0.305479	0.224704	0.369912	0.305496	0	0.208875	0.215051	0.427302	0.143289	0.191267	0.126655
E1	240	20% Fructose + 2-deoxy-glucose	Not cherrypicked	0.122937	0.202869	0.207679	0.151559	0.090382	0.17209	0.249101	0.139489	0.167871	0.274351	0.273027	0	0.1882	0.155409	0.400866	0.121858	0.144038	0.115693
E1	241	20% Fructose + 2-deoxy-glucose	Not cherrypicked	0.11851	0.217122	0.199008	0.133929	0.089829	0.15888	0.253125	0.146607	0.186568	0.295791	0.275053	0	0.190007	0.149366	0.426146	0.116551	0.141554	0.113041
E1	242	20% Fructose + 2-deoxy-glucose	Not cherrypicked	0.136721	0.208665	0.206842	0.146682	0.102095	0.181013	0.268864	0.150994	0.193516	0.304039	0.283213	0.088238	0.184364	0.148031	0.41729	0.110425	0.144714	0.224432
E1	243	20% Fructose + 2-deoxy-glucose	Not cherrypicked	0.141398	0.221241	0.21144	0.155437	0.100506	0.219748	0.277483	0.153685	0.199534	0.340388	0.266186	0.088238	0.1841	0.161252	0.415389	0.129865	0.150746	0.252458
F12	244	20% Fructose + 2-deoxy-glucose	Not cherrypicked	0.142158	0.224405	0.20467	0.152653	0.094867	0.205955	0.278978	0.147037	0.214464	0.366578	0.26807	0.088238	0.083314	0.160654	0.460949	0.133706	0.166717	0.110851
F12	245	20% Fructose + 2-deoxy-glucose	Not cherrypicked	0.148799	0.230148	0.199205	0.138015	0.096397	0.194597	0.276338	0.145306	0.19776	0.34528	0.278699	0.028013	0.086195	0.159637	0.441633	0.315113	0.169825	0.11993
F12	246	20% Fructose + 2-deoxy-glucose	Not cherrypicked	0.130564	0.230051	0.201094	0.129861	0.107221	0.178828	0.249817	0.15502	0.196256	0.313617	0.289453	0.030758	0.098967	0.154079	0.453008	0.147827	0.378581	0.100463
F12	247	20% Fructose + 2-deoxy-glucose	Not cherrypicked	0.131364	0.226472	0.213043	0.141788	0.120229	0.187847	0.247868	0.155368	0.199956	0.348552	0.300972	0.02523	0.095001	0.154488	0.443815	0.153106	0.391101	0.100567
T6	248	20% Fructose + 2-deoxy-glucose	Not cherrypicked	0.150297	0.227671	0.218496	0.146453	0.115561	0.218652	0.248978	0.163406	0.214764	0.343279	0.311379	0	0.083692	0.173149	0.437576	0.146911	0.163362	0.113559
T6	249	20% Fructose + 2-deoxy-glucose	Not cherrypicked	0.163336	0.240054	0.223025	0.145472	0.123251	0.213569	0.2588	0.180518	0.215782	0.389546	0.342631	0.088238	0.08164	0.16773	0.44731	0.154269	0.208027	0.15857
T6	250	20% Fructose + 2-deoxy-glucose	Not cherrypicked	0.176071	0.267263	0.227389	0.174549	0.136189	0.236173	0.246999	0.173195	0.208544	0.383642	0.354875	0	0.092189	0.192127	0.435702	0.157757	0.196685	0.121674
T6	251	20% Fructose + 2-deoxy-glucose	Not cherrypicked	0.200469	0.342679	0.250151	0.186458	0.15344	0.241173	0.259841	0.341151	0.227931	0.422016	0.657465	0	0.111841	0.209346	0.454347	0.1808	0.210931	0.12681
E4	252	20% Fructose + 2-deoxy-glucose	Not cherrypicked	0.189469	0.301457	0.244313	0.17868	0.149115	0.23277	0.266468	0.184735	0.221586	0.405411	0.368068	0.088238	0.114923	0.192504	0.455835	0.193131	0.209102	0.130657
E4	253	20% Fructose + 2-deoxy-glucose	Not cherrypicked	0.18523	0.344764	0.218756	0.163249	0.117481	0.23593	0.263194	0.15321	0.208504	0.355271	0.334907	0.088238	0.110859	0.1922	0.456948	0.170428	0.193836	0.120088
E4	254	20% Fructose + 2-deoxy-glucose	20% Fructose + 2-deoxy-glucose	0.168391	0.224467	0.216315	0.148044	0.097911	0.218242	0.261805	0.165075	0.198144	0.324111	0.329031	0.088238	0.093292	0.179972	0.454802	0.150127	0.199582	0.24162
E4	255	20% Fructose + 2-deoxy-glucose	Not cherrypicked	0.148964	0.251656	0.217359	0.151421	0.094005	0.201834	0.257066	0.162026	0.208389	0.315984	0.30854	0.088238	0.082802	0.378242	0.438573	0.149404	0.178664	0.111417
M5	256	20% Fructose + 2-deoxy-glucose	Not cherrypicked	0.124691	0.247328	0.215547	0.150433	0.109508	0.181959	0.264754	0.132523	0.231495	0.313588	0.291705	0	0.075683	0.15531	0.414024	0.138935	0.151969	0.186702
M5	257	20% Fructose + 2-deoxy-glucose	Not cherrypicked	0.128076	0.49754	0.196935	0.150807	0.11475	0.223336	0.257365	0.135382	0.22151	0.311933	0.292326	0.144925	0.069543	0.157559	0.412439	0.132645	0.136716	0.128046
M5	258	20% Fructose + 2-deoxy-glucose	Not cherrypicked	0.153102	0.230927	0.212951	0.148079	0.132457	0.214989	0.244351	0.151624	0.207229	0.327977	0.318418	0	0.069417	0.142919	0.432799	0.146526	0.154292	0.134047
M5	259	20% Fructose + 2-deoxy-glucose	Not cherrypicked	0.135679	0.224445	0.221735	0.122177	0.116973	0.180407	0.247151	0.16055	0.19782	0.34072	0.30945	0.157316	0.066576	0.157262	0.426992	0.14251	0.155906	0.123114
G2	260	20% Fructose + 2-deoxy-glucose	Not cherrypicked	0.133203	0.272013	0.223341	0.12947	0.111842	0.193195	0.288051	0.16861	0.201549	0.347105	0.309329	0.088238	0.095241	0.38092	0.430854	0.141951	0.157831	0.137353
G2	261	20% Fructose + 2-deoxy-glucose	Not cherrypicked	0.15242	0.609974	0.214759	0.136169	0.130764	0.186506	0.300798	0.313833	0.217976	0.364065	0.32348	0.088238	0.191802	0.383205	0.419999	0.159996	0.172638	0.293284
G2	262	20% Fructose + 2-deoxy-glucose	Not cherrypicked	0.164197	0.483227	0.223922	0.152318	0.126071	0.209535	0.311347	0.17487	0.211418	0.402216	0.309771	0.088238	0.192173	0.376984	0.411109	0.147928	0.182564	0.277037
G2	263	20% Fructose + 2-deoxy-glucose	Not cherrypicked	0.152636	0.278863	0.231196	0.163376	0.120191	0.233028	0.305216	0.166209	0.214299	0.408985	0.311844	0	0.107165	0.164401	0.439571	0.136463	0.191338	0.266267
E1	264	20% Fructose + 2-deoxy-glucose	Not cherrypicked	0.126681	0.202484	0.20663	0.159635	0.086525	0.169792	0.260228	0.152685	0.175681	0.29518	0.275986	0.253606	0.196945	0.157852	0.415939	0.129451	0.141768	0.107867
E1	265	20% Fructose + 2-deoxy-glucose	Not cherrypicked	0.132645	0.202268	0.198041	0.144113	0.092174	0.170796	0.257227	0.146582	0.183271	0.288726	0.287945	0.088238	0.186306	0.149444	0.407733	0.104961	0.147621	0.122152
E1	266	20% Fructose + 2-deoxy-glucose	Not cherrypicked	0.131702	0.20336	0.207234	0.142746	0.0939	0.168326	0.272418	0.146418	0.197994	0.303877	0.277522	0	0.191257	0.353646	0.423907	0.118455	0.142186	0.109578
E1	267	20% Fructose + 2-deoxy-glucose	Not cherrypicked	0.139389	0.211642	0.204278	0.151743	0.092304	0.194552	0.24967	0.150878	0.190787	0.333324	0.263808	0.088238	0.180101	0.164686	0.47707	0.114877	0.154928	0.122751
F12	268	20% Fructose + 2-deoxy-glucose	Not cherrypicked	0.137336	0.219219	0.196021	0.140794	0.088869	0.201835	0.255776	0.160386	0.189808	0.33661	0.269458	0.029376	0.083209	0.157042	0.442475	0.139952	0.174289	0.108199
F12	269	20% Fructose + 2-deoxy-glucose	Not cherrypicked	0.133637	0.224796	0.196139	0.124835	0.090777	0.185366	0.233564	0.146157	0.186571	0.319613	0.292429	0.026954	0.095947	0.156761	0.445133	0.131309	0.172573	0.109307
F12	270	20% Fructose + 2-deoxy-glucose	Not cherrypicked	0.119532	0.217746	0.20711	0.122901	0.094799	0.165469	0.246174	0.150722	0.192706	0.339328	0.297717	0.027634	0.091736	0.14757	0.499472	0.141464	0.155225	0.089454
F12	271	20% Fructose + 2-deoxy-glucose	Not cherrypicked	0.126222	0.221247	0.205121	0.136067	0.107601	0.192617	0.254548	0.146792	0.197969	0.335729	0.297032	0.036956	0.101302	0.15625	0.463643	0.150159	0.152048	0.103212
T6	272	20% Fructose + 2-deoxy-glucose	Not cherrypicked	0.158573	0.214096	0.212726	0.146524	0.107174	0.217762	0.261214	0.168384	0.219756	0.347838	0.310741	0.165409	0.082214	0.167668	0.445027	0.155948	0.169059	0.11096
T6	273	20% Fructose + 2-deoxy-glucose	Not cherrypicked	0.173835	0.230553	0.218673	0.155199	0.110806	0.225426	0.252018	0.170559	0.231214	0.402736	0.338939	0	0.075936	0.182181	0.476054	0.145545	0.179182	0.134063
T6	274	20% Fructose + 2-deoxy-glucose	Not cherrypicked	0.168709	0.271042	0.241023	0.17498	0.128028	0.232776	0.239852	0.158947	0.222868	0.397951	0.363522	0	0.080295	0.192174	0.416911	0.153914	0.19036	0.135986
T6	275	20% Fructose + 2-deoxy-glucose	Not cherrypicked	0.185326	0.28439	0.23648	0.187338	0.129922	0.236452	0.239574	0.154112	0.218075	0.381068	0.339679	0	0.08658	0.188514	0.415266	0.179162	0.197379	0.113605
E4	276	20% Fructose + 2-deoxy-glucose	Not cherrypicked	0.178117	0.280707	0.222768	0.179352	0.134526	0.220057	0.236346	0.162128	0.215615	0.366533	0.340508	0.088238	0.093608	0.184541	0.434555	0.182804	0.189122	0.113464
E4	277	20% Fructose + 2-deoxy-glucose	Not cherrypicked	0.161029	0.254439	0.206436	0.164885	0.097325	0.203118	0.231087	0.153562	0.201662	0.331294	0.342061	0.088238	0.085563	0.180422	0.447122	0.164089	0.177702	0.106857
E4	278	20% Fructose + 2-deoxy-glucose	Not cherrypicked	0.140855	0.26138	0.199025	0.142955	0.087444	0.197943	0.240601	0.154078	0.192505	0.306959	0.310275	0.088238	0.075043	0.175015	0.469982	0.152136	0.167746	0.115351
E4	279	20% Fructose + 2-deoxy-glucose	Not cherrypicked	0.12363	0.246572	0.207832	0.137967	0.097466	0.200545	0.261267	0.146907	0.200671	0.30675	0.296511	0.088238	0.073356	0.163895	0.449215	0.140968	0.176141	0.268078
M5	280	20% Fructose + 2-deoxy-glucose	Not cherrypicked	0.119494	0.217188	0.216904	0.148035	0.111851	0.178812	0.269985	0.133442	0.221209	0.293932	0.296075	0	0.075617	0.161768	0.414216	0.136444	0.159588	0.245554
M5	281	20% Fructose + 2-deoxy-glucose	Not cherrypicked	0.123573	0.246793	0.201418	0.14647	0.116664	0.177703	0.262415	0.146378	0.210475	0.30299	0.301297	0	0.066019	0.351474	0.43836	0.142971	0.156363	0.229855
M5	282	20% Fructose + 2-deoxy-glucose	Not cherrypicked	0.128574	0.238539	0.217295	0.136671	0.117618	0.168987	0.241371	0.154366	0.199944	0.33166	0.316433	0.152531	0.070264	0.15569	0.42083	0.135637	0.146405	0.272038
M5	283	20% Fructose + 2-deoxy-glucose	Not cherrypicked	0.130343	0.515027	0.221207	0.123798	0.097631	0.173208	0.244565	0.16116	0.190197	0.354238	0.328247	0.088238	0.070175	0.348288	0.434513	0.152857	0.147679	0.111133
G2	284	20% Fructose + 2-deoxy-glucose	Not cherrypicked	0.329019	0.519305	0.230519	0.127311	0.103137	0.17851	0.273865	0.164461	0.194972	0.355317	0.322041	0	0.077449	0.169972	0.422564	0.141406	0.148062	0.128459
G2	285	20% Fructose + 2-deoxy-glucose	Not cherrypicked	0.1673	0.549012	0.224668	0.145761	0.122458	0.201917	0.300183	0.316732	0.221927	0.403192	0.311042	0	0.08671	0.219562	0.442732	0.150425	0.183527	0.24959
G2	286	20% Fructose + 2-deoxy-glucose	Not cherrypicked	0.151945	0.24958	0.240399	0.154273	0.136033	0.21731	0.312649	0.161364	0.225597	0.411408	0.310712	0	0.094575	0.196332	0.453962	0.157893	0.21563	0.124771
G2	287	20% Fructose + 2-deoxy-glucose	Not cherrypicked	0.135361	0.21664	0.237988	0.156712	0.12562	0.22622	0.313201	0.165333	0.221121	0.390022	0.294065	0	0.093495	0.187537	0.453067	0.172002	0.192909	0.252251
E1	289	20% Fructose + 2-deoxy-glucose	Not cherrypicked	0.136435	0.213283	0.203891	0.142064	0.104548	0.168155	0.266046	0.150863	0.187986	0.295949	0.298878	0.088238	0.122711	0.15225	0.41978	0.114283	0.154915	0.137014
E1	291	20% Fructose + 2-deoxy-glucose	Not cherrypicked	0.134328	0.209165	0.186183	0.151762	0.103864	0.188069	0.276206	0.141789	0.207136	0.329582	0.297657	0.088238	0.179995	0.159872	0.503518	0.122579	0.384989	0.10713
F12	293	20% Fructose + 2-deoxy-glucose	Not cherrypicked	0.315305	0.217449	0.202921	0.140824	0.09506	0.184948	0.260861	0.144914	0.186576	0.30481	0.286754	0.088238	0.077349	0.151589	0.468681	0.131416	0.169112	0.094275
F12	295	20% Fructose + 2-deoxy-glucose	Not cherrypicked	0.114215	0.214032	0.207756	0.123309	0.096987	0.1738	0.274063	0.144155	0.211241	0.326975	0.298366	0.029262	0.068113	0.156381	0.467386	0.130575	0.147647	0.103026
T6	297	20% Fructose + 2-deoxy-glucose	Not cherrypicked	0.187042	0.232744	0.214397	0.156303	0.100994	0.224013	0.263476	0.145579	0.219392	0.37293	0.316419	0	0.073773	0.190895	0.446725	0.145191	0.178531	0.125144
T6	299	20% Fructose + 2-deoxy-glucose	Not cherrypicked	0.170784	0.277269	0.225965	0.185829	0.124147	0.242751	0.230691	0.148272	0.206133	0.347697	0.3441	0.161348	0.066152	0.195597	0.412926	0.141224	0.200645	0.097616
E4	301	20% Fructose + 2-deoxy-glucose	Not cherrypicked	0.153646	0.25891	0.197754	0.141295	0.09121	0.207365	0.232443	0.164935	0.191645	0.304012	0.309146	0.088238	0.069861	0.163809	0.451363	0.151319	0.175671	0.112318
E4	303	20% Fructose + 2-deoxy-glucose	Not cherrypicked	0.130322	0.252429	0.211955	0.134619	0.097837	0.212223	0.292017	0.151693	0.200088	0.316084	0.303519	0.088238	0.075478	0.161099	0.46318	0.13145	0.177132	0.096232
M5	305	20% Fructose + 2-deoxy-glucose	Not cherrypicked	0.124131	0.233335	0.204298	0.129543	0.123593	0.16589	0.250684	0.154934	0.210832	0.307378	0.308871	0.088238	0.076182	0.151187	0.4305	0.141613	0.1383	0.229679
M5	307	20% Fructose + 2-deoxy-glucose	Not cherrypicked	0.109704	0.23803	0.229022	0.111373	0.098601	0.143276	0.264148	0.163278	0.192321	0.343513	0.310672	0	0.069242	0.152291	0.46472	0.127972	0.139965	0.111862
G2	309	20% Fructose + 2-deoxy-glucose	Not cherrypicked	0.147132	0.260078	0.221758	0.162178	0.114948	0.46763	0.300239	0.318195	0.219662	0.379372	0.300157	0	0.079965	0.194964	0.475535	0.153914	0.183613	0.123445
G2	311	20% Fructose + 2-deoxy-glucose	Not cherrypicked	0.132122	0.212776	0.243065	0.156451	0.129759	0.207927	0.293381	0.150293	0.238671	0.352785	0.306159	0.088238	0.088838	0.209568	0.476008	0.297936	0.188071	0.133787
E1	313	20% Fructose + 2-deoxy-glucose	Not cherrypicked	0.129353	0.204106	0.19842	0.130938	0.103733	0.167457	0.272168	0.15609	0.197041	0.315789	0.294875	0.088238	0.192317	0.139809	0.454889	0.110961	0.151768	0.135905
E1	315	20% Fructose + 2-deoxy-glucose	Not cherrypicked	0.13883	0.197956	0.191022	0.137136	0.100209	0.183025	0.271254	0.13834	0.226407	0.322499	0.305636	0	0.181679	0.153175	0.476865	0.128286	0.1599	0.108067
F12	317	20% Fructose + 2-deoxy-glucose	Not cherrypicked	0.136889	0.210572	0.20907	0.169507	0.111966	0.198776	0.262908	0.150461	0.202404	0.325509	0.298154	0.029262	0.083352	0.152515	0.476312	0.127887	0.164075	0.244392
F12	319	20% Fructose + 2-deoxy-glucose	Not cherrypicked	0.112524	0.210843	0.209082	0.128489	0.101244	0.178385	0.285848	0.146503	0.206958	0.31713	0.293293	0.022044	0.072176	0.155023	0.516234	0.141349	0.160191	0.103469
T6	321	20% Fructose + 2-deoxy-glucose	Not cherrypicked	0.173051	0.213676	0.214811	0.150232	0.097852	0.218793	0.263461	0.145269	0.221688	0.364241	0.301956	0	0.079213	0.200271	0.507284	0.158038	0.178268	0.118784
T6	323	20% Fructose + 2-deoxy-glucose	Not cherrypicked	0.152794	0.241811	0.220076	0.161448	0.105086	0.25591	0.244778	0.145832	0.210073	0.351204	0.303458	0.148347	0.066819	0.182925	0.427302	0.144173	0.193012	0.25555
E4	325	20% Fructose + 2-deoxy-glucose	Not cherrypicked	0.141536	0.261016	0.198086	0.143686	0.097307	0.190524	0.258398	0.164782	0.200657	0.321487	0.309295	0.088238	0.08454	0.154325	0.447107	0.143677	0.175278	0.132684
E4	327	20% Fructose + 2-deoxy-glucose	Not cherrypicked	0.143591	0.224946	0.201946	0.153762	0.095659	0.202807	0.255555	0.157983	0.204246	0.316857	0.304688	0.088238	0.077251	0.161628	0.44828	0.124297	0.181803	0.10706
M5	329	20% Fructose + 2-deoxy-glucose	Not cherrypicked	0.138383	0.261317	0.20536	0.146243	0.109239	0.158401	0.257686	0.15243	0.207973	0.292009	0.311582	0	0.073438	0.15598	0.442872	0.153298	0.146335	0.186702
M5	331	20% Fructose + 2-deoxy-glucose	Not cherrypicked	0.28205	0.226921	0.225477	0.106447	0.095621	0.204643	0.243895	0.151247	0.193248	0.32237	0.298226	0	0.060856	0.155226	0.484379	0.120873	0.144685	0.109605
G2	333	20% Fructose + 2-deoxy-glucose	Not cherrypicked	0.127789	0.277857	0.236334	0.159365	0.101021	0.198632	0.29022	0.148943	0.218084	0.330887	0.293083	0	0.088554	0.186029	0.465882	0.126532	0.154856	0.108979
G2	335	20% Fructose + 2-deoxy-glucose	Not cherrypicked	0.129693	0.186346	0.227995	0.15306	0.118138	0.197771	0.298352	0.139002	0.245811	0.322416	0.303215	0.228135	0.098858	0.178125	0.484729	0.158021	0.175999	0.117285
E1	336	20% Fructose + 2-deoxy-glucose	Not cherrypicked	0.126784	0.218511	0.191613	0.133349	0.100659	0.18505	0.284312	0.154354	0.206494	0.320432	0.282199	0	0.121307	0.147887	0.481593	0.112525	0.166827	0.11477
E1	337	20% Fructose + 2-deoxy-glucose	Not cherrypicked	0.130277	0.214522	0.199477	0.146745	0.111377	0.189395	0.276506	0.158258	0.205291	0.317466	0.307526	0	0.092694	0.163107	0.413159	0.108038	0.163697	0.110478
E1	338	20% Fructose + 2-deoxy-glucose	Not cherrypicked	0.129557	0.214424	0.207195	0.143593	0.10703	0.174044	0.26601	0.137206	0.216274	0.32864	0.309112	0.749235	0.18553	0.155484	0.446566	0.110692	0.15544	0.113383
E1	339	20% Fructose + 2-deoxy-glucose	Not cherrypicked	0.13045	0.216186	0.203062	0.142711	0.095464	0.172016	0.256336	0.140124	0.205943	0.327999	0.309771	0.088238	0.184611	0.155655	0.511272	0.125136	0.164896	0.115541
F12	340	20% Fructose + 2-deoxy-glucose	Not cherrypicked	0.133398	0.232179	0.196756	0.151677	0.098755	0.158244	0.27232	0.144948	0.194641	0.329654	0.318831	0.022076	0.102324	0.165121	0.487787	0.143561	0.159977	0.116664
F12	341	20% Fructose + 2-deoxy-glucose	Not cherrypicked	0.137702	0.234715	0.21013	0.161649	0.106439	0.212656	0.282225	0.14631	0.198494	0.327038	0.308998	0.042005	0.104311	0.144652	0.516164	0.12789	0.171971	0.112441
F12	342	20% Fructose + 2-deoxy-glucose	Not cherrypicked	0.121512	0.223859	0.212169	0.146649	0.110039	0.198479	0.287098	0.152036	0.213365	0.318163	0.295472	0.025059	0.088626	0.132776	0.49409	0.145605	0.174076	0.238261
F12	343	20% Fructose + 2-deoxy-glucose	Not cherrypicked	0.118897	0.215856	0.212781	0.130334	0.10008	0.183461	0.2933	0.148465	0.222787	0.326531	0.297247	0.028007	0.094264	0.144567	0.54168	0.150787	0.153421	0.115491
T6	344	20% Fructose + 2-deoxy-glucose	Not cherrypicked	0.139199	0.227355	0.203934	0.130224	0.102657	0.192251	0.266456	0.143398	0.204789	0.338234	0.291861	0	0.096319	0.157288	0.548831	0.139363	0.166976	0.113476
T6	345	20% Fructose + 2-deoxy-glucose	Not cherrypicked	0.162489	0.249936	0.218571	0.150398	0.104608	0.221636	0.273626	0.145454	0.223736	0.361731	0.289252	0	0.081546	0.189838	0.494287	0.142446	0.175511	0.133756
T6	346	20% Fructose + 2-deoxy-glucose	Not cherrypicked	0.148706	0.229465	0.221828	0.14861	0.1005	0.206629	0.281904	0.138467	0.237132	0.357161	0.300241	0	0.078899	0.187188	0.494072	0.150429	0.17252	0.126358
T6	347	20% Fructose + 2-deoxy-glucose	Not cherrypicked	0.136002	0.238711	0.222277	0.137077	0.101426	0.213044	0.265979	0.156365	0.216061	0.336123	0.303348	0.246378	0.074586	0.190118	0.460288	0.14832	0.174502	0.262298
E4	348	20% Fructose + 2-deoxy-glucose	Not cherrypicked	0.132184	0.275404	0.205354	0.13799	0.099132	0.199127	0.25495	0.160753	0.205631	0.322634	0.309339	0.088238	0.080442	0.371489	0.449587	0.145877	0.175408	0.253002
E4	349	20% Fructose + 2-deoxy-glucose	Not cherrypicked	0.149245	0.29253	0.202148	0.159961	0.10386	0.197937	0.272955	0.175498	0.227936	0.334957	0.328032	0.088238	0.080295	0.16117	0.448543	0.141253	0.178603	0.132867
E4	350	20% Fructose + 2-deoxy-glucose	Not cherrypicked	0.143326	0.265011	0.189848	0.169138	0.110687	0.183225	0.26342	0.194029	0.223653	0.343083	0.316588	0.088238	0.080645	0.151895	0.450295	0.139682	0.159874	0.244518
E4	351	20% Fructose + 2-deoxy-glucose	Not cherrypicked	0.138441	0.242349	0.188387	0.185275	0.111641	0.190629	0.290644	0.159282	0.225393	0.346245	0.291336	0.088238	0.088083	0.149988	0.459944	0.144941	0.183831	0.261568
M5	352	20% Fructose + 2-deoxy-glucose	Not cherrypicked	0.139102	0.521851	0.186578	0.168172	0.10538	0.179899	0.266612	0.163403	0.208861	0.349606	0.306988	0.162248	0.075831	0.165314	0.456649	0.122621	0.170202	0.116936
M5	353	20% Fructose + 2-deoxy-glucose	Not cherrypicked	0.152237	0.259304	0.195208	0.163662	0.111189	0.175263	0.272947	0.164073	0.217685	0.34885	0.304896	0	0.081422	0.152725	0.472432	0.127481	0.165567	0.234598
M5	354	20% Fructose + 2-deoxy-glucose	Not cherrypicked	0.128912	0.244834	0.213677	0.129963	0.109964	0.190305	0.26238	0.166134	0.209495	0.344523	0.317591	0.170103	0.077571	0.159136	0.51029	0.120179	0.169703	0.186702
M5	355	20% Fructose + 2-deoxy-glucose	Not cherrypicked	0.109879	0.240126	0.228487	0.113627	0.102115	0.163917	0.231557	0.150778	0.204081	0.329403	0.303381	0	0.061055	0.156457	0.481162	0.118883	0.163375	0.115717
G2	356	20% Fructose + 2-deoxy-glucose	Not cherrypicked	0.114649	0.215358	0.23697	0.128654	0.119751	0.181081	0.275502	0.288272	0.229096	0.345266	0.307127	0	0.084804	0.150936	0.49239	0.118945	0.153913	0.125737
G2	357	20% Fructose + 2-deoxy-glucose	Not cherrypicked	0.314216	0.239136	0.235413	0.153529	0.137911	0.218357	0.295176	0.348773	0.238425	0.340251	0.299426	0.131592	0.093876	0.15446	0.498754	0.129816	0.150901	0.199875
G2	358	20% Fructose + 2-deoxy-glucose	Not cherrypicked	0.137264	0.215307	0.234828	0.190086	0.134355	0.209339	0.297826	0.170608	0.275277	0.336216	0.308052	0.209259	0.087467	0.379678	0.475803	0.138613	0.161186	0.312071
G2	359	20% Fructose + 2-deoxy-glucose	Not cherrypicked	0.139781	0.196141	0.230491	0.144891	0.124668	0.195861	0.296884	0.328346	0.249482	0.339671	0.302856	0.088238	0.088191	0.213224	0.472563	0.141859	0.181669	0.264167
E1	360	20% Fructose + 2-deoxy-glucose	Not cherrypicked	0.127506	0.225478	0.230006	0.147182	0.106316	0.173167	0.329024	0.164587	0.226315	0.312759	0.304919	0.088238	0.184927	0.150952	0.406803	0.137041	0.168432	0.115704
E1	361	20% Fructose + 2-deoxy-glucose	Not cherrypicked	0.12442	0.211774	0.206129	0.162589	0.1421	0.183976	0.298687	0.1679	0.217506	0.331901	0.328409	0	0.083506	0.160478	0.429535	0.123556	0.171323	0.115449
E1	362	20% Fructose + 2-deoxy-glucose	Not cherrypicked	0.140396	0.227854	0.207886	0.159289	0.113984	0.197477	0.25038	0.147285	0.205662	0.336139	0.309268	0.088238	0.102463	0.162925	0.460724	0.142861	0.163811	0.114425
E1	363	20% Fructose + 2-deoxy-glucose	Not cherrypicked	0.147349	0.228225	0.213659	0.160804	0.096597	0.191074	0.247002	0.146664	0.195238	0.355265	0.31112	0.232503	0.189905	0.161029	0.484339	0.139393	0.163358	0.124132
F12	364	20% Fructose + 2-deoxy-glucose	Not cherrypicked	0.145096	0.226789	0.208487	0.154818	0.09866	0.183335	0.264	0.150192	0.197691	0.372879	0.331958	0.032547	0.204624	0.168341	0.550153	0.130843	0.162083	0.129012
F12	365	20% Fructose + 2-deoxy-glucose	Not cherrypicked	0.134512	0.214189	0.208016	0.152344	0.094172	0.200833	0.26313	0.154276	0.189011	0.348529	0.304087	0.02523	0.107557	0.159264	0.520072	0.12259	0.178961	0.104935
F12	366	20% Fructose + 2-deoxy-glucose	Not cherrypicked	0.130561	0.223272	0.218059	0.144403	0.097806	0.189086	0.277387	0.143574	0.205989	0.345466	0.292933	0.027634	0.091358	0.148176	0.532442	0.136058	0.163711	0.112051
F12	367	20% Fructose + 2-deoxy-glucose	Not cherrypicked	0.11892	0.201087	0.214672	0.120941	0.095225	0.172717	0.271936	0.145569	0.410857	0.348313	0.300623	0.03073	0.081769	0.128841	0.528941	0.129265	0.162903	0.15827
T6	368	20% Fructose + 2-deoxy-glucose	Not cherrypicked	0.144001	0.240531	0.216712	0.147718	0.109005	0.199387	0.279012	0.142253	0.222766	0.363674	0.306345	0	0.10458	0.153907	0.570071	0.123538	0.168289	0.121007
T6	369	20% Fructose + 2-deoxy-glucose	Not cherrypicked	0.169397	0.249067	0.223005	0.164058	0.10487	0.237309	0.271901	0.148145	0.228121	0.369313	0.307079	0	0.097867	0.165303	0.50801	0.133632	0.166884	0.122323
T6	370	20% Fructose + 2-deoxy-glucose	Not cherrypicked	0.156685	0.213765	0.228022	0.145973	0.098301	0.20801	0.264656	0.145129	0.221064	0.371471	0.304184	0	0.091431	0.169137	0.509173	0.153151	0.170813	0.139199
T6	371	20% Fructose + 2-deoxy-glucose	Not cherrypicked	0.135179	0.202346	0.226402	0.127746	0.095431	0.183593	0.2605	0.154552	0.220756	0.38234	0.3176	0.163828	0.083182	0.173737	0.477211	0.144074	0.161977	0.259787
E4	372	20% Fructose + 2-deoxy-glucose	Not cherrypicked	0.138641	0.23812	0.207872	0.144363	0.09937	0.426788	0.268638	0.305104	0.216399	0.347284	0.310564	0.088238	0.080285	0.177787	0.448314	0.148829	0.165394	0.244899
E4	373	20% Fructose + 2-deoxy-glucose	Not cherrypicked	0.152398	0.26324	0.203522	0.167022	0.106202	0.187771	0.266768	0.163036	0.214691	0.359126	0.308477	0.088238	0.082485	0.162992	0.450921	0.158018	0.219012	0.147297
E4	374	20% Fructose + 2-deoxy-glucose	Not cherrypicked	0.180834	0.284079	0.201787	0.175261	0.116264	0.185587	0.280964	0.159214	0.222024	0.362313	0.307609	0.088238	0.083449	0.15766	0.448678	0.139722	0.17992	0.254022
E4	375	20% Fructose + 2-deoxy-glucose	Not cherrypicked	0.147069	0.26387	0.205194	0.186649	0.110445	0.185618	0.252914	0.180221	0.216818	0.350432	0.29006	0.088238	0.092728	0.155437	0.433181	0.162996	0.186752	0.157234
M5	376	20% Fructose + 2-deoxy-glucose	Not cherrypicked	0.150641	0.233944	0.204788	0.186498	0.12377	0.202627	0.274509	0.157354	0.234556	0.382739	0.293674	0	0.093189	0.15245	0.452193	0.1485	0.198413	0.107202
M5	377	20% Fructose + 2-deoxy-glucose	Not cherrypicked	0.146709	0.244486	0.206099	0.162872	0.111771	0.183471	0.261552	0.161626	0.215663	0.361854	0.299703	0.152531	0.094483	0.170765	0.437056	0.200561	0.165677	0.126203
M5	378	20% Fructose + 2-deoxy-glucose	Not cherrypicked	0.13488	0.244452	0.225398	0.139483	0.120377	0.183019	0.266663	0.150505	0.228383	0.405369	0.319734	0.144925	0.088408	0.165912	0.463449	0.184111	0.173003	0.118945
M5	379	20% Fructose + 2-deoxy-glucose	Not cherrypicked	0.117343	0.23348	0.238419	0.120252	0.121815	0.152257	0.28602	0.147774	0.230496	0.389255	0.322676	0	0.076319	0.140716	0.490102	0.183543	0.162686	0.186702
G2	380	20% Fructose + 2-deoxy-glucose	Not cherrypicked	0.116963	0.253758	0.248728	0.141732	0.122719	0.190765	0.308045	0.301707	0.235144	0.359601	0.307836	0.267034	0.083672	0.148723	0.515724	0.322015	0.14694	0.138644
G2	381	20% Fructose + 2-deoxy-glucose	Not cherrypicked	0.133608	0.244738	0.242026	0.157695	0.124058	0.280431	0.30874	0.288735	0.227978	0.351243	0.306633	0	0.094325	0.151341	0.468129	0.165513	0.17005	0.13343
G2	382	20% Fructose + 2-deoxy-glucose	Not cherrypicked	0.131857	0.211207	0.266022	0.136133	0.121882	0.217673	0.337024	0.136559	0.274241	0.344889	0.293748	0.191178	0.094919	0.161312	0.433931	0.158833	0.168385	0.110421
G2	383	20% Fructose + 2-deoxy-glucose	Not cherrypicked	0.139474	0.167259	0.251507	0.130779	0.124873	0.218763	0.411217	0.158476	0.208076	0.321498	0.29534	0.24084	0.093114	0.393129	0.431543	0.13667	0.166543	0.274718
M7	385	20% Fructose + 2-deoxy-glucose	Not cherrypicked	0.171118	0.204118	0.182847	0.125746	0.177538	0.214795	0.197139	0.127364	0.198508	0.338707	0.2907	0.07674	0.082921	0.175262	0.362992	0.100465	0.15931	0.107356
M7	387	20% Fructose + 2-deoxy-glucose	Not cherrypicked	0.178487	0.248646	0.200203	0.178412	0.184133	0.213114	0.219571	0.153606	0.167976	0.291096	0.306331	0.075957	0.112688	0.171416	0.344997	0.108725	0.152867	0.130987
G3	389	20% Fructose + 2-deoxy-glucose	Not cherrypicked	0.183658	0.23073	0.173408	0.150527	0.181644	0.218131	0.235068	0.135398	0.191541	0.336759	0.305701	0.078282	0.105125	0.167864	0.404252	0.12287	0.135978	0.126673
G3	391	20% Fructose + 2-deoxy-glucose	Not cherrypicked	0.183658	0.469417	0.18215	0.148707	0.181644	0.193385	0.223946	0.147503	0.191541	0.336759	0.305701	0.08017	0.105125	0.167806	0.358449	0.124721	0.134096	0.124747
M11	393	20% Fructose + 2-deoxy-glucose	Not cherrypicked	0.367315	0.23302	0.231668	0.170393	0.181644	0.250481	0.235068	0.147503	0.191541	0.294888	0.305701	0.083033	0.092564	0.377848	0.361757	0.132283	0.164192	0.132667
M11	395	20% Fructose + 2-deoxy-glucose	Not cherrypicked	0.183658	0.212684	0.198419	0.151482	0.181644	0.229649	0.200174	0.147503	0.183746	0.285969	0.291176	0.08972	0.105125	0.179168	0.299372	0.147972	0.148008	0.265335
T5	397	20% Fructose + 2-deoxy-glucose	Not cherrypicked	0	0	0	0	0	0	0	0	0	0	0	0	0	0	0	0	0	0
T5	399	20% Fructose + 2-deoxy-glucose	Not cherrypicked	0.132999	0.20802	0.23407	0.129548	0.182305	0.179743	0.270082	0.282757	0.184859	0.338401	0.302678	0.18307	0.106419	0.332914	0.397843	0.125207	0.102542	0.119443
T15	401	20% Fructose + 2-deoxy-glucose	Not cherrypicked	0.169679	0.208563	0.173103	0.121627	0.167443	0.197803	0.228886	0.118645	0.191541	0.304006	0.300207	0.076179	0.105125	0.112889	0.360873	0.1253	0.126607	0.243743
T15	403	20% Fructose + 2-deoxy-glucose	Not cherrypicked	0.183658	0.200063	0.204423	0.120597	0.181644	0.20131	0.235068	0.147503	0.205404	0.336759	0.305701	0.085538	0.105125	0.142697	0.383888	0.130669	0.132869	0.12349
G5	405	20% Fructose + 2-deoxy-glucose	Not cherrypicked	0.338786	0.182776	0.217453	0.156988	0.189818	0.241134	0.254347	0.152372	0.191541	0.336759	0.305701	0.089142	0.105125	0.36179	0.383888	0.19141	0.141851	0.112834
G5	407	20% Fructose + 2-deoxy-glucose	Not cherrypicked	0.183658	0.221861	0.215023	0.170393	0.181644	0.250481	0.213918	0.147503	0.212594	0.336759	0.305701	0.093197	0.105125	0.377848	0.383888	0.125913	0.16734	0.125733
M7	409	20% Fructose + 2-deoxy-glucose	Not cherrypicked	0	0	0	0	0	0	0	0	0	0	0	0	0.143264	0	0	0	0	0
M7	411	20% Fructose + 2-deoxy-glucose	Not cherrypicked	0.364698	0.186569	0.111171	0.322939	0.172663	0.159574	0.181472	0.1219	0.15662	0.305141	0.282641	0.063493	0.094556	0.298542	0.234215	0.139643	0.06247	0.103738
G3	413	20% Fructose + 2-deoxy-glucose	Not cherrypicked	0	0	0	0	0	0	0	0	0	0	0	0	0.14111	0	0	0	0	0
G3	415	20% Fructose + 2-deoxy-glucose	Not cherrypicked	0	0	0	0	0	0	0	0	0	0	0	0	0.110551	0	0	0	0	0
M11	417	20% Fructose + 2-deoxy-glucose	Not cherrypicked	0.160444	0.451918	0.183752	0.137326	0.181644	0.426784	0.197331	0.124881	0.160942	0.304347	0.305701	0.102298	0.110551	0.288188	0.304016	0.098971	0.073173	0.226794
M11	419	20% Fructose + 2-deoxy-glucose	Not cherrypicked	0.183658	0.186432	0.154645	0.170393	0.181644	0.172036	0.17455	0.108929	0.16645	0.336759	0.305701	0.093197	0.100106	0.283032	0.241388	0.226541	0.065435	0.090345
T5	421	20% Fructose + 2-deoxy-glucose	Not cherrypicked	0	0	0	0	0	0	0	0	0	0	0	0	0.152151	0	0	0	0	0
T5	423	20% Fructose + 2-deoxy-glucose	Not cherrypicked	0.131316	0.364371	0.154963	0.289818	0.162716	0	0.140237	0.106224	0.166671	0.249207	0.256709	0.184028	0.093083	0.277193	0.239479	0.056172	0.270238	0
T15	425	20% Fructose + 2-deoxy-glucose	Not cherrypicked	0	0	0	0	0	0	0	0	0	0	0	0	0.15759	0	0	0	0	0
T15	427	20% Fructose + 2-deoxy-glucose	Not cherrypicked	0	0	0	0	0	0	0	0	0	0	0	0	0.110551	0	0	0	0	0
G5	429	20% Fructose + 2-deoxy-glucose	Not cherrypicked	0.112086	0.116783	0.155273	0.101207	0.169211	0.376629	0.158628	0.116022	0.169766	0.244358	0.260182	0.07939	0.110551	0.08763	0.259546	0.068804	0.215919	0.106636
G5	431	20% Fructose + 2-deoxy-glucose	Not cherrypicked	0	0	0	0	0	0	0	0	0	0	0	0	0.110551	0	0	0	0	0
M7	432	20% Fructose + 2-deoxy-glucose	Not cherrypicked	0	0	0	0	0	0	0	0	0	0	0	0	0.169383	0	0	0	0	0
M7	433	20% Fructose + 2-deoxy-glucose	Not cherrypicked	0	0	0	0	0	0	0	0	0	0	0	0	0.131024	0	0	0	0	0
M7	434	20% Fructose + 2-deoxy-glucose	Not cherrypicked	0.162804	0.23153	0.191937	0.153729	0.166262	0.239501	0.218084	0.137913	0.207326	0.302969	0.264368	0.078296	0.084512	0.157988	0.421403	0.117929	0.180482	0.109613
M7	435	20% Fructose + 2-deoxy-glucose	Not cherrypicked	0.175438	0.260475	0.214926	0.194132	0.214278	0.339472	0.210204	0.15501	0.209672	0.309571	0.298973	0.088194	0.089902	0.176574	0.396744	0.125279	0.184587	0.109523
G3	436	20% Fructose + 2-deoxy-glucose	Not cherrypicked	0.175594	0.262109	0.201184	0.19214	0.166386	0.324457	0.234698	0.157514	0.190019	0.335314	0.280179	0.093196	0.094328	0.179497	0.419702	0.140103	0.228789	0.100683
G3	437	20% Fructose + 2-deoxy-glucose	Not cherrypicked	0	0	0	0	0	0	0	0	0	0	0	0	0.110551	0	0	0	0	0
G3	438	20% Fructose + 2-deoxy-glucose	Not cherrypicked	0	0	0	0	0	0	0	0	0	0	0	0	0.138633	0	0	0	0	0
G3	439	20% Fructose + 2-deoxy-glucose	Not cherrypicked	0	0	0	0	0	0	0	0	0	0	0	0	0.110551	0	0	0	0	0
M11	440	20% Fructose + 2-deoxy-glucose	Not cherrypicked	0.158409	0.292736	0.243942	0.179263	0.199348	0.25609	0.234978	0.145957	0.218347	0.321599	0.281007	0.079134	0.087665	0.199921	0.41502	0.128198	0.212602	0.108246
M11	441	20% Fructose + 2-deoxy-glucose	Not cherrypicked	0	0	0	0	0	0	0	0	0	0	0	0	0	0	0	0	0	0
M11	442	20% Fructose + 2-deoxy-glucose	Not cherrypicked	0	0	0	0	0	0	0	0	0	0	0	0	0	0	0	0	0	0
M11	443	20% Fructose + 2-deoxy-glucose	Not cherrypicked	0	0	0	0	0	0	0	0	0	0	0	0	0	0	0	0	0	0
T5	444	20% Fructose + 2-deoxy-glucose	Not cherrypicked	0	0.253251	0	0.832524	0	0	0	0	0	0	0	0	0.128697	0	0	0	0	0
T5	445	20% Fructose + 2-deoxy-glucose	Not cherrypicked	0	0	0	0	0	0	0	0	0	0	0	0	0.137905	0	0	0	0	0
T5	446	20% Fructose + 2-deoxy-glucose	Not cherrypicked	0.140564	0.265874	0.196225	0.176042	0.196488	0.247899	0.327268	0.134339	0.219717	0.338871	0.26765	0.092376	0.112142	0.161531	0.458809	0.119919	0.19274	0.154093
T5	447	20% Fructose + 2-deoxy-glucose	Not cherrypicked	0	0	0	0	0	0	0	0	0	0	0	0	0	0	0	0	0	0
T15	448	20% Fructose + 2-deoxy-glucose	Not cherrypicked	0.19097	0.252198	0.203924	0.180707	0.134105	0.268607	0.230607	0.158126	0.177132	0.284466	0.249784	0.099904	0.118857	0.154939	0.41511	0.111016	0.217531	0.122268
T15	449	20% Fructose + 2-deoxy-glucose	Not cherrypicked	0.183658	0.264903	0.217453	0.170393	0.181644	0.250481	0.245016	0.295006	0.191541	0.336759	0.305701	0.093197	0.105125	0.188924	0.354999	0.144957	0.218542	0.132667
T15	450	20% Fructose + 2-deoxy-glucose	Not cherrypicked	0.10372	0.196518	0.217615	0.134857	0.059007	0.140149	0.156476	0.096399	0.134221	0.243626	0.247495	0.158713	0.109924	0.083926	0.382621	0.119085	0.132662	0.070739
T15	451	20% Fructose + 2-deoxy-glucose	Not cherrypicked	0	0	0	0	0	0	0	0	0	0	0	0	0.110551	0	0	0	0	0
G5	452	20% Fructose + 2-deoxy-glucose	Not cherrypicked	0	0	0	0	0	0	0	0	0	0	0	0	0	0	0	0	0	0
G5	453	20% Fructose + 2-deoxy-glucose	Not cherrypicked	0	0	0	0	0	0	0	0	0	0	0	0	0	0	0	0	0	0
G5	454	20% Fructose + 2-deoxy-glucose	Not cherrypicked	0.15623	0.297071	0.213371	0.1598	0.199187	0.219296	0.196813	0.150313	0.201462	0.330125	0.312803	0.074943	0.096419	0.175533	0.378747	0.127376	0.197158	0.115793
G5	455	20% Fructose + 2-deoxy-glucose	Not cherrypicked	0	0	0	0	0	0	0	0	0	0	0	0	0	0	0	0	0	0
M7	456	20% Fructose + 2-deoxy-glucose	Not cherrypicked	0	0	0	0	0	0	0	0	0	0	0.702406	0	0.096811	0	0	0	0	0
M7	457	20% Fructose + 2-deoxy-glucose	Not cherrypicked	0.174551	0.275086	0.170525	0.184447	0.160819	0.263132	0.27672	0.149353	0.199408	0.305241	0.30322	0.079606	0.121161	0.169559	0.324389	0.145838	0.207912	0.117694
M7	458	20% Fructose + 2-deoxy-glucose	Not cherrypicked	0	0	0	0	0	0	0	0	0	0	0	0	0.133148	0	0	0	0	0
M7	459	20% Fructose + 2-deoxy-glucose	Not cherrypicked	0	0	0	0	0	0	0	0	0	0	0	0	0	0	0	0	0	0
G3	460	20% Fructose + 2-deoxy-glucose	Not cherrypicked	0	0	0	0	0	0	0	0	0	0	0	0	0.135895	0	0	0	0	0
G3	461	20% Fructose + 2-deoxy-glucose	Not cherrypicked	0.250124	0.264903	0.303613	0.170393	0.181644	0.250481	0.282499	0.147503	0.191541	0.336759	0.305701	0.093197	0.105125	0.245905	0.383888	0.133208	0.218542	0.155035
G3	462	20% Fructose + 2-deoxy-glucose	Not cherrypicked	0.237166	0.263351	0.19036	0.163534	0.17308	0.229426	0.264343	0.159885	0.180391	0.314179	0.30187	0.091665	0.213369	0.230483	0.375085	0.133573	0.202331	0.151869
G3	463	20% Fructose + 2-deoxy-glucose	Not cherrypicked	0	0	0	0	0	0	0	0	0	0	0	0	0.110551	0	0	0	0	0
M11	464	20% Fructose + 2-deoxy-glucose	Not cherrypicked	0	0	0	0	0	0	0	0	0	0	0	0	0.116646	0	0	0	0	0
M11	465	20% Fructose + 2-deoxy-glucose	Not cherrypicked	0	0	0	0	0	0	0	0	0	0	0	0	0.110551	0	0	0	0	0
M11	466	20% Fructose + 2-deoxy-glucose	Not cherrypicked	0.180464	0.210124	0.225055	0.146863	0.079687	0.229149	0.195758	0.123327	0.172712	0.28873	0.300763	0.05214	0.086439	0.196015	0.388854	0.114122	0.212122	0.109955
M11	467	20% Fructose + 2-deoxy-glucose	Not cherrypicked	0	0	0	0	0	0	0	0	0	0	0	0	0.161775	0	0	0	0	0
T5	468	20% Fructose + 2-deoxy-glucose	Not cherrypicked	0.188536	0.236137	0.182578	0.151613	0.195663	0.22024	0.234444	0.130506	0.171984	0.303593	0.27259	0.102206	0.175767	0.150003	0.305956	0.12753	0.185784	0.106056
T5	469	20% Fructose + 2-deoxy-glucose	Not cherrypicked	0	0	0	0	0	0	0	0	0	0	0	0	0.110551	0	0	0	0	0
T5	470	20% Fructose + 2-deoxy-glucose	Not cherrypicked	0	0	0	0	0	0	0	0	0	0	0	0	0.169475	0	0	0	0	0
T5	471	20% Fructose + 2-deoxy-glucose	Not cherrypicked	0	0	0	0	0	0	0	0	0	0	0	0	0	0	0	0	0	0
T15	472	20% Fructose + 2-deoxy-glucose	Not cherrypicked	0.213166	0.264931	0.241295	0.182429	0.189022	0.275025	0.248165	0.168271	0.228236	0.3433	0.316008	0.075612	0.065507	0.198088	0.320828	0.14807	0.229145	0.122612
T15	473	20% Fructose + 2-deoxy-glucose	Not cherrypicked	0.168318	0.252974	0.176505	0.150398	0.170161	0.189157	0.200601	0.117019	0.181694	0.270454	0.219454	0.186395	0.21025	0.330728	0.293766	0.136293	0.170765	0.132667
T15	474	20% Fructose + 2-deoxy-glucose	Not cherrypicked	0	0	0	0	0	0	0	0	0	0	0	0	0.108109	0	0	0	0	0
T15	475	20% Fructose + 2-deoxy-glucose	Not cherrypicked	0	0	0	0	0	0	0	0	0	0	0	0	0.110551	0	0	0	0	0
G5	476	20% Fructose + 2-deoxy-glucose	Not cherrypicked	0	0	0	0	0	0	0	0	0	0	0	0	0	0	0	0	0	0
G5	477	20% Fructose + 2-deoxy-glucose	Not cherrypicked	0	0	0	0	0	0	0	0	0	0	0	0	0	0	0	0	0	0
G5	478	20% Fructose + 2-deoxy-glucose	Not cherrypicked	0	0	0	0	0	0	0	0	0	0	0	0	0	0	0	0	0	0
G5	479	20% Fructose + 2-deoxy-glucose	Not cherrypicked	0	0	0	0	0	0	0	0	0	0	0	0	0	0	0	0	0	0
M7	481	20% Fructose + 2-deoxy-glucose	Not cherrypicked	0.143223	0.217319	0.191336	0.164094	0.100093	0.235302	0.211415	0.134131	0.157303	0.269059	0.268024	0.087087	0.102892	0.11723	0.356906	0.127574	0.26915	0.085194
M7	483	20% Fructose + 2-deoxy-glucose	Not cherrypicked	0.185431	0.244831	0.229872	0.16174	0.095181	0.238964	0.223524	0.150456	0.182868	0.353325	0.309328	0.182643	0.081835	0.207813	0.385328	0.13441	0.223141	0.116682
G3	485	20% Fructose + 2-deoxy-glucose	Not cherrypicked	0	0	0	0	0	0	0	0	0	0	0	0	0	0	0	0	0	0
G3	487	20% Fructose + 2-deoxy-glucose	Not cherrypicked	0.183658	0.259918	0.217453	0.170393	0.112615	0.228576	0.245591	0.147503	0.191541	0.336759	0.305701	0.093197	0.105125	0.18208	0.404067	0.144957	0.19768	0.10422
M11	489	20% Fructose + 2-deoxy-glucose	Not cherrypicked	0.159596	0.23046	0.194264	0.1242	0.094981	0.168291	0.248807	0.147503	0.201625	0.336759	0.289991	0.084106	0.105125	0.146474	0.406802	0.162435	0.134656	0.132667
M11	491	20% Fructose + 2-deoxy-glucose	Not cherrypicked	0.183658	0.264903	0.193413	0.170393	0.101656	0.250481	0.226967	0.142168	0.181037	0.336759	0.266829	0.179959	0.105125	0.175656	0.409538	0.125185	0.218542	0.098396
T5	493	20% Fructose + 2-deoxy-glucose	Not cherrypicked	0.155325	0.248373	0.201248	0.1702	0.102634	0.226887	0.226696	0.159038	0.196512	0.322178	0.312236	0.105607	0.103865	0.152746	0.386518	0.14575	0.164782	0.109076
T5	495	20% Fructose + 2-deoxy-glucose	Not cherrypicked	0.154732	0.233131	0.213313	0.143821	0.094165	0.21976	0.23113	0.139608	0.190457	0.355807	0.28493	0.093372	0.097362	0.153594	0.387742	0.156118	0.190411	0.112286
T15	497	20% Fructose + 2-deoxy-glucose	Not cherrypicked	0.183658	0.264903	0.217453	0.170393	0.093114	0.250481	0.241647	0.14063	0.191541	0.324932	0.269782	0.093197	0.0831	0.203867	0.383888	0.16241	0.199452	0.098926
T15	499	20% Fructose + 2-deoxy-glucose	Not cherrypicked	0.148513	0.252982	0.217453	0.161296	0.097145	0.23217	0.229123	0.127779	0.191541	0.336759	0.297657	0.106168	0.105125	0.171196	0.383888	0.144957	0.175475	0.107017
G5	501	20% Fructose + 2-deoxy-glucose	Not cherrypicked	0.166572	0.249424	0.217453	0.151521	0.083985	0.183196	0.224929	0.143534	0.177948	0.336759	0.305701	0.068177	0.062699	0.172679	0.383888	0.17639	0.154153	0.104783
G5	503	20% Fructose + 2-deoxy-glucose	Not cherrypicked	0.183658	0.254185	0.217453	0.170393	0.095037	0.234605	0.228627	0.147503	0.191541	0.336759	0.310164	0.066516	0.070582	0.188924	0.383888	0.122018	0.218542	0.114252
M7	505	20% Fructose + 2-deoxy-glucose	Not cherrypicked	0.193836	0.235127	0.210005	0.188269	0.1695	0.288041	0.208959	0.143219	0.17517	0.291444	0.265407	0.098458	0.117787	0.214129	0.361864	0.141807	0.222469	0.124501
M7	507	20% Fructose + 2-deoxy-glucose	Not cherrypicked	0.212235	0.388205	0.223595	0.157177	0.186562	0.258735	0.18961	0.145691	0.189123	0.255253	0.293721	0.096424	0.11009	0.192413	0.386632	0.130221	0.201051	0.251431
G3	509	20% Fructose + 2-deoxy-glucose	Not cherrypicked	0	0	0	0	0	0	0	0	0	0	0	0	0.110551	0	0	0	0	0
G3	511	20% Fructose + 2-deoxy-glucose	Not cherrypicked	0	0	0	0	0	0	0	0	0	0	0	0	0.110551	0.223303	0	0	0	0
M11	513	20% Fructose + 2-deoxy-glucose	Not cherrypicked	0.183658	0.264903	0.217453	0.170393	0.181644	0.250481	0.253959	0.15308	0.199747	0.336759	0.305701	0.093197	0.105125	0.188924	0.383888	0.160915	0.218542	0.132667
M11	515	20% Fructose + 2-deoxy-glucose	Not cherrypicked	0.183658	0.376937	0.217453	0.170393	0.168439	0.500962	0.228748	0.148323	0.191541	0.272425	0.259352	0.102884	0.105125	0.029345	0.383888	0.144957	0.218542	0.114522
T5	517	20% Fructose + 2-deoxy-glucose	Not cherrypicked	0	0	0	0	0	0	0	0	0	0	0	0	0.115934	0	0	0	0.215919	0
T5	519	20% Fructose + 2-deoxy-glucose	Not cherrypicked	0	0	0	0	0	0	0	0	0	0	0	0	0	0	0	0	0	0
T15	521	20% Fructose + 2-deoxy-glucose	Not cherrypicked	0	0	0	0	0	0	0	0	0	0	0	0	0.097015	0	0	0	0	0
T15	523	20% Fructose + 2-deoxy-glucose	Not cherrypicked	0	0	0	0	0	0	0	0	0	0	0	0	0.110551	0	0	0	0	0
G5	525	20% Fructose + 2-deoxy-glucose	Not cherrypicked	0.199177	0.253251	0.217453	0.170393	0.181644	0.250481	0.227922	0.148323	0.166666	0.268867	0.289577	0.105135	0.119441	0.235766	0.383888	0.158307	0.235345	0.127103
G5	527	20% Fructose + 2-deoxy-glucose	Not cherrypicked	0	0	0	0	0	0	0	0	0.53769	0	0	0	0	0	0	0	0	0
M7	528	20% Fructose + 2-deoxy-glucose	Not cherrypicked	0	0	0	0	0	0	0	0	0	0	0	0	0	0	0	0	0	0
M7	529	20% Fructose + 2-deoxy-glucose	Not cherrypicked	0	0	0	0	0	0	0	0	0	0	0	0	0.110551	0	0	0	0	0
M7	530	20% Fructose + 2-deoxy-glucose	Not cherrypicked	0	0	0	0	0	0	0	0	0	0	0	0	0	0	0	0	0	0
M7	531	20% Fructose + 2-deoxy-glucose	Not cherrypicked	0.204245	0.275407	0.254331	0.170655	0.192284	0.252351	0.258017	0.185172	0.220241	0.367654	0.368061	0.08557	0.119089	0.228656	0.371706	0.15586	0.196127	0.149489
G3	532	20% Fructose + 2-deoxy-glucose	Not cherrypicked	0	0	0	0	0	0	0	0	0	0	0	0	0	0	0	0	0	0
G3	533	20% Fructose + 2-deoxy-glucose	Not cherrypicked	0	0	0	0	0	0	0	0	0	0	0	0	0.110551	0	0	0	0	0
G3	534	20% Fructose + 2-deoxy-glucose	Not cherrypicked	0	0	0	0	0	0	0	0	0	0	0	0	0.110551	0	0	0	0	0
G3	535	20% Fructose + 2-deoxy-glucose	Not cherrypicked	0	0	0	0	0	0	0	0	0	0	0	0	0.110551	0	0	0	0	0
M11	536	20% Fructose + 2-deoxy-glucose	Not cherrypicked	0	0	0	0	0	0	0	0	0	0	0	0	0	0	0	0	0	0
M11	537	20% Fructose + 2-deoxy-glucose	20% Fructose + 2-deoxy-glucose	0	0	0	0	0	0	0	0	0	0	0	0	0	0	0	0	0	0
M11	538	20% Fructose + 2-deoxy-glucose	Not cherrypicked	0.222078	0.381674	0.220597	0.159323	0.097667	0.239007	0.262628	0.158723	0.185872	0.33062	0.344018	0.103497	0.159935	0.223863	0.444367	0.185624	0.224777	0.142323
M11	539	20% Fructose + 2-deoxy-glucose	Not cherrypicked	0	0	0	0	0	0	0	0	0	0	0	0	0	0	0	0	0	0
T5	540	20% Fructose + 2-deoxy-glucose	Not cherrypicked	0	0	0	0	0	0	0	0	0	0	0	0	0.08217	0	0	0	0	0
T5	541	20% Fructose + 2-deoxy-glucose	Not cherrypicked	0	0	0	0	0	0	0	0	0	0	0	0	0.090082	0	0	0	0	0
T5	542	20% Fructose + 2-deoxy-glucose	Not cherrypicked	0	0	0	0	0	0	0	0	0	0	0	0	0	0	0	0	0	0
T5	543	20% Fructose + 2-deoxy-glucose	Not cherrypicked	0	0	0	0	0	0	0	0	0	0	0	0	0	0	0	0	0	0
T15	544	20% Fructose + 2-deoxy-glucose	Not cherrypicked	0	0	0	0	0	0	0	0	0	0	0	0	0.105758	0	0	0	0	0
T15	545	20% Fructose + 2-deoxy-glucose	Not cherrypicked	0	0	0	0	0	0	0	0	0	0	0	0	0.146667	0	0	0	0	0
T15	546	20% Fructose + 2-deoxy-glucose	Not cherrypicked	0	0	0	1.32201	0	0	0	0	0	0	0	0	0	0.182482	0	0	0	0
T15	547	20% Fructose + 2-deoxy-glucose	Not cherrypicked	0.183658	0.264903	0.241463	0.170393	0.181644	0.250481	0.235068	0.147503	0.210441	0.336759	0.305701	0.089839	0.21025	0.188924	0.478298	0.144957	0.218542	0.132667
G5	548	20% Fructose + 2-deoxy-glucose	Not cherrypicked	0	0	0	0	0	0	0	0	0	0	0	0	0	0	0	0	0	0
G5	549	20% Fructose + 2-deoxy-glucose	Not cherrypicked	0	0	0	0	0	0	0	0	0	0	0	0	0	0	0	0	0	0
G5	550	20% Fructose + 2-deoxy-glucose	Not cherrypicked	0.170982	0.303259	0.192684	0.146111	0.224489	0.231653	0.233558	0.150679	0.219538	0.362744	0.325389	0.075958	0.141191	0.154584	0.384466	0.18667	0.202938	0.112101
G5	551	20% Fructose + 2-deoxy-glucose	Not cherrypicked	0	0	0	0	0	0	0	0	0	0	0	0	0	0	0	0.643562	0	0
M7	552	20% Fructose + 2-deoxy-glucose	Not cherrypicked	0.166652	0.237773	0.187643	0.141661	0.170633	0.220755	0.239155	0.132885	0.187703	0.305466	0.280144	0.092186	0.100636	0.214506	0.419717	0.119434	0.174024	0.12427
M7	553	20% Fructose + 2-deoxy-glucose	Not cherrypicked	0.222598	0.259869	0.225007	0.179601	0.18992	0.302659	0.249925	0.157012	0.216935	0.367121	0.307845	0.098394	0.122161	0.265958	0.394195	0.160671	0.225405	0.135221
M7	554	20% Fructose + 2-deoxy-glucose	Not cherrypicked	0	0	0	0	0	0	0	0	0	0	0	0	0	0	0	0	0	0
M7	555	20% Fructose + 2-deoxy-glucose	Not cherrypicked	0.208433	0.276555	0.269939	0.174686	0.170459	0.251776	0.246573	0.16885	0.20931	0.394887	0.337561	0.098535	0.105065	0.304159	0.356991	0.146268	0.228254	0.145208
G3	556	20% Fructose + 2-deoxy-glucose	Not cherrypicked	0.178913	0.286682	0.235789	0.188192	0.191703	0.260715	0.248071	0.15285	0.207205	0.358189	0.304388	0.101066	0.121776	0.244525	0.428553	0.146365	0.234518	0.128214
G3	557	20% Fructose + 2-deoxy-glucose	Not cherrypicked	0.183658	0.264903	0.217453	0.170393	0.181644	0.279603	0.263725	0.147503	0.212875	0.336759	0.305701	0.093197	0.114085	0.263126	0.404633	0.144957	0.218542	0.132667
G3	558	20% Fructose + 2-deoxy-glucose	Not cherrypicked	0.186047	0.287219	0.224299	0.160776	0.176023	0.27439	0.243877	0.151534	0.208396	0.35481	0.303463	0.088319	0.108154	0.270382	0.445615	0.141112	0.222401	0.130682
G3	559	20% Fructose + 2-deoxy-glucose	Not cherrypicked	0.21192	0.274806	0.217453	0.170393	0.181644	0.279428	0.235068	0.147503	0.213929	0.336759	0.305701	0.098367	0.12557	0.257964	0.383888	0.144957	0.218542	0.132667
M11	560	20% Fructose + 2-deoxy-glucose	Not cherrypicked	0	0	0	0	0	0	0	0	0	0	0	0	0	0	0	0	0	0
M11	561	20% Fructose + 2-deoxy-glucose	Not cherrypicked	0.183658	0.337397	0.248949	0.181643	0.181644	0.272872	0.235068	0.172144	0.202268	0.336759	0.324032	0.093197	0.105125	0.266938	0.363038	0.144957	0.218542	0.132667
M11	562	20% Fructose + 2-deoxy-glucose	Not cherrypicked	0.180744	0.410112	0.252224	0.1581	0.164337	0.258227	0.170518	0.157951	0.189893	0.322656	0.342637	0.082808	0.099986	0.244161	0.348518	0.135757	0.210409	0.14116
M11	563	20% Fructose + 2-deoxy-glucose	Not cherrypicked	0.183658	0.644703	0.279134	0.170393	0.181644	0.250481	0.265161	0.165212	0.210937	0.393189	0.305701	0.186395	0.105125	0.326973	0.422	0.144957	0.218542	0.265335
T5	564	20% Fructose + 2-deoxy-glucose	Not cherrypicked	0.182734	0.242406	0.200345	0.158374	0.181855	0.256356	0.26838	0.146855	0.200598	0.289039	0.28175	0.094453	0.094079	0.221008	0.481175	0.127308	0.208632	0.142408
T5	565	20% Fructose + 2-deoxy-glucose	Not cherrypicked	0.187279	0.211195	0.209643	0.13989	0.172968	0.257096	0.26064	0.14189	0.207708	0.309905	0.277346	0.089978	0.10294	0.226202	0.440282	0.135692	0.188661	0.141374
T5	566	20% Fructose + 2-deoxy-glucose	Not cherrypicked	0.171211	0.306441	0.215729	0.118201	0.178028	0.219182	0.260343	0.151271	0.196797	0.309631	0.294739	0.090791	0.08468	0.246659	0.442139	0.111482	0.18807	0.119399
T5	567	20% Fructose + 2-deoxy-glucose	Not cherrypicked	0.177513	0.260533	0.233123	0.144728	0.18659	0.243342	0.280537	0.151654	0.214468	0.35504	0.296507	0.189433	0.088659	0.23474	0.492077	0.112386	0.190117	0.138835
T15	568	20% Fructose + 2-deoxy-glucose	Not cherrypicked	0	0	0	0	0	0	0	0	0	0	0	0	0.085362	0	0	0	0	0
T15	569	20% Fructose + 2-deoxy-glucose	Not cherrypicked	0.183658	0.264903	0.188388	0.170393	0.181644	0.250481	0.222612	0.147503	0.176865	0.297129	0.26085	0.093944	0.098135	0.188924	0.332364	0.130311	0.218542	0.132667
T15	570	20% Fructose + 2-deoxy-glucose	Not cherrypicked	0	0	0	0	0	0	0	0	0	0	0	0	0.081313	0	0	0	0	0
T15	571	20% Fructose + 2-deoxy-glucose	Not cherrypicked	0	0	0	0	0	0	0	0	0	0	0	0	0.110551	0	0	0	0	0
G5	572	20% Fructose + 2-deoxy-glucose	Not cherrypicked	0.222995	0.372017	0.263295	0.186123	0.216436	0.289122	0.329753	0.19294	0.242091	0.43543	0.323688	0.220959	0.14257	0.276724	0.513754	0.143445	0.234455	0.142234
G5	573	20% Fructose + 2-deoxy-glucose	Not cherrypicked	0.183658	0.408877	0.255392	0.170393	0.181644	0.250481	0.235068	0.159149	0.206017	0.354955	0.305701	0.09941	0.105125	0.294874	0.383888	0.144957	0.218542	0.132667
G5	574	20% Fructose + 2-deoxy-glucose	Not cherrypicked	0.174251	0.309794	0.109267	0.129879	0.175934	0.238549	0.256504	0.157673	0.201836	0.337992	0.294976	0.088352	0.082571	0.243907	0.473867	0.114658	0.190741	0.120603
G5	575	20% Fructose + 2-deoxy-glucose	Not cherrypicked	0.183658	0.380001	0.268946	0.170393	0.181644	0.283542	0.235068	0.160668	0.204602	0.336759	0.323401	0.100534	0.105125	0.266185	0.35802	0.144957	0.218542	0.132667
G9	577	20% Fructose + 2-deoxy-glucose	Not cherrypicked	0	0	0	0	0	0	0	0	0	0	0	0	0.176531	0	0	0	0	0
G9	579	20% Fructose + 2-deoxy-glucose	Not cherrypicked	0.190917	0.543566	0.16731	0.166073	0.205232	0.233754	0.227243	0.123339	0.192276	0.307439	0.245023	0.068568	0.081058	0.369796	0.309023	0.138469	0.193055	0.124519
M4	581	20% Fructose + 2-deoxy-glucose	Not cherrypicked	0	0	0	0	0	0	0	0	0	0	0	0	0.110551	0	0	0	0	0
M4	583	20% Fructose + 2-deoxy-glucose	Not cherrypicked	0.183658	0.264903	0.183659	0.170393	0.181644	0.250481	0.216729	0.147503	0.191541	0.372232	0.310395	0.089051	0.108786	0.188924	0.383888	0.132017	0.221165	0.10801
T3	585	20% Fructose + 2-deoxy-glucose	Not cherrypicked	0	0	0	0	0	0	0	0	0	0	0	0	0	0	0	0	0	0
T3	587	20% Fructose + 2-deoxy-glucose	Not cherrypicked	0.183658	0.287424	0.217453	0.193748	0.240881	0.268227	0.2472	0.147503	0.242374	0.388844	0.305701	0.094724	0.105125	0.188924	0.408234	0.163621	0.218542	0.265335
E5	589	20% Fructose + 2-deoxy-glucose	Not cherrypicked	0.192602	0.276002	0.213262	0.179477	0.205726	0.257441	0.241441	0.170931	0.209332	0.415613	0.300461	0.101745	0.124341	0.211283	0.438156	0.175747	0.257504	0.136672
E5	591	20% Fructose + 2-deoxy-glucose	Not cherrypicked	0.177103	0.337431	0.215866	0.186957	0.231092	0.284088	0.211959	0.155174	0.223664	0.34792	0.295134	0.093727	0.075924	0.179238	0.382107	0.169506	0.254195	0.134593
M2	593	20% Fructose + 2-deoxy-glucose	Not cherrypicked	0.183658	0.238341	0.173479	0.340786	0.127878	0.235636	0.197074	0.125851	0.181666	0.313342	0.242266	0.093197	0.080302	0.153514	0.299901	0.124237	0.174684	0.109232
M2	595	20% Fructose + 2-deoxy-glucose	Not cherrypicked	0.183658	0.264903	0.217453	0.170393	0.181644	0.294022	0.187145	0.148323	0.180499	0.312387	0.262274	0.081136	0.086841	0.188924	0.328761	0.182819	0.437085	0.100581
E7	597	20% Fructose + 2-deoxy-glucose	Not cherrypicked	0.183658	0.297263	0.217453	0.224896	0.204443	0.317526	0.245174	0.147503	0.24541	0.351981	0.305701	0.100556	0.105125	0.188924	0.404549	0.16335	0.218542	0.273493
E7	599	20% Fructose + 2-deoxy-glucose	Not cherrypicked	0.183658	0.253251	0.167182	0.170393	0.181644	0.228227	0.174426	0.125351	0.185564	0.257334	0.531373	0.150507	0.078657	0.191555	0.3106	0.130946	0.156029	0.265335
G9	601	20% Fructose + 2-deoxy-glucose	Not cherrypicked	0.152454	0.233052	0.224718	0.172204	0.074317	0.239316	0.195453	0.110664	0.165711	0.295397	0.265492	0	0.093907	0.153778	0.333783	0.108172	0.199068	0.096173
G9	603	20% Fructose + 2-deoxy-glucose	Not cherrypicked	0.153561	0.251897	0.203019	0.164811	0.103607	0.212825	0.236147	0.139835	0.215921	0.308159	0.316629	0.088238	0.106612	0.162015	0.363035	0.115586	0.186976	0.099241
M4	605	20% Fructose + 2-deoxy-glucose	Not cherrypicked	0.126637	0.205	0.157257	0.115134	0.074662	0.163065	0.19123	0.097604	0.162898	0.267684	0.219045	0.133932	0.21025	0.101753	0.310555	0.081373	0.13682	0.10135
M4	607	20% Fructose + 2-deoxy-glucose	Not cherrypicked	0.180412	0.264903	0.217453	0.170393	0.092934	0.250481	0.202612	0.123406	0.191541	0.336759	0.302439	0.17559	0.21025	0.164184	0.383888	0.133344	0.218542	0.116404
T3	609	20% Fructose + 2-deoxy-glucose	Not cherrypicked	0.183658	0.264903	0.200777	0.170393	0.087435	0.266234	0.235068	0.126867	0.19091	0.336759	0.311354	0	0.105125	0.175776	0.440322	0.124207	0.218542	0.124819
T3	611	20% Fructose + 2-deoxy-glucose	Not cherrypicked	0.176099	0.264903	0.217453	0.170393	0.085148	0.244942	0.216881	0.110278	0.177685	0.284736	0.282894	0.088238	0.085391	0.147553	0.337026	0.126521	0.187332	0.098044
E5	613	20% Fructose + 2-deoxy-glucose	Not cherrypicked	0.160853	0.236458	0.214646	0.151543	0.095115	0.240558	0.221339	0.134608	0.200255	0.35913	0.276434	0	0.096812	0.158633	0.401143	0.117628	0.19887	0.119987
E5	615	20% Fructose + 2-deoxy-glucose	Not cherrypicked	0.156257	0.199863	0.163378	0.14622	0.089826	0.412589	0.201049	0.111539	0.178877	0.253019	0.246294	0	0.097508	0.11728	0.280939	0.240014	0.143198	0.218154
M2	617	20% Fructose + 2-deoxy-glucose	Not cherrypicked	0.124962	0.225215	0.140202	0.115725	0.077311	0.162905	0.178742	0.090993	0.153335	0.253686	0.197549	0	0.105125	0.099322	0.301421	0.090589	0.142121	0.085611
M2	619	20% Fructose + 2-deoxy-glucose	Not cherrypicked	0.151593	0.264903	0.217453	0.170393	0.090005	0.250481	0.191979	0.102059	0.167218	0.277732	0.24211	0	0.105125	0.140578	0.340108	0.130884	0.218542	0.10525
E7	621	20% Fructose + 2-deoxy-glucose	Not cherrypicked	0.167996	0.287653	0.183817	0.170393	0.098518	0.250481	0.216183	0.113109	0.170398	0.257281	0.261789	0	0.079286	0.143066	0.383888	0.131164	0.203771	0.120104
E7	623	20% Fructose + 2-deoxy-glucose	Not cherrypicked	0.126176	0.264903	0.185651	0.170393	0.097263	0.250481	0.235068	0.122114	0.178988	0.314971	0.305701	0.105125	0.090172	0.151349	0.383888	0.130125	0.223576	0.120968
G9	624	20% Fructose + 2-deoxy-glucose	Not cherrypicked	0.1823	0.313627	0.248933	0.202972	0.204834	0.287108	0.262378	0.13205	0.242871	0.385976	0.309669	0.085378	0.114303	0.197097	0.381283	0.166564	0.245562	0.141466
G9	625	20% Fructose + 2-deoxy-glucose	Not cherrypicked	0	0	0	0	0	0	0	0	0	0	0	0	0.140419	0	0	0	0	0
G9	626	20% Fructose + 2-deoxy-glucose	Not cherrypicked	0	0	0	0	0	0	0	0	0	0	0	0	0	0	0	0	0	0
G9	627	20% Fructose + 2-deoxy-glucose	Not cherrypicked	0	0	0	0	0	0	0	0	0	0	0	0	0	0	0	0	0	0
M4	628	20% Fructose + 2-deoxy-glucose	Not cherrypicked	0.19297	0.272965	0.234231	0.171679	0.079483	0.24832	0.221631	0.147819	0.19615	0.334684	0.315763	0.09616	0.121176	0.221093	0.397078	0.150372	0.268935	0.130412
M4	629	20% Fructose + 2-deoxy-glucose	Not cherrypicked	0	0	0	0	0	0	0	0	0.186337	0	0	0	0.110551	0	0	0	0	0
M4	630	20% Fructose + 2-deoxy-glucose	Not cherrypicked	0	0	0	0	0	0	0	0	0	0	0	0	0.177411	0	0	0	0	0
M4	631	20% Fructose + 2-deoxy-glucose	Not cherrypicked	0.179761	0.254909	0.191501	0.144922	0.181644	0.199085	0.204342	0.116811	0.191541	0.336759	0.280957	0.076654	0.081287	0.148849	0.383888	0.160419	0.168733	0.132667
T3	632	20% Fructose + 2-deoxy-glucose	Not cherrypicked	0.186317	0.226152	0.207452	0.174459	0.097363	0.234137	0.246983	0.140283	0.202284	0.339343	0.318387	0.092205	0.118132	0.196318	0.395969	0.144264	0.223831	0.135059
T3	633	20% Fructose + 2-deoxy-glucose	Not cherrypicked	0	0	0	0	0	0	0	0	0	0	0	0	0	0	0	0	0	0
T3	634	20% Fructose + 2-deoxy-glucose	Not cherrypicked	0	0	0	0	0	0	0	0	0	0	0	0	0	0	0	0	0	0
T3	635	20% Fructose + 2-deoxy-glucose	Not cherrypicked	0	0	0	0	0	0	0	0	0	0	0	0	0	0	0	0	0	0
E5	636	20% Fructose + 2-deoxy-glucose	Not cherrypicked	0.196966	0.324845	0.240999	0.201249	0.186486	0.318349	0.25949	0.124308	0.231125	0.37358	0.309347	0.081774	0.119038	0.182579	0.402118	0.177054	0.251401	0.126132
E5	637	20% Fructose + 2-deoxy-glucose	Not cherrypicked	0	0	0	0	0	0	0	0	0	0	0.292555	0	0	0	0	0	0	0
E5	638	20% Fructose + 2-deoxy-glucose	Not cherrypicked	0	0	0	0	0	0	0	0	0	0	0	0	0	0	0	0	0	0
E5	639	20% Fructose + 2-deoxy-glucose	Not cherrypicked	0	0	0	0	0	0	0	0	0	0	0	0	0	0	0	0	0	0
M2	640	20% Fructose + 2-deoxy-glucose	Not cherrypicked	0.197559	0.282308	0.218963	0.172866	0.076562	0.255253	0.232925	0.144487	0.176565	0.330937	0.316383	0.095242	0.126968	0.239086	0.398233	0.16382	0.22226	0.136691
M2	641	20% Fructose + 2-deoxy-glucose	Not cherrypicked	0.183658	0.249075	0.193118	0.156932	0.181644	0.225182	0.245376	0.128946	0.211418	0.336759	0.305701	0.093197	0.091821	0.157493	0.352967	0.173217	0.164417	0.132667
M2	642	20% Fructose + 2-deoxy-glucose	Not cherrypicked	0.206418	0.580661	0.234591	0.191684	0.180483	0.299376	0.242569	0.132273	0.211672	0.351082	0.29301	0.085211	0.12456	0.18393	0.426923	0.170669	0.234356	0.128399
M2	643	20% Fructose + 2-deoxy-glucose	Not cherrypicked	0.183658	0.264903	0.217453	0.153622	0.181644	0.250481	0.240866	0.148918	0.233563	0.410136	0.354715	0.093197	0.156282	0.188924	0.523319	0.168942	0.228252	0.13939
E7	644	20% Fructose + 2-deoxy-glucose	Not cherrypicked	0.186335	0.221209	0.20468	0.163025	0.102319	0.240832	0.228089	0.145308	0.195188	0.336751	0.309	0.092485	0.112646	0.203902	0.387905	0.137132	0.207244	0.137014
E7	645	20% Fructose + 2-deoxy-glucose	Not cherrypicked	0	0	0	0	0	0	0	0	0	0	0	0	0	0	0	0	0	0
E7	646	20% Fructose + 2-deoxy-glucose	Not cherrypicked	0	0	0	0	0	0	0	0	0	0	0	0	0	0.157594	0	0	0	0
E7	647	20% Fructose + 2-deoxy-glucose	Not cherrypicked	0	0	0	0	0	0	0	0	0	0	0	0	0	0	0	0	0	0
G9	648	20% Fructose + 2-deoxy-glucose	Not cherrypicked	0	0	0	0	0	0	0	0	0	0	0	0	0.110551	0	0	0	0	0
G9	649	20% Fructose + 2-deoxy-glucose	Not cherrypicked	0	0	0	0	0	0	0	0	0	0	0	0	0.142618	0	0	0	0	0
G9	650	20% Fructose + 2-deoxy-glucose	Not cherrypicked	0	0	0	0	0	0	0	0	0	0	0	0	0	0	0	0	0	0
G9	651	20% Fructose + 2-deoxy-glucose	Not cherrypicked	0	0	0	0	0	0	0	0	0	0	0	0	0	0	0	0	0	0
M4	652	20% Fructose + 2-deoxy-glucose	Not cherrypicked	0	0	0	0	0	0	0	0	0	0	0	0	0.110551	0	0	0	0	0
M4	653	20% Fructose + 2-deoxy-glucose	Not cherrypicked	0	0	0	0	0	0	0	0	0	0	0	0	0.110551	0	0	0	0	0
M4	654	20% Fructose + 2-deoxy-glucose	Not cherrypicked	0	0	0	0	0	0	0	0	0	0	0	0	0.110551	0	0	0	0	0
M4	655	20% Fructose + 2-deoxy-glucose	Not cherrypicked	0	0	0	0	0	0	0	0	0	0	0	0	0.110551	0	0	0	0	0
T3	656	20% Fructose + 2-deoxy-glucose	Not cherrypicked	0.398383	0.235155	0.180871	0.177009	0.077175	0.208897	0.188695	0.152283	0.191516	0.294178	0.303332	0.109355	0.116214	0.167631	0.385194	0.100042	0.165206	0.25777
T3	657	20% Fructose + 2-deoxy-glucose	Not cherrypicked	0	0	0	0	0	0	0	0	0	0	0	0	0	0	0	0	0	0
T3	658	20% Fructose + 2-deoxy-glucose	Not cherrypicked	0	0	0	0	0	0	0	0	0	0	0	0	0	0	0	0	0	0
T3	659	20% Fructose + 2-deoxy-glucose	Not cherrypicked	0	0	0	0	0	0	0	0	0	0	0	0	0	0	0	0	0	0
E5	660	20% Fructose + 2-deoxy-glucose	Not cherrypicked	0	0	0	0	0	0	0	0	0	0	0	0	0.110551	0	0	0	0	0
E5	661	20% Fructose + 2-deoxy-glucose	Not cherrypicked	0	0	0	0	0	0	0	0	0	0	0	0	0.110551	0	0	0	0	0
E5	662	20% Fructose + 2-deoxy-glucose	Not cherrypicked	0	0	0	0	0	0	0	0	0	0	0	0	0	0	0	0	0	0
E5	663	20% Fructose + 2-deoxy-glucose	Not cherrypicked	0	0	0	0	0	0	0	0	0	0	0	0	0	0	0	0	0	0
M2	664	20% Fructose + 2-deoxy-glucose	Not cherrypicked	0	0	0	0	0	0	0	0	0	0	0	0	0.108817	0	0	0	0	0
M2	665	20% Fructose + 2-deoxy-glucose	Not cherrypicked	0.170079	0.239026	0.217453	0.170393	0.101622	0.227781	0.214985	0.147503	0.191541	0.336759	0.32265	0.082447	0.21025	0.138195	0.383888	0.1759	0.158833	0.104732
M2	666	20% Fructose + 2-deoxy-glucose	Not cherrypicked	0.165707	0.22033	0.213609	0.160598	0.100097	0.21735	0.239997	0.126245	0.183303	0.349593	0.278444	0.169317	0.112107	0.129897	0.443789	0.155544	0.169116	0.092514
M2	667	20% Fructose + 2-deoxy-glucose	Not cherrypicked	0.183658	0.264903	0.19572	0.170393	0.078345	0.250481	0.179911	0.131394	0.336861	0.300446	0.252774	0.077338	0.105125	0.15313	0.383888	0.144957	0.183329	0.087998
E7	668	20% Fructose + 2-deoxy-glucose	Not cherrypicked	0.179751	0.280359	0.2127	0.166627	0.095094	0.228239	0.213459	0.153496	0.184872	0.334837	0.296249	0.102161	0.109404	0.179681	0.387324	0.135035	0.223141	0.129807
E7	669	20% Fructose + 2-deoxy-glucose	Not cherrypicked	0.183658	0.264903	0.204047	0.170393	0.092338	0.250481	0.203724	0.158311	0.191541	0.336759	0.305701	0.093197	0.105125	0.185587	0.383888	0.13323	0.218542	0.132667
E7	670	20% Fructose + 2-deoxy-glucose	Not cherrypicked	0	0	0	0	0	0	0	0	0	0	0	0	0	0	0	0	0	0
E7	671	20% Fructose + 2-deoxy-glucose	Not cherrypicked	0.183658	0.529806	0.184871	0.170393	0.087702	0.250481	0.165661	0.124646	0.162857	0.307879	0.275347	0.085238	0.105125	0.134272	0.383888	0.163165	0.189932	0.092306
G9	673	20% Fructose + 2-deoxy-glucose	Not cherrypicked	0	0	0	0	0	0	0	0	0	0	0	0	0	0	0	0	0	0
G9	675	20% Fructose + 2-deoxy-glucose	Not cherrypicked	0.148155	0.160523	0.20202	0.121313	0.092032	0.179972	0.241261	0.124656	0.166945	0.270548	0.281467	0.194777	0.089481	0.179858	0.397892	0.112725	0.13171	0.091095
M4	677	20% Fructose + 2-deoxy-glucose	Not cherrypicked	0.183658	0.264903	0.217453	0.159435	0.181644	0.23043	0.255061	0.139512	0.191541	0.365413	0.305701	0.093197	0.090938	0.188924	0.430846	0.144957	0.203838	0.122733
M4	679	20% Fructose + 2-deoxy-glucose	Not cherrypicked	0.183658	0.264903	0.217453	0.170393	0.181644	0.250481	0.27798	0.136669	0.191541	0.336759	0.288047	0.093197	0.105125	0.188924	0.383888	0.144957	0.218542	0.265335
T3	681	20% Fructose + 2-deoxy-glucose	Not cherrypicked	0.183658	0.283648	0.217453	0.149501	0.187303	0.218964	0.29302	0.141107	0.229798	0.359859	0.305701	0.105383	0.060485	0.166996	0.491545	0.144957	0.193575	0.132667
T3	683	20% Fructose + 2-deoxy-glucose	Not cherrypicked	0.367315	0.228921	0.194032	0.150544	0.167533	0.465822	0.228388	0.131305	0.247884	0.272457	0.277882	0.093197	0.099698	0.377848	0.383888	0.144957	0.143832	0.121046
E5	685	20% Fructose + 2-deoxy-glucose	Not cherrypicked	0	0	0	0	0	0	0	0	0	0	0	0	0	0	0	0	0	0
E5	687	20% Fructose + 2-deoxy-glucose	Not cherrypicked	0.160247	0.241492	0.198191	0.18212	0.177532	0.446258	0.222862	0.26951	0.20055	0.271415	0.281694	0.09133	0.099698	0.141238	0.376483	0.119255	0.156275	0.125172
M2	689	20% Fructose + 2-deoxy-glucose	Not cherrypicked	0.183658	0.529806	0.217453	0.170393	0.212728	0.237679	0.264222	0.155969	0.191541	0.396801	0.317238	0.093197	0.105125	0.377848	0.453351	0.156002	0.218542	0.144621
M2	691	20% Fructose + 2-deoxy-glucose	Not cherrypicked	0	0	0	0	0	0	0	0	0	0	0	0	0	0	0	0	0	0
E7	693	20% Fructose + 2-deoxy-glucose	Not cherrypicked	0.367315	0.264903	0.168203	0.170393	0.165658	0.173259	0.235068	0.138724	0.206879	0.26059	0.267268	0.093197	0.099698	0.327128	0.359505	0.144957	0.158668	0.132667
E7	695	20% Fructose + 2-deoxy-glucose	Not cherrypicked	0.367315	0.246102	0.206816	0.340786	0.168641	0.164501	0.235068	0.134152	0.230492	0.275453	0.280142	0.110551	0.099698	0.337313	0.383888	0	0.166423	0.132667
G9	697	20% Fructose + 2-deoxy-glucose	Not cherrypicked	0.181548	0.227584	0.198387	0.157805	0.082365	0.228855	0.217026	0.144727	0.173789	0.314299	0.293871	0.095236	0.123367	0.187849	0.4208	0.129486	0.207711	0.122319
G9	699	20% Fructose + 2-deoxy-glucose	Not cherrypicked	0.18295	0.243099	0.186031	0.15218	0.076713	0.213825	0.199197	0.156262	0.178565	0.289935	0.299449	0.10277	0.104177	0.166286	0.371672	0.113461	0.193689	0.125223
M4	701	20% Fructose + 2-deoxy-glucose	Not cherrypicked	0.131433	0.146425	0.183707	0.1005	0.087057	0.128519	0.221646	0.295006	0.162039	0.292945	0.209049	0.113832	0.21025	0.12864	0.383888	0.110512	0.144125	0.14925
M4	703	20% Fructose + 2-deoxy-glucose	Not cherrypicked	0.183658	0.264903	0.217453	0.170393	0.091945	0.250481	0.214218	0.147503	0.180754	0.336759	0.305701	0.093197	0.21025	0.188924	0.428405	0.135921	0.218542	0.132667
T3	705	20% Fructose + 2-deoxy-glucose	Not cherrypicked	0.147989	0.181792	0.152568	0.106157	0.075014	0.135198	0.182761	0.144265	0.1788	0.261798	0.219963	0.124254	0.132876	0.13893	0.340385	0.104743	0.129442	0.125801
T3	707	20% Fructose + 2-deoxy-glucose	Not cherrypicked	0.183658	0.248944	0.184218	0.147825	0.084114	0.451324	0.194237	0.144549	0.191541	0.28928	0.29382	0.085573	0.105125	0.16469	0.383888	0.113836	0.181553	0.132667
E5	709	20% Fructose + 2-deoxy-glucose	Not cherrypicked	0.190166	0.252844	0.238414	0.188579	0.101555	0.269911	0.223779	0.16266	0.177257	0.337603	0.297897	0.093034	0.119493	0.194611	0.410171	0.137299	0.212739	0.124089
E5	711	20% Fructose + 2-deoxy-glucose	Not cherrypicked	0.205085	0.260791	0.230359	0.181495	0.091891	0.238155	0.216484	0.150613	0.187154	0.324089	0.305962	0.097772	0.103337	0.182627	0.38063	0.127051	0.210992	0.135482
M2	713	20% Fructose + 2-deoxy-glucose	Not cherrypicked	0.183658	0.264903	0.217453	0.170393	0.123248	0.250481	0.303937	0.196779	0.191541	0.336759	0.305701	0.093197	0.141375	0.188924	0.383888	0.144957	0.218542	0.132667
M2	715	20% Fructose + 2-deoxy-glucose	Not cherrypicked	0.161269	0.248092	0.198074	0.170393	0.13848	0.188504	0.269583	0.156615	0.191541	0.336759	0.305701	0.093197	0.105125	0.176626	0.438413	0.144957	0.145091	0.132667
E7	717	20% Fructose + 2-deoxy-glucose	Not cherrypicked	0.183658	0.209228	0.217453	0.150219	0.08842	0.223692	0.212641	0.147503	0.191541	0.301337	0.294834	0.092239	0.105125	0.180572	0.383888	0.13197	0.179451	0.132667
E7	719	20% Fructose + 2-deoxy-glucose	Not cherrypicked	0.183658	0.264903	0.237496	0.170393	0.09557	0.234547	0.218726	0.155927	0.191541	0.336759	0.305701	0.097741	0.105125	0.188924	0.383888	0.137819	0.218542	0.132667
G9	720	20% Fructose + 2-deoxy-glucose	Not cherrypicked	0.183279	0.280238	0.260626	0.169296	0.104394	0.237686	0.253675	0.166468	0.20939	0.385023	0.284338	0	0.127716	0.190209	0.384629	0.171823	0.207564	0.1644
G9	721	20% Fructose + 2-deoxy-glucose	Not cherrypicked	0.137347	0.224896	0.154917	0.14637	0.094554	0.226751	0.229713	0.115986	0.195628	0.297683	0.236604	0	0.099575	0.160552	0.31823	0.169287	0.208991	0.107372
G9	722	20% Fructose + 2-deoxy-glucose	Not cherrypicked	0.159296	0.18686	0.176421	0.154601	0.094224	0.238573	0.218337	0.133169	0.192885	0.300241	0.275156	0	0.102475	0.168705	0.367882	0.14266	0.205818	0.106182
G9	723	20% Fructose + 2-deoxy-glucose	Not cherrypicked	0.199127	0.234149	0.210391	0.179399	0.084683	0.285652	0.216108	0.139809	0.173464	0.278951	0.259927	0	0.100692	0.190363	0.310661	0.12568	0.2176	0.111374
M4	724	20% Fructose + 2-deoxy-glucose	Not cherrypicked	0.213243	0.311235	0.255789	0.212088	0.090314	0.303668	0.228874	0.159994	0.190789	0.357175	0.295791	0.07359	0.126962	0.210235	0.375569	0.156241	0.258474	0.14366
M4	725	20% Fructose + 2-deoxy-glucose	Not cherrypicked	0.183658	0.264903	0.217453	0.170393	0.092554	0.250481	0.235068	0.147503	0.191541	0.336759	0.263659	0.17559	0.105125	0.188924	0.369778	0.144957	0.218542	0.114747
M4	726	20% Fructose + 2-deoxy-glucose	Not cherrypicked	0.161722	0.266102	0.202367	0.174221	0.098411	0.230368	0.250101	0.171223	0.199982	0.390239	0.282163	0	0.213183	0.189573	0.414553	0.154564	0.193477	0.127252
M4	727	20% Fructose + 2-deoxy-glucose	Not cherrypicked	0.183658	0.264903	0.265273	0.170393	0.090733	0.250481	0.235068	0.147503	0.191541	0.336759	0.305701	0	0.125226	0.188924	0.412946	0.139797	0.218542	0.142666
T3	728	20% Fructose + 2-deoxy-glucose	Not cherrypicked	0.166527	0.216328	0.21224	0.162237	0.081654	0.266133	0.23154	0.148367	0.188067	0.289488	0.273337	0	0.101335	0.162663	0.355789	0.124485	0.232974	0.122303
T3	729	20% Fructose + 2-deoxy-glucose	Not cherrypicked	0.183658	0.264903	0.217453	0.170393	0.076121	0.250481	0.235068	0.147503	0.191541	0.336759	0.305701	0	0.105125	0.188924	0.414093	0.124558	0.197831	0.132667
T3	730	20% Fructose + 2-deoxy-glucose	Not cherrypicked	0.177555	0.221544	0.234277	0.159319	0.078704	0.244173	0.220448	0.140621	0.199055	0.321633	0.278479	0.17559	0.097112	0.171087	0.38801	0.128426	0.206172	0.115799
T3	731	20% Fructose + 2-deoxy-glucose	Not cherrypicked	0.183658	0.264903	0.217453	0.170393	0.086353	0.250481	0.235068	0.295006	0.191541	0.336759	0.253973	0	0.101015	0.188924	0.35671	0.103701	0.218542	0.132667
E5	732	20% Fructose + 2-deoxy-glucose	Not cherrypicked	0.1743	0.249805	0.22826	0.177609	0.106063	0.216152	0.237912	0.164002	0.19784	0.374622	0.332436	0.144602	0.117829	0.186862	0.435308	0.158584	0.179519	0.12694
E5	733	20% Fructose + 2-deoxy-glucose	Not cherrypicked	0.174946	0.270184	0.273631	0.338576	0.095361	0.262262	0.231623	0.134021	0.185169	0.328507	0.313303	0.17559	0.114594	0.200837	0.384251	0.145901	0.201568	0.123241
E5	734	20% Fructose + 2-deoxy-glucose	Not cherrypicked	0.173449	0.184462	0.232762	0.151719	0.082481	0.229659	0.220457	0.128653	0.18787	0.293279	0.278232	0.119739	0.104721	0.164979	0.362973	0.137928	0.205161	0.112085
E5	735	20% Fructose + 2-deoxy-glucose	Not cherrypicked	0.209883	0.276497	0.198856	0.189609	0.09094	0.292334	0.238598	0.141851	0.184149	0.331285	0.296321	0.133932	0.099445	0.214851	0.411537	0.116189	0.246497	0.11285
M2	736	20% Fructose + 2-deoxy-glucose	Not cherrypicked	0.152049	0.193504	0.176531	0.117037	0.071561	0.147421	0.220968	0.096677	0.169873	0.279622	0.263498	0.133932	0.18594	0.125344	0.37165	0.123091	0.134637	0.122051
M2	737	20% Fructose + 2-deoxy-glucose	Not cherrypicked	0.167917	0.264903	0.232846	0.170393	0.096526	0.250481	0.228343	0.138827	0.18324	0.295614	0.280358	0.122148	0.078765	0.188924	0.383888	0.144957	0.208388	0.119087
M2	738	20% Fructose + 2-deoxy-glucose	Not cherrypicked	0.186595	0.291594	0.208353	0.188734	0.100811	0.277048	0.244197	0.155915	0.192834	0.345278	0.319248	0	0.087486	0.200921	0.408495	0.147486	0.22448	0.136051
M2	739	20% Fructose + 2-deoxy-glucose	Not cherrypicked	0.183658	0.264903	0.217453	0.170393	0.097624	0.250481	0.227623	0.147503	0.191541	0.336759	0.321712	0.122148	0.21025	0.220861	0.383888	0.128299	0.191565	0.117459
E7	740	20% Fructose + 2-deoxy-glucose	Not cherrypicked	0.17315	0.1922	0.257361	0.143544	0.083499	0.207521	0.205432	0.117828	0.183036	0.281854	0.261093	0	0.098972	0.180665	0.36041	0.151294	0.201774	0.110184
E7	741	20% Fructose + 2-deoxy-glucose	Not cherrypicked	0.183658	0.264903	0.217453	0.170393	0.088464	0.250481	0.235068	0.150362	0.191541	0.336759	0.305701	0.105125	0.105125	0.188924	0.383888	0.158459	0.218542	0.265335
E7	742	20% Fructose + 2-deoxy-glucose	Not cherrypicked	0.186842	0.215982	0.231863	0.171204	0.08346	0.275313	0.220077	0.137868	0.167103	0.300191	0.292892	0	0.090373	0.188146	0.362631	0.130709	0.243508	0.119792
E7	743	20% Fructose + 2-deoxy-glucose	Not cherrypicked	0.183658	0.246544	0.240046	0.170393	0.089071	0.250481	0.235068	0.147503	0.191541	0.336759	0.295604	0.082571	0.105125	0.188924	0.383888	0.144957	0.218542	0.120945
G9	744	20% Fructose + 2-deoxy-glucose	Not cherrypicked	0	0	0	0	0	0	0	0	0	0	0	0	0	0	0	0	0	0
G9	745	20% Fructose + 2-deoxy-glucose	Not cherrypicked	0.236611	0.38909	0.219228	0.24151	0.116908	0.332963	0.303818	0.171075	0.229797	0.37037	0.302837	0.117971	0.203048	0.180524	0.425349	0.174398	0.233365	0.205055
G9	746	20% Fructose + 2-deoxy-glucose	Not cherrypicked	0.325884	0.331007	0.261984	0.252879	0.2754	0.397539	0.299141	0.177023	0.212974	0.398517	0.377528	0.111312	0.19551	0.193851	0.484974	0.180839	0.30026	0.226482
G9	747	20% Fructose + 2-deoxy-glucose	Not cherrypicked	0.274674	0.295589	0.237227	0.21769	0.096612	0.358249	0.258483	0.150139	0.196759	0.376488	0.315918	0.095826	0.171884	0.195981	0.409128	0.15368	0.271299	0.169809
M4	748	20% Fructose + 2-deoxy-glucose	Not cherrypicked	0.219308	0.255432	0.207872	0.183771	0.091465	0.266028	0.257458	0.14733	0.182103	0.324485	0.297113	0.108511	0.13783	0.170168	0.379005	0.149541	0.219735	0.158593
M4	749	20% Fructose + 2-deoxy-glucose	Not cherrypicked	0.217397	0.264903	0.217453	0.20779	0.092246	0.26669	0.267404	0.156813	0.191541	0.336759	0.305701	0.09947	0.21025	0.188924	0.383888	0.162036	0.228775	0.153617
M4	750	20% Fructose + 2-deoxy-glucose	Not cherrypicked	0.24327	0.318471	0.227574	0.236853	0.126634	0.302525	0.353244	0.184008	0.246166	0.377272	0.346203	0.136782	0.22746	0.185751	0.426446	0.141916	0.256774	0.203791
M4	751	20% Fructose + 2-deoxy-glucose	20% Fructose + 2-deoxy-glucose	0.183658	0.279745	0.154365	0.198682	0.098865	0.436246	0.240857	0.134221	0.191541	0.264251	0.246878	0.186395	0.113393	0	0.292464	0	0.169003	0.173314
T3	752	20% Fructose + 2-deoxy-glucose	Not cherrypicked	0.296712	0.335061	0.222052	0.213598	0.09278	0.347986	0.246073	0.162987	0.196668	0.353344	0.321691	0.095368	0.173029	0.202686	0.404055	0.157097	0.303116	0.180377
T3	753	20% Fructose + 2-deoxy-glucose	Not cherrypicked	0	0	0	0	0	0	0	0	0	0	0	0	0.110551	0	0	0	0	0
T3	754	20% Fructose + 2-deoxy-glucose	Not cherrypicked	0	0	0	0	0	0	0	0	0	0	0	0	0	0	0	0	0	0
T3	755	20% Fructose + 2-deoxy-glucose	Not cherrypicked	0.289606	0.293983	0.217453	0.207621	0.101918	0.336178	0.281388	0.162145	0.191541	0.376741	0.305701	0.093197	0.200581	0.188924	0.400614	0.162788	0.25314	0.179357
E5	756	20% Fructose + 2-deoxy-glucose	Not cherrypicked	0.215022	0.250284	0.233752	0.211178	0.096889	0.264785	0.251122	0.138934	0.182373	0.351712	0.329746	0.10504	0.144775	0.171378	0.384701	0.141949	0.230443	0.152477
E5	757	20% Fructose + 2-deoxy-glucose	Not cherrypicked	0	0	0	0	0	0	0	0	0	0	0	0	0	0	0	0	0	0
E5	758	20% Fructose + 2-deoxy-glucose	Not cherrypicked	0.273047	0.249375	0.20254	0.194801	0.09537	0.308765	0.238805	0.203304	0.190082	0.323924	0.285226	0.092306	0.164455	0.178317	0.335238	0.146041	0.267533	0.150396
E5	759	20% Fructose + 2-deoxy-glucose	Not cherrypicked	0.157682	0.192559	0.181076	0.125469	0.089429	0.167825	0.23536	0.145402	0.177784	0.33287	0.284765	0.119739	0.092389	0.1554	0.36719	0.122225	0.14456	0.117266
M2	760	20% Fructose + 2-deoxy-glucose	Not cherrypicked	0	0	0	0	0	0	0	0	0	0	0	0	0	0	0	0	0	0
M2	761	20% Fructose + 2-deoxy-glucose	Not cherrypicked	0.202191	0.264903	0.183404	0.170393	0.093306	0.250481	0.293329	0.162973	0.191541	0.353141	0.317844	0.215344	0.239983	0.125124	0.420698	0.149257	0.200175	0.141659
M2	762	20% Fructose + 2-deoxy-glucose	Not cherrypicked	0	0	0	0	0	0	0	0	0	0	0	0	0.080818	0	0	0	0	0
M2	763	20% Fructose + 2-deoxy-glucose	Not cherrypicked	0.211889	0.264903	0.217453	0.170393	0.086038	0.266634	0.235068	0.140848	0.191541	0.336759	0.293378	0.107026	0.21025	0.21143	0.404226	0.144957	0.23353	0.160966
E7	764	20% Fructose + 2-deoxy-glucose	Not cherrypicked	0	0	0	0	0	0	0	0	0	0	0	0	0	0	0	0	0	0
E7	765	20% Fructose + 2-deoxy-glucose	Not cherrypicked	0	0	0	0	0	0	0	0	0	0	0	0	0	0	0	0	0	0
E7	766	20% Fructose + 2-deoxy-glucose	Not cherrypicked	0	0	0	0.910087	0	0	0	0	0	0	0	0	0	0	0	0	0	0
E7	767	20% Fructose + 2-deoxy-glucose	Not cherrypicked	0	0	0	0	0	0	0	0	0	0	0	0	0	0	0	0	0	0
E12	769	20% Fructose + 2-deoxy-glucose	Not cherrypicked	0.179863	0.268856	0.221292	0.163271	0.179322	0.253665	0.222714	0.155859	0.169524	0.313872	0.293895	0.083247	0.110731	0.196001	0.350296	0.1443	0.209277	0.112256
E12	771	20% Fructose + 2-deoxy-glucose	Not cherrypicked	0.352585	0.267076	0.197801	0.150855	0.173631	0.218391	0.204718	0.138507	0.194207	0.319665	0.220885	0.105983	0.13182	0.201169	0.358773	0.114029	0.179793	0.153534
G8	773	20% Fructose + 2-deoxy-glucose	Not cherrypicked	0.183658	0.264903	0.217453	0.170393	0.181644	0.278654	0.260805	0.167982	0.191541	0.368186	0.305701	0.093197	0.105125	0.188924	0.383888	0.144957	0.218542	0.14218
G8	775	20% Fructose + 2-deoxy-glucose	Not cherrypicked	0.183658	0.264903	0.217453	0.170393	0.181644	0.250481	0.228159	0.162879	0.180352	0.347696	0.305701	0.088815	0.119439	0.208053	0.383888	0.147874	0.220723	0.126693
E3	777	20% Fructose + 2-deoxy-glucose	Not cherrypicked	0.367315	0.264903	0.217453	0.170393	0.181644	0.250481	0.199456	0.147503	0.183975	0.336759	0.301917	0.088781	0.105125	0.202243	0.334388	0.129461	0.218542	0.132667
E3	779	20% Fructose + 2-deoxy-glucose	Not cherrypicked	0.183658	0.304469	0.252696	0.170393	0.181644	0.279434	0.235068	0.147503	0.191541	0.360449	0.305701	0.093197	0.105125	0.205531	0.367362	0.144957	0.218542	0.132667
T14	781	20% Fructose + 2-deoxy-glucose	Not cherrypicked	0.175808	0.229355	0.240179	0.161682	0.17926	0.251051	0.229312	0.130067	0.167533	0.326728	0.292558	0.078833	0.105601	0.174736	0.367145	0.137123	0.199703	0.135227
T14	783	20% Fructose + 2-deoxy-glucose	Not cherrypicked	0.203075	0.356481	0.256318	0.197882	0.185117	0.317521	0.284704	0.167515	0.20368	0.391593	0.335942	0.091465	0.099865	0.206787	0.361999	0.15243	0.229701	0.163035
G10	785	20% Fructose + 2-deoxy-glucose	Not cherrypicked	0.183658	0.264903	0.217453	0.170393	0.181644	0.250481	0.222897	0.147503	0.165531	0.336759	0.305701	0.08211	0.21025	0.188924	0.357465	0.144957	0.218542	0.132667
G10	787	20% Fructose + 2-deoxy-glucose	Not cherrypicked	0.183658	0.264903	0.217453	0.170393	0.181644	0.250481	0.235068	0.166025	0.191541	0.336759	0.305701	0.099334	0.093552	0.188924	0.383888	0.144957	0.218542	0.159031
M12	789	20% Fructose + 2-deoxy-glucose	Not cherrypicked	0.183658	0.456591	0.181719	0.170393	0.181644	0.251167	0.243462	0.147503	0.17679	0.336759	0.263441	0.068841	0.105125	0.377848	0.295412	0.110227	0.196927	0.113915
M12	791	20% Fructose + 2-deoxy-glucose	Not cherrypicked	0.183658	0.50471	0.217453	0.170393	0.176833	0.250481	0.220449	0.147503	0.191541	0.336759	0.268308	0.093197	0.105125	0.207954	0.349854	0.173121	0.218542	0.168812
E12	793	20% Fructose + 2-deoxy-glucose	Not cherrypicked	0.179848	0.239974	0.227908	0.147778	0.219817	0.212802	0.257259	0.159178	0.182432	0.357142	0.613114	0.090599	0.123059	0.170037	0.454329	0.136537	0.174222	0.130944
E12	795	20% Fructose + 2-deoxy-glucose	Not cherrypicked	0.176327	0.258363	0.21718	0.171402	0.177859	0.248868	0.216822	0.143672	0.200533	0.315049	0.313943	0.081286	0.105283	0.20659	0.370305	0.137865	0.227391	0.121126
G8	797	20% Fructose + 2-deoxy-glucose	Not cherrypicked	0	0	0	0	0	0	0	0	0	0	0	0	0	0	0	0	0	0
G8	799	20% Fructose + 2-deoxy-glucose	Not cherrypicked	0.183658	0.264903	0.23933	0.170393	0.2342	0.250481	0.235068	0.147503	0.181425	0.336759	0.305701	0.093197	0.105125	0.188924	0.383888	0.144957	0.218542	0.132667
E3	801	20% Fructose + 2-deoxy-glucose	Not cherrypicked	0.183658	0.264903	0.217453	0.170393	0.181644	0.250481	0.235068	0.147503	0.191541	0.336759	0.305701	0.086193	0.105125	0.217489	0.376163	0.16076	0.218542	0.125537
E3	803	20% Fructose + 2-deoxy-glucose	Not cherrypicked	0.183658	0.264903	0.217453	0.170393	0.181644	0.250481	0.226396	0.147503	0.191541	0.336759	0.305701	0.093197	0.105125	0.21159	0.383888	0.144957	0.2278	0.128743
T14	805	20% Fructose + 2-deoxy-glucose	Not cherrypicked	0.181021	0.282253	0.247066	0.165879	0.243965	0.242758	0.25723	0.146551	0.209545	0.343016	0.286837	0.092041	0.102012	0.20151	0.447001	0.143157	0.228194	0.121998
T14	807	20% Fructose + 2-deoxy-glucose	Not cherrypicked	0.178704	0.251396	0.219658	0.1701	0.176778	0.246789	0.228329	0.144171	0.184408	0.32699	0.290692	0.084888	0.104003	0.211277	0.370663	0.170256	0.221248	0.128359
G10	809	20% Fructose + 2-deoxy-glucose	Not cherrypicked	0.183658	0.264903	0.241196	0.170393	0.222549	0.217392	0.235068	0.147503	0.191541	0.336759	0.305701	0.093197	0.095419	0.188924	0.383888	0.144957	0.218542	0.117818
G10	811	20% Fructose + 2-deoxy-glucose	Not cherrypicked	0.183658	0.264903	0.245821	0.170393	0.246774	0.258759	0.241009	0.147503	0.191541	0.347758	0.320677	0.093197	0.105125	0.188924	0.383888	0.132501	0.230793	0.127635
M12	813	20% Fructose + 2-deoxy-glucose	Not cherrypicked	0.183658	0.264903	0.23234	0.170393	0.181644	0.250481	0.235068	0.147503	0.191541	0.336759	0.293886	0.093197	0.105125	0.231581	0.383888	0.168571	0.218542	0.132667
M12	815	20% Fructose + 2-deoxy-glucose	Not cherrypicked	0.183658	0.264903	0.232553	0.170393	0.18985	0.250481	0.22812	0.147503	0.191541	0.336759	0.314514	0.093197	0.105125	0.188924	0.37036	0.161141	0.23574	0.132667
E12	816	20% Fructose + 2-deoxy-glucose	Not cherrypicked	0	0	0	0	0	0	0	0	0	0	0	0	0	0.198515	0	0	0	0
E12	817	20% Fructose + 2-deoxy-glucose	Not cherrypicked	0	0	0	0	0	0	0	0	0	0	0	0	0	0	0	0	0	0
E12	818	20% Fructose + 2-deoxy-glucose	Not cherrypicked	0	0	0	0	0	0	0	0	0	0	0	0	0	0	0	0	0	0
E12	819	20% Fructose + 2-deoxy-glucose	Not cherrypicked	0	0	0	0	0	0	0	0	0	0	0	0	0	0	0	0	0	0
G8	820	20% Fructose + 2-deoxy-glucose	Not cherrypicked	0	0	0	0	0	0	0	0	0	0	0	0	0	0	0	0	0	0
G8	821	20% Fructose + 2-deoxy-glucose	Not cherrypicked	0	0	0	0	0	0	0	0	0	0	0	0	0	0	0	0	0	0
G8	822	20% Fructose + 2-deoxy-glucose	Not cherrypicked	0	0	0	0	0	0	0	0	0	0	0	0	0	0	0	0	0	0
G8	823	20% Fructose + 2-deoxy-glucose	Not cherrypicked	0	0	0	0	0	0	0	0	0	0	0	0	0	0	0	0	0	0
E3	824	20% Fructose + 2-deoxy-glucose	Not cherrypicked	0	0	0	0	0	0	0	0	0	0	0	0	0	0	0	0	0	0
E3	825	20% Fructose + 2-deoxy-glucose	Not cherrypicked	0	0	0	0	0	0	0	0	0	0	0	0	0	0	0	0	0	0
E3	826	20% Fructose + 2-deoxy-glucose	Not cherrypicked	0	0	0	0	0	0	0	0	0	0	0	0	0	0	0	0	0	0
E3	827	20% Fructose + 2-deoxy-glucose	Not cherrypicked	0.183658	0.291694	0.217453	0.170393	0.181644	0.250481	0.264132	0.147503	0.191541	0.372247	0.218144	0.095733	0.134295	0.198481	0.425657	0.144957	0.218542	0.140318
T14	828	20% Fructose + 2-deoxy-glucose	Not cherrypicked	0	0	0	0	0	0	0	0	0	0	0	0	0	0	0	0	0	0
T14	829	20% Fructose + 2-deoxy-glucose	Not cherrypicked	0	0	0	0	0	0	0	0	0	0	0	0	0	0	0	0	0	0
T14	830	20% Fructose + 2-deoxy-glucose	Not cherrypicked	0	0	0	0	0	0	0	0	0	0	0	0	0	0	0	0	0	0
T14	831	20% Fructose + 2-deoxy-glucose	Not cherrypicked	0.157448	0.206929	0.213379	0.197677	0.174431	0.271513	0.225924	0.142312	0.192449	0.341281	0.253632	0.143851	0.075955	0.161474	0.447168	0.148094	0.205728	0.10415
G10	832	20% Fructose + 2-deoxy-glucose	Not cherrypicked	0	0	0	0	0	0	0	0	0	0	0.292555	0	0	0	0	0	0	0
G10	833	20% Fructose + 2-deoxy-glucose	Not cherrypicked	0	0	0	0	0	0	0	0	0	0	0	0	0	0	0	0	0	0
G10	834	20% Fructose + 2-deoxy-glucose	Not cherrypicked	0	0	0	0	0	0	0	0	0	0	0	0	0	0	0	0	0	0
G10	835	20% Fructose + 2-deoxy-glucose	Not cherrypicked	0	0	0	0	0	0	0	0	0	0	0	0	0	0	0	0	0	0
M12	836	20% Fructose + 2-deoxy-glucose	Not cherrypicked	0	0	0	0	0	0	0	0	0	0	0	0	0	0	0	0	0	0
M12	837	20% Fructose + 2-deoxy-glucose	Not cherrypicked	0.183658	0.248224	0.217453	0.170393	0.181644	0.250481	0.229981	0.147503	0.191541	0.325511	0.212342	0.100415	0.105125	0.187114	0.383888	0.118611	0.218542	0.132667
M12	838	20% Fructose + 2-deoxy-glucose	Not cherrypicked	0	0	0	0	0	0	0	0	0	0	0	0	0	0	0	0	0	0
M12	839	20% Fructose + 2-deoxy-glucose	Not cherrypicked	0.183658	0.529806	0.217453	0.170393	0.168982	0.221482	0.235068	0.14004	0.191541	0.311658	0.200499	0.093197	0.121571	0.188924	0.383888	0.134536	0.203555	0.132667
E12	840	20% Fructose + 2-deoxy-glucose	Not cherrypicked	0	0	0	0	0	0	0	0	0	0	0	0	0.096354	0	0	0	0	0
E12	841	20% Fructose + 2-deoxy-glucose	Not cherrypicked	0	0	0	0	0	0	0	0	0	0	0	0	0.113999	0	0	0	0	0
E12	842	20% Fructose + 2-deoxy-glucose	Not cherrypicked	0	0	0	0	0	0	0	0	0	0	0	0	0.131138	0	0	0	0	0
E12	843	20% Fructose + 2-deoxy-glucose	Not cherrypicked	0	0	0	0	0	0	0	0	0	0	0	0	0.140162	0	0	0	0	0
G8	844	20% Fructose + 2-deoxy-glucose	Not cherrypicked	0	0	0	0	0	0	0	0	0	0	0	0	0.104251	0	0	0	0	0
G8	845	20% Fructose + 2-deoxy-glucose	Not cherrypicked	0	0	0	0	0	0	0	0	0	0	0	0	0.110551	0	0	0	0	0
G8	846	20% Fructose + 2-deoxy-glucose	Not cherrypicked	0	0	0	0	0	0	0	0	0	0	0	0	0.12038	0	0	0	0	0
G8	847	20% Fructose + 2-deoxy-glucose	Not cherrypicked	0	0	0	0	0	0	0	0	0	0	0	0	0.110551	0	0	0	0	0
E3	848	20% Fructose + 2-deoxy-glucose	Not cherrypicked	0.121291	0.195103	0.226717	0.121284	0.08282	0.216508	0.228666	0.152	0.177199	0.304423	0.299235	0.15701	0.111693	0.159286	0.378009	0.299825	0.195812	0.11301
E3	849	20% Fructose + 2-deoxy-glucose	Not cherrypicked	0	0	0	0	0	0	0	0	0	0	0	0	0.098931	0	0	0	0	0
E3	850	20% Fructose + 2-deoxy-glucose	Not cherrypicked	0	0	0	0	0	0	0	0	0	0	0	0	0.144607	0	0	0	0	0
E3	851	20% Fructose + 2-deoxy-glucose	Not cherrypicked	0	0	0	0	0	0	0	0	0	0	0	0	0.110551	0	0	0	0	0
T14	852	20% Fructose + 2-deoxy-glucose	Not cherrypicked	0.185252	0.26011	0.230776	0.169828	0.158369	0.245561	0.279513	0.172004	0.211803	0.330173	0.276699	0.087441	0.089982	0.182466	0.335307	0.144532	0.207515	0.124697
T14	853	20% Fructose + 2-deoxy-glucose	Not cherrypicked	0	0	0	0	0	0	0	0	0	0	0	0	0.116389	0	0	0	0	0
T14	854	20% Fructose + 2-deoxy-glucose	Not cherrypicked	0	0	0	0	0	0	0	0	0	0	0	0	0.120586	0	0	0.147998	0	0
T14	855	20% Fructose + 2-deoxy-glucose	Not cherrypicked	0	0	0	0	0	0	0	0	0	0	0	0	0.127868	0	0	0	0	0
G10	856	20% Fructose + 2-deoxy-glucose	Not cherrypicked	0	0	0	0	0	0	0	0	0	0	0	0	0.097363	0	0	0	0	0
G10	857	20% Fructose + 2-deoxy-glucose	Not cherrypicked	0.183658	0.284593	0.15868	0.170393	0.181644	0.250481	0.295859	0.184002	0.235207	0.336759	0.286555	0.093197	0.137496	0.188924	0.383888	0.144957	0.218542	0.132667
G10	858	20% Fructose + 2-deoxy-glucose	Not cherrypicked	0	0	0	0	0	0	0	0	0	0	0	0	0.097233	0	0	0	0	0
G10	859	20% Fructose + 2-deoxy-glucose	Not cherrypicked	0	0	0	0	0	0	0	0	0	0	0	0	0.110551	0	0	0	0	0
M12	860	20% Fructose + 2-deoxy-glucose	Not cherrypicked	0	0	0	0	0	0	0	0	0	0	0	0	0.116748	0	0	0	0	0
M12	861	20% Fructose + 2-deoxy-glucose	Not cherrypicked	0	0	0	0	0	0	0	0	0	0	0	0	0.110551	0	0	0	0	0
M12	862	20% Fructose + 2-deoxy-glucose	Not cherrypicked	0	0	0	0	0	0	0	0	0	0	0	0	0.117051	0	0	0	0	0
M12	863	20% Fructose + 2-deoxy-glucose	Not cherrypicked	0	0	0	0	0	0	0	0	0	0	0	0	0.110551	0	0	0	0	0
E12	865	20% Fructose + 2-deoxy-glucose	Not cherrypicked	0.179822	0.258766	0.241976	0.16541	0.177635	0.260677	0.222291	0.148357	0.19837	0.352894	0.309798	0.09354	0.116395	0.196566	0.381632	0.148935	0.237037	0.135913
E12	867	20% Fructose + 2-deoxy-glucose	Not cherrypicked	0.272927	0.407112	0.212732	0.267625	0.184049	0.336527	0.229974	0.166006	0.194072	0.356243	0.304875	0.086501	0.112791	0.181126	0.378651	0.128276	0.215486	0.145988
G8	869	20% Fructose + 2-deoxy-glucose	Not cherrypicked	0.183658	0.264903	0.217453	0.170393	0.181644	0.250481	0.235068	0.147503	0.191541	0.336759	0.305701	0.093197	0.115502	0.188924	0.383888	0.144957	0.218542	0.132667
G8	871	20% Fructose + 2-deoxy-glucose	Not cherrypicked	0.183658	0.264903	0.217453	0.170393	0.181644	0.250481	0.235068	0.147503	0.191541	0.336759	0.305701	0.093197	0.105125	0.188924	0.383888	0.144957	0.218542	0.132667
E3	873	20% Fructose + 2-deoxy-glucose	Not cherrypicked	0.20062	0.273184	0.217453	0.221703	0.181644	0.273619	0.221404	0.147503	0.206675	0.336759	0.337833	0.093197	0.105125	0.18485	0.400493	0.144957	0.218542	0.132667
E3	875	20% Fructose + 2-deoxy-glucose	Not cherrypicked	0.227134	0.755683	0.295822	0.214628	0.181644	0.288752	0.235068	0.147503	0.191541	0.336759	0.305701	0.093197	0.21025	0.188924	0.383888	0.131812	0.218542	0.145867
T14	877	20% Fructose + 2-deoxy-glucose	Not cherrypicked	0.190553	0.25262	0.223945	0.1673	0.184999	0.250437	0.239623	0.145337	0.197139	0.33828	0.30479	0.093998	0.107093	0.191711	0.384414	0.14316	0.220781	0.133316
T14	879	20% Fructose + 2-deoxy-glucose	Not cherrypicked	0.211646	0.330564	0.261096	0.175128	0.187551	0.245941	0.236041	0.141072	0.204311	0.345778	0.3076	0.092004	0.139646	0.175846	0.431478	0.145271	0.222248	0.159011
G10	881	20% Fructose + 2-deoxy-glucose	Not cherrypicked	0.183658	0.264903	0.217453	0.170393	0.181644	0.250481	0.235068	0.147503	0.191541	0.336759	0.305701	0.098924	0.116631	0.203864	0.383888	0.144957	0.218542	0.143179
G10	883	20% Fructose + 2-deoxy-glucose	Not cherrypicked	0.183658	0.264903	0.217453	0.170393	0.181644	0.250481	0.235068	0.139999	0.191541	0.339605	0.305701	0.093197	0.105125	0.188924	0.383888	0.144957	0.218542	0.132667
M12	885	20% Fructose + 2-deoxy-glucose	Not cherrypicked	0.183658	0.235529	0.217453	0.170393	0.181644	0.250481	0.215661	0.147503	0.180411	0.336759	0.32839	0.09579	0.105125	0.197019	0.368552	0.144957	0.218542	0.177311
M12	887	20% Fructose + 2-deoxy-glucose	20% Fructose + 2-deoxy-glucose	0.183658	0.264903	0.217453	0.170393	0.181644	0.250481	0.235068	0.156872	0.191541	0.336759	0.305701	0.086897	0.137351	0.188924	0.383888	0.144957	0.218542	0.132667
E12	889	20% Fructose + 2-deoxy-glucose	Not cherrypicked	0.180067	0.276847	0.219399	0.178517	0.181642	0.246078	0.263147	0.160383	0.190408	0.336181	0.311966	0.093136	0.191217	0.192551	0.395898	0.150584	0.213313	0.128426
E12	891	20% Fructose + 2-deoxy-glucose	Not cherrypicked	0.190203	0.234548	0.213205	0.194811	0.174789	0.280151	0.234171	0.165106	0.183221	0.37834	0.309462	0.088617	0.098397	0.194582	0.382503	0.154917	0.211904	0.132514
G8	893	20% Fructose + 2-deoxy-glucose	Not cherrypicked	0.183658	0.286808	0.217453	0.170393	0.181644	0.250481	0.267903	0.147503	0.191541	0.336759	0.305701	0.100337	0.21025	0.188924	0.40745	0.144957	0.218542	0.124895
G8	895	20% Fructose + 2-deoxy-glucose	Not cherrypicked	0.183658	0.264903	0.217453	0.170393	0.181644	0.250481	0.235068	0.157016	0.191541	0.336759	0.305701	0.088844	0.193779	0.188924	0.418204	0.144957	0.218542	0.144964
E3	897	20% Fructose + 2-deoxy-glucose	Not cherrypicked	0	0	0	0	0	0	0	0	0	0	0	0	0	0	0	0	0	0
E3	899	20% Fructose + 2-deoxy-glucose	Not cherrypicked	0.183658	0.264903	0.217453	0.170393	0.181644	0.250481	0.235068	0.16142	0.191541	0.370036	0.305701	0.098654	0.105125	0.188924	0.383888	0.144957	0.437085	0.132667
T14	901	20% Fructose + 2-deoxy-glucose	Not cherrypicked	0.182091	0.277732	0.212725	0.173949	0.187706	0.252225	0.267507	0.146337	0.194464	0.345916	0.305104	0.098582	0.195963	0.181763	0.410588	0.143625	0.226012	0.123223
T14	903	20% Fructose + 2-deoxy-glucose	Not cherrypicked	0.172488	0.248077	0.220693	0.174578	0.172894	0.296222	0.231312	0.156306	0.188486	0.364209	0.311085	0.094739	0.087861	0.192498	0.357276	0.157084	0.212375	0.128222
G10	905	20% Fructose + 2-deoxy-glucose	Not cherrypicked	0.183658	0.279292	0.217453	0.170393	0.181644	0.250481	0.514825	0.161441	0.191541	0.336759	0.305701	0.103425	0.113571	0.188924	0.438537	0.144957	0.218542	0.132667
G10	907	20% Fructose + 2-deoxy-glucose	Not cherrypicked	0.183658	0.264903	0.194247	0.170393	0.19575	0.250481	0.274675	0.147503	0.200365	0.348116	0.292783	0.093197	0.21025	0.169647	0.424108	0.15956	0.218542	0.132667
M12	909	20% Fructose + 2-deoxy-glucose	Not cherrypicked	0.183658	0.270079	0.217453	0.170393	0.181644	0.618965	0.235068	0.152476	0.191541	0.368328	0.305701	0.093197	0.105125	0.188924	0.383888	0.144957	0.26056	0.148121
M12	911	20% Fructose + 2-deoxy-glucose	Not cherrypicked	0.183658	0.253251	0.217453	0.170393	0.181644	0.333637	0.257861	0.139925	0.209746	0.386401	0.35933	0.093197	0.105125	0.175319	0.383888	0.144957	0.218542	0.140666
E12	912	20% Fructose + 2-deoxy-glucose	Not cherrypicked	0.183165	0.246823	0.22321	0.17653	0.174826	0.246293	0.472583	0.148572	0.180341	0.288183	0.282605	0.077269	0.196167	0.174436	0.305298	0.137244	0.217293	0.112459
E12	913	20% Fructose + 2-deoxy-glucose	Not cherrypicked	0.18898	0.261024	0.206603	0.203634	0.18294	0.279601	0.240221	0.147812	0.194874	0.33897	0.31319	0.09399	0.101455	0.186739	0.327278	0.14755	0.22927	0.13056
E12	914	20% Fructose + 2-deoxy-glucose	Not cherrypicked	0.172694	0.232994	0.226672	0.152741	0.189359	0.244527	0.242222	0.149069	0.19003	0.337608	0.300321	0.090195	0.098286	0.185434	0.37084	0.135767	0.215164	0.131367
E12	915	20% Fructose + 2-deoxy-glucose	Not cherrypicked	0.175164	0.241586	0.212115	0.166829	0.180846	0.242541	0.242215	0.138367	0.192512	0.337003	0.305565	0.09004	0.104043	0.179734	0.369161	0.135819	0.203776	0.133244
G8	916	20% Fructose + 2-deoxy-glucose	Not cherrypicked	0.183955	0.264049	0.22903	0.171552	0.183444	0.249503	0.23904	0.14455	0.192514	0.325639	0.301779	0.189133	0.214928	0.18945	0.380111	0.141687	0.210608	0.140941
G8	917	20% Fructose + 2-deoxy-glucose	Not cherrypicked	0.183658	0.264903	0.217453	0.170393	0.181644	0.250481	0.235068	0.147503	0.191541	0.318627	0.293664	0.089271	0.21025	0.188924	0.361233	0.144957	0.218542	0.125395
G8	918	20% Fructose + 2-deoxy-glucose	Not cherrypicked	0.191241	0.266361	0.197577	0.18252	0.189261	0.260193	0.25303	0.154204	0.204208	0.343747	0.304235	0.095892	0.213695	0.197732	0.362063	0.155092	0.230809	0.138384
G8	919	20% Fructose + 2-deoxy-glucose	Not cherrypicked	0.183658	0.251476	0.217453	0.170393	0.181644	0.250481	0.235068	0.147503	0.191541	0.336759	0.305701	0.093197	0.105125	0.188924	0.383888	0.144957	0.218542	0.132667
E3	920	20% Fructose + 2-deoxy-glucose	Not cherrypicked	0.18818	0.248602	0.211877	0.173382	0.184438	0.258258	0.238442	0.154146	0.182974	0.336464	0.301154	0.100347	0.21327	0.180309	0.371098	0.15624	0.210646	0.131649
E3	921	20% Fructose + 2-deoxy-glucose	Not cherrypicked	0.183658	0.264903	0.217453	0.170393	0.181644	0.250481	0.235068	0.147503	0.191541	0.336759	0.305701	0.096961	0.105125	0.188924	0.367673	0.144957	0.218542	0.132667
E3	922	20% Fructose + 2-deoxy-glucose	Not cherrypicked	0.182144	0.239785	0.211864	0.177102	0.185983	0.248089	0.253766	0.144792	0.200348	0.347842	0.290387	0.097533	0.101879	0.192525	0.376611	0.14126	0.21318	0.141893
E3	923	20% Fructose + 2-deoxy-glucose	Not cherrypicked	0.183658	0.264903	0.217453	0.170393	0.181644	0.250481	0.235068	0.15459	0.191541	0.336759	0.305701	0.099457	0.105125	0.188924	0.358031	0.156054	0.218542	0.132667
T14	924	20% Fructose + 2-deoxy-glucose	Not cherrypicked	0.1828	0.2552	0.21674	0.166887	0.189236	0.245885	0.239537	0.141356	0.195579	0.335874	0.321142	0.094851	0.216287	0.165246	0.356674	0.151751	0.212893	0.140634
T14	925	20% Fructose + 2-deoxy-glucose	Not cherrypicked	0.194412	0.255817	0.239697	0.186498	0.186796	0.26968	0.248169	0.148216	0.193217	0.344007	0.318195	0.093824	0.111983	0.196356	0.33629	0.153814	0.238728	0.12529
T14	926	20% Fructose + 2-deoxy-glucose	Not cherrypicked	0.183865	0.234615	0.214245	0.185491	0.196722	0.236867	0.233347	0.156313	0.189867	0.355742	0.307998	0.09524	0.112293	0.176155	0.343411	0.149516	0.217569	0.139906
T14	927	20% Fructose + 2-deoxy-glucose	Not cherrypicked	0.185519	0.245173	0.233285	0.192515	0.180155	0.255673	0.243982	0.153089	0.197342	0.360891	0.316007	0.097311	0.10387	0.183534	0.355524	0.14769	0.210546	0.135325
G10	928	20% Fructose + 2-deoxy-glucose	20% Fructose + 2-deoxy-glucose	0.193492	0.274873	0.238373	0.17778	0.183719	0.247918	0.248855	0.144394	0.188721	0.340278	0.328906	0.102783	0.216633	0.194304	0.361849	0.13976	0.227947	0.146888
G10	929	20% Fructose + 2-deoxy-glucose	Not cherrypicked	0.183658	0.264903	0.217453	0.170393	0.181644	0.250481	0.235068	0.147503	0.18378	0.336759	0.322045	0.093197	0.21025	0.188924	0.35718	0.144957	0.218542	0.132667
G10	930	20% Fructose + 2-deoxy-glucose	Not cherrypicked	0.183935	0.250854	0.23476	0.16491	0.1872	0.229551	0.244768	0.140819	0.193767	0.338586	0.318183	0.08661	0.213388	0.204259	0.368485	0.152941	0.213348	0.127226
G10	931	20% Fructose + 2-deoxy-glucose	Not cherrypicked	0.183658	0.264903	0.217453	0.170393	0.181644	0.250481	0.235068	0.147503	0.191541	0.336759	0.328568	0.093197	0.21025	0.188924	0.357405	0.156935	0.218542	0.132667
M12	932	20% Fructose + 2-deoxy-glucose	Not cherrypicked	0.190676	0.252502	0.225224	0.172887	0.193554	0.248357	0.241546	0.147128	0.196735	0.356937	0.317411	0.104308	0.110559	0.172459	0.345612	0.149107	0.205788	0.146593
M12	933	20% Fructose + 2-deoxy-glucose	Not cherrypicked	0.183658	0.255005	0.217453	0.170393	0.181644	0.235913	0.198402	0.147503	0.191541	0.336759	0.290486	0.082151	0.105125	0.15995	0.335911	0.126155	0.186705	0.132667
M12	934	20% Fructose + 2-deoxy-glucose	Not cherrypicked	0	0	0	0	0	0	0	0	0	0	0	0	0	0	0	0	0	0
M12	935	20% Fructose + 2-deoxy-glucose	Not cherrypicked	0.183658	0.264903	0.224269	0.208556	0.181644	0.250481	0.235068	0.158147	0.201825	0.355749	0.305701	0.093197	0.105125	0.196215	0.349443	0.144957	0.218542	0.132667
E12	936	20% Fructose + 2-deoxy-glucose	Not cherrypicked	0	0	0	0	0	0	0	0	0	0	0	0	0.134076	0	0	0	0	0
E12	937	20% Fructose + 2-deoxy-glucose	Not cherrypicked	0.179175	0.265243	0.225166	0.161527	0.178543	0.231524	0.242038	0.154962	0.186746	0.322061	0.26577	0.091706	0.11688	0.194651	0.357324	0.136705	0.209172	0.118487
E12	938	20% Fructose + 2-deoxy-glucose	Not cherrypicked	0.13887	0.205993	0.17013	0.143519	0.145606	0.174112	0.182508	0.137143	0.186068	0.227222	0.234617	0.177369	0.202679	0.148688	0.26144	0.091822	0.149383	0.1317
E12	939	20% Fructose + 2-deoxy-glucose	Not cherrypicked	0.160667	0.180885	0.192664	0.168933	0.163585	0.181789	0.211412	0.329631	0.197766	0.249012	0.23322	0	0.207944	0.151294	0.294954	0.264683	0.157009	0.133858
G8	940	20% Fructose + 2-deoxy-glucose	Not cherrypicked	0.132757	0.233886	0.164189	0.131256	0.130685	0.200579	0.171437	0.129802	0.146394	0.231483	0.235003	0.077917	0.111398	0.138165	0.259039	0.09506	0.138931	0.114463
G8	941	20% Fructose + 2-deoxy-glucose	Not cherrypicked	0	0	0	0	0	0	0	0	0	0	0	0	0	0.136398	0	0	0	0
G8	942	20% Fructose + 2-deoxy-glucose	Not cherrypicked	0.178182	0.279107	0.222508	0.159109	0.183854	0.226534	0.231994	0.161877	0.176444	0.336374	0.276547	0.094661	0.128864	0.199009	0.384512	0.158	0.217012	0.119794
G8	943	20% Fructose + 2-deoxy-glucose	Not cherrypicked	0.183658	0.294903	0.217453	0.170393	0.181644	0.250481	0.264482	0.1797	0.206269	0.221742	0.305701	0.107567	0.146394	0.176948	0.474409	0.144957	0.218542	0.135481
E3	944	20% Fructose + 2-deoxy-glucose	Not cherrypicked	0.178093	0.226083	0.213814	0.164197	0.174326	0.2468	0.226444	0.145597	0.18473	0.317603	0.300835	0.085828	0.115027	0.184201	0.384043	0.14871	0.200648	0.137119
E3	945	20% Fructose + 2-deoxy-glucose	Not cherrypicked	0.183658	0.264903	0.217453	0.170393	0.181644	0.250481	0.235068	0.15346	0.185203	0.336759	0.305701	0.097061	0.105125	0.188924	0.383888	0.158761	0.218542	0.132667
E3	946	20% Fructose + 2-deoxy-glucose	Not cherrypicked	0.169819	0.22508	0.193491	0.168158	0.187687	0.242264	0.231109	0.141619	0.174829	0.315418	0.274217	0.088064	0.107712	0.184179	0.390771	0.140105	0.199585	0.116172
E3	947	20% Fructose + 2-deoxy-glucose	Not cherrypicked	0.160623	0.430981	0.197025	0.170393	0.172464	0.500962	0.235068	0.117798	0.196095	0.587953	0.246911	0.035347	0.21025	0.19913	0.351071	0.116872	0.149426	0.125017
T14	948	20% Fructose + 2-deoxy-glucose	Not cherrypicked	0	0	0	0	0	0	0	0	0	0	0	0	0	0	0	0	0	0
T14	949	20% Fructose + 2-deoxy-glucose	Not cherrypicked	0	0	0	0	0	0	0	0	0	0	0	0	0	0	0	0	0	0
T14	950	20% Fructose + 2-deoxy-glucose	Not cherrypicked	0.185408	0.276668	0.212253	0.162013	0.18487	0.246736	0.238691	0.144277	0.184905	0.337105	0.303538	0.099019	0.108195	0.368258	0.388267	0.129729	0.21827	0.128221
T14	951	20% Fructose + 2-deoxy-glucose	Not cherrypicked	0.183618	0.24681	0.231299	0.181987	0.19613	0.297734	0.269218	0.149843	0.192305	0.34751	0.312138	0.086961	0.117124	0.456067	0.421977	0.143794	0.208228	0.12947
G10	952	20% Fructose + 2-deoxy-glucose	Not cherrypicked	0	0	0	0	0	0	0	0	0	0	0	0	0	0	0	0	0	0
G10	953	20% Fructose + 2-deoxy-glucose	Not cherrypicked	0.183658	0.264903	0.217453	0.170393	0.181644	0.250481	0.235068	0.147503	0.155816	0.336759	0.305701	0.093197	0.133106	0.212173	0.360521	0.144957	0.218542	0.132667
G10	954	20% Fructose + 2-deoxy-glucose	Not cherrypicked	0	0	0	0	0	0	0	0	0	0	0	0	0	0	0	0	0	0
G10	955	20% Fructose + 2-deoxy-glucose	Not cherrypicked	0.168241	0.253251	0.175494	0.170393	0.162677	0.233929	0.176944	0.295006	0.144309	0.244415	0.549588	0.088151	0.132401	0.161254	0.285778	0.115012	0.179421	0.113743
M12	956	20% Fructose + 2-deoxy-glucose	Not cherrypicked	0.18521	0.232019	0.217289	0.150421	0.173314	0.246688	0.232865	0.141729	0.182787	0.326148	0.313566	0.090706	0.113884	0.171096	0.373571	0.143964	0.191373	0.156654
M12	957	20% Fructose + 2-deoxy-glucose	Not cherrypicked	0.183658	0.264903	0.217453	0.170393	0.181644	0.250481	0.24448	0.147503	0.186321	0.336759	0.305701	0.101144	0.105125	0.188924	0.383888	0.155748	0.218542	0.132667
M12	958	20% Fructose + 2-deoxy-glucose	Not cherrypicked	0.144077	0.184887	0.168106	0.146679	0.152149	0.199185	0.213646	0.126246	0.178051	0.251534	0.238222	0.170101	0.096956	0.149054	0.373451	0.112445	0.162686	0.114682
M12	959	20% Fructose + 2-deoxy-glucose	Not cherrypicked	0.183658	0.264903	0.217453	0.170393	0.181644	0.309314	0.275075	0.158718	0.191541	0.336759	0.305701	0.093197	0.105125	0.247921	0.415237	0.164218	0.233166	0.132667
M9	961	20% Fructose + 2-deoxy-glucose	Not cherrypicked	0.192287	0.22714	0.195923	0.187596	0.177817	0.286409	0.255556	0.144143	0.189308	0.316669	0.282086	0.094629	0.211474	0.182628	0.37862	0.153167	0.187637	0.135229
M9	963	20% Fructose + 2-deoxy-glucose	Not cherrypicked	0.184729	0.250215	0.181093	0.173154	0.177265	0.221037	0.250529	0.17093	0.207473	0.360922	0.273466	0.092028	0.200419	0.186222	0.442108	0.15034	0.189502	0.129963
E11	965	20% Fructose + 2-deoxy-glucose	Not cherrypicked	0.183658	0.264903	0.205907	0.170393	0.181644	0.250481	0.235068	0.147503	0.183917	0.336759	0.305701	0.093197	0.21025	0.188924	0.383888	0.144957	0.209656	0.132667
E11	967	20% Fructose + 2-deoxy-glucose	Not cherrypicked	0.183658	0.264903	0.217453	0.170393	0.181644	0.226621	0.243519	0.147503	0.191541	0.336759	0.292459	0.093197	0.21025	0.166916	0.400656	0.144957	0.179322	0.132667
D12	969	20% Fructose + 2-deoxy-glucose	Not cherrypicked	0.183658	0.247835	0.217453	0.170393	0.181644	0.195741	0.276098	0.168905	0.191541	0.328339	0.266393	0.093197	0.105125	0.188924	0.470135	0.144957	0.191517	0.152989
D12	971	20% Fructose + 2-deoxy-glucose	Not cherrypicked	0.183658	0.285955	0.217453	0.193416	0.181644	0.282058	0.214631	0.147503	0.180197	0.336759	0.305701	0.088272	0.095147	0.212883	0.35223	0.144957	0.243038	0.243985
M6	973	20% Fructose + 2-deoxy-glucose	Not cherrypicked	0.176266	0.24067	0.236785	0.173867	0.179838	0.235714	0.243269	0.149785	0.188976	0.344685	0.339338	0.092324	0.105738	0.189189	0.405302	0.144058	0.172108	0.124424
M6	975	20% Fructose + 2-deoxy-glucose	Not cherrypicked	0.183315	0.250829	0.209662	0.183172	0.182387	0.17036	0.260013	0.198883	0.198538	0.379424	0.34187	0.101442	0.124974	0.182989	0.439575	0.157615	0.16813	0.126658
E10	977	20% Fructose + 2-deoxy-glucose	Not cherrypicked	0.183658	0.276123	0.241729	0.170393	0.181644	0.261956	0.230198	0.142038	0.186851	0.325122	0.318083	0.08182	0.096171	0.188924	0.339083	0.144957	0.238098	0.12151
E10	979	20% Fructose + 2-deoxy-glucose	Not cherrypicked	0.183658	0.252906	0.217453	0.170393	0.181644	0.223467	0.246358	0.147503	0.191541	0.382327	0.334306	0.093197	0.105125	0.188924	0.408554	0.144957	0.162149	0.132667
G11	981	20% Fructose + 2-deoxy-glucose	Not cherrypicked	0.183658	0.264903	0.217453	0.170393	0.181644	0.197715	0.278079	0.196019	0.208842	0.364284	0.322142	0.097559	0.117979	0.192641	0.534393	0.144957	0.181469	0.125442
G11	983	20% Fructose + 2-deoxy-glucose	Not cherrypicked	0.183658	0.248182	0.217453	0.170393	0.181644	0.164842	0.275512	0.176668	0.204293	0.336759	0.299476	0.103679	0.140041	0.154074	0.478933	0.144957	0.15904	0.132667
M9	985	20% Fructose + 2-deoxy-glucose	Not cherrypicked	0.167887	0.249255	0.194129	0.1712	0.18469	0.251302	0.229973	0.140136	0.178159	0.306311	0.310058	0.097857	0.096694	0.175039	0.334543	0.131021	0.240559	0.120185
M9	987	20% Fructose + 2-deoxy-glucose	Not cherrypicked	0.169069	0.266873	0.197773	0.174646	0.183086	0.247207	0.276437	0.15508	0.190741	0.333469	0.312272	0.087554	0.095082	0.187746	0.372693	0.146059	0.227804	0.115703
E11	989	20% Fructose + 2-deoxy-glucose	Not cherrypicked	0.183658	0.264903	0.194384	0.170393	0.181644	0.250481	0.235068	0.132	0.191541	0.336759	0.305701	0.093197	0.105125	0.188924	0.383888	0.144957	0.227924	0.127535
E11	991	20% Fructose + 2-deoxy-glucose	Not cherrypicked	0.183658	0.264903	0.217453	0.170393	0.181644	0.250481	0.235068	0.140171	0.191541	0.336759	0.334144	0.097311	0.105125	0.188924	0.383888	0.144957	0.218542	0.132667
D12	993	20% Fructose + 2-deoxy-glucose	Not cherrypicked	0.183658	0.285085	0.217453	0.170393	0.181644	0.28241	0.274646	0.147503	0.191541	0.336759	0.305701	0.093197	0.105125	0.188924	0.383888	0.144957	0.252724	0.124833
D12	995	20% Fructose + 2-deoxy-glucose	Not cherrypicked	0.183658	0.28563	0.217453	0.170393	0.181644	0.278594	0.291545	0.147503	0.191541	0.336759	0.31941	0.093197	0.105125	0.188924	0.417003	0.144957	0.26828	0.132667
M6	997	20% Fructose + 2-deoxy-glucose	Not cherrypicked	0.177147	0.24399	0.194035	0.162851	0.177764	0.242084	0.232344	0.146177	0.185984	0.325356	0.316356	0.084354	0.103686	0.175294	0.353518	0.131822	0.210288	0.127937
M6	999	20% Fructose + 2-deoxy-glucose	Not cherrypicked	0.198065	0.233666	0.240456	0.176852	0.189815	0.289726	0.319821	0.18274	0.206172	0.352326	0.321665	0.097593	0.121436	0.178662	0.410596	0.141839	0.259372	0.146538
E10	1001	20% Fructose + 2-deoxy-glucose	Not cherrypicked	0.183658	0.264903	0.199131	0.170393	0.181644	0.260775	0.235068	0.147503	0.191541	0.336759	0.294198	0.093197	0.105125	0.188924	0.38119	0.144957	0.229741	0.130588
E10	1003	20% Fructose + 2-deoxy-glucose	Not cherrypicked	0.183658	0.264903	0.217453	0.170393	0.181644	0.250481	0.235068	0.147503	0.191541	0.336759	0.305701	0.093197	0.105125	0.188924	0.364206	0.144957	0.218542	0.132667
G11	1005	20% Fructose + 2-deoxy-glucose	Not cherrypicked	0.183658	0.264903	0.256354	0.170393	0.181644	0.34634	0.293509	0.152695	0.191541	0.336759	0.305701	0.101626	0.105125	0.188924	0.407885	0.127278	0.248187	0.141131
G11	1007	20% Fructose + 2-deoxy-glucose	Not cherrypicked	0.183658	0.192347	0.217453	0.170393	0.181644	0.250481	0.235068	0.147503	0.191541	0.29698	0.305701	0.065548	0.105125	0.377848	0.383888	0.129597	0.196457	0.106375
M9	1008	20% Fructose + 2-deoxy-glucose	Not cherrypicked	0.19276	0.263661	0.210896	0.174796	0.18925	0.249722	0.234514	0.136468	0.182759	0.320746	0.269731	0.090256	0.189374	0.159858	0.378955	0.155319	0.201254	0.120082
M9	1009	20% Fructose + 2-deoxy-glucose	Not cherrypicked	0.154806	0.265643	0.205099	0.167659	0.191064	0.248164	0.228763	0.141569	0.188785	0.357953	0.256754	0.084282	0.184562	0.146888	0.3756	0.149635	0.209784	0.115122
M9	1010	20% Fructose + 2-deoxy-glucose	Not cherrypicked	0	0	0	0	0	0	0	0	0	0	0	0	0	0	0	0	0	0
M9	1011	20% Fructose + 2-deoxy-glucose	Not cherrypicked	0.176225	0.219377	0.201178	0.190906	0.169936	0.279352	0.226092	0.132348	0.20116	0.360591	0.285936	0.081529	0.079839	0.158669	0.330657	0.137236	0.193009	0.125312
E11	1012	20% Fructose + 2-deoxy-glucose	Not cherrypicked	0.189108	0.264989	0.20829	0.156138	0.182263	0.244929	0.228452	0.130709	0.179779	0.305917	0.270981	0.095313	0.113412	0.159924	0.405418	0.149696	0.203126	0.115534
E11	1013	20% Fructose + 2-deoxy-glucose	Not cherrypicked	0	0	0	0	0	0	0	0	0	0	0	0	0.110551	0	0	0	0	0
E11	1014	20% Fructose + 2-deoxy-glucose	Not cherrypicked	0.180369	0.266474	0.217413	0.157483	0.188932	0.235537	0.229698	0.136444	0.180929	0.342196	0.258725	0.095664	0.10958	0.163648	0.412132	0.151831	0.220473	0.114509
E11	1015	20% Fructose + 2-deoxy-glucose	Not cherrypicked	0.183658	0.264903	0.19605	0.170393	0.181644	0.250481	0.235068	0.13163	0.191541	0.336759	0.247182	0.08814	0.096721	0.177864	0.383888	0.144957	0.218542	0.132667
D12	1016	20% Fructose + 2-deoxy-glucose	Not cherrypicked	0.190584	0.243011	0.222681	0.173748	0.168496	0.25662	0.237329	0.139939	0.182762	0.339963	0.29743	0.085813	0.103141	0.168832	0.380875	0.149555	0.421399	0.129553
D12	1017	20% Fructose + 2-deoxy-glucose	Not cherrypicked	0	0	0	0	0	0	0	0	0	0	0	0	0	0	0	0	0	0
D12	1018	20% Fructose + 2-deoxy-glucose	Not cherrypicked	0.17838	0.231761	0.209662	0.16565	0.164076	0.233961	0.238454	0.131815	0.192925	0.360824	0.285137	0.084955	0.097302	0.172881	0.403309	0.135237	0.199296	0.129749
D12	1019	20% Fructose + 2-deoxy-glucose	Not cherrypicked	0	0	0	0	0	0	0	0	0	0	0	0	0	0	0	0	0	0
M6	1020	20% Fructose + 2-deoxy-glucose	Not cherrypicked	0.188807	0.264261	0.213128	0.177204	0.193732	0.254917	0.228389	0.14081	0.178316	0.317697	0.276178	0.088274	0.106796	0.149518	0.370893	0.154788	0.200097	0.110843
M6	1021	20% Fructose + 2-deoxy-glucose	Not cherrypicked	0.158251	0.258838	0.21711	0.15926	0.184263	0.24638	0.220816	0.141432	0.192069	0.340309	0.267726	0.088346	0.183528	0.163808	0.360204	0.157524	0.207045	0.13239
M6	1022	20% Fructose + 2-deoxy-glucose	Not cherrypicked	0.192934	0.26917	0.21205	0.162996	0.171865	0.233956	0.246689	0.134264	0.190954	0.363458	0.285902	0.089661	0.111294	0.178809	0.425599	0.143379	0.212994	0.132766
M6	1023	20% Fructose + 2-deoxy-glucose	Not cherrypicked	0.190815	0.276871	0.202146	0.167139	0.181969	0.237763	0.24547	0.126496	0.195465	0.358436	0.276547	0.090947	0.10041	0.168993	0.416753	0.140215	0.209599	0.143447
E10	1024	20% Fructose + 2-deoxy-glucose	Not cherrypicked	0.17669	0.250232	0.212829	0.173336	0.178835	0.245974	0.219693	0.144287	0.165354	0.30302	0.278547	0.093722	0.101941	0.165484	0.372517	0.137234	0.201911	0.111236
E10	1025	20% Fructose + 2-deoxy-glucose	Not cherrypicked	0.183658	0.248577	0.196669	0.170393	0.165116	0.239615	0.235068	0.114635	0.170251	0.292777	0.236608	0.088757	0.189602	0.130442	0.383888	0.12621	0.169032	0.111588
E10	1026	20% Fructose + 2-deoxy-glucose	Not cherrypicked	0.186871	0.263537	0.22762	0.172657	0.186183	0.259343	0.234613	0.135717	0.17495	0.327872	0.261139	0.095464	0.092741	0.185495	0.396697	0.14702	0.210349	0.126247
E10	1027	20% Fructose + 2-deoxy-glucose	Not cherrypicked	0.183658	0.264903	0.217453	0.170393	0.181644	0.250481	0.235068	0.136921	0.184215	0.336759	0.254836	0.093197	0.095007	0.188924	0.383888	0.144957	0.218542	0.132667
G11	1028	20% Fructose + 2-deoxy-glucose	Not cherrypicked	0.190478	0.26395	0.225584	0.175014	0.186266	0.254672	0.24858	0.13668	0.18953	0.342666	0.295404	0.090202	0.110889	0.177564	0.394328	0.153341	0.210123	0.121779
G11	1029	20% Fructose + 2-deoxy-glucose	Not cherrypicked	0.183658	0.264903	0.217453	0.170393	0.181644	0.250481	0.234924	0.148323	0.191541	0.336759	0.305701	0.093197	0.105125	0.170213	0.383888	0.144957	0.4197	0.126367
G11	1030	20% Fructose + 2-deoxy-glucose	Not cherrypicked	0	0	0	0	0	0	0	0	0	0	0	0	0	0	0	0	0	0
G11	1031	20% Fructose + 2-deoxy-glucose	Not cherrypicked	0.183658	0.264903	0.199962	0.170393	0.181644	0.276705	0.235068	0.216513	0.191541	0.336759	0.286403	0.093197	0.089322	0.17028	0.383888	0.144957	0.232864	0.132667
M9	1032	20% Fructose + 2-deoxy-glucose	Not cherrypicked	0.182429	0.2644	0.226611	0.182002	0.175905	0.239334	0.227132	0.155968	0.181322	0.308895	0.292573	0.086944	0.116064	0.178754	0.329419	0.14208	0.210422	0.133429
M9	1033	20% Fructose + 2-deoxy-glucose	Not cherrypicked	0.190311	0.270649	0.22323	0.184863	0.194082	0.25997	0.247672	0.144287	0.185856	0.322963	0.313035	0.093144	0.119867	0.196681	0.354865	0.138263	0.224646	0.136288
M9	1034	20% Fructose + 2-deoxy-glucose	Not cherrypicked	0.200533	0.24649	0.219856	0.189506	0.198117	0.26941	0.239043	0.149429	0.17453	0.323374	0.291133	0.097059	0.135462	0.190947	0.345376	0.148447	0.242994	0.138553
M9	1035	20% Fructose + 2-deoxy-glucose	Not cherrypicked	0.183064	0.523762	0.207054	0.181311	0.199273	0.285841	0.241667	0.16491	0.183613	0.323325	0.336195	0.097147	0.121135	0.188687	0.352324	0.131759	0.233043	0.142565
E11	1036	20% Fructose + 2-deoxy-glucose	Not cherrypicked	0.18973	0.279151	0.217185	0.1715	0.17371	0.249992	0.248628	0.14289	0.19545	0.351741	0.302462	0.094927	0.120506	0.195486	0.423329	0.141259	0.210427	0.127119
E11	1037	20% Fructose + 2-deoxy-glucose	Not cherrypicked	0.183658	0.264903	0.217453	0.170393	0.181644	0.250481	0.252344	0.147503	0.191541	0.336759	0.305701	0.093197	0.21025	0.188924	0.383888	0.144957	0.218542	0.132667
E11	1038	20% Fructose + 2-deoxy-glucose	Not cherrypicked	0.171156	0.272143	0.220533	0.161523	0.185361	0.237842	0.250035	0.139875	0.183039	0.322709	0.314157	0.092467	0.113181	0.18787	0.391568	0.147691	0.220335	0.123232
E11	1039	20% Fructose + 2-deoxy-glucose	Not cherrypicked	0.183658	0.264903	0.217453	0.170393	0.181644	0.250481	0.245243	0.147503	0.191541	0.336759	0.305701	0.099495	0.21025	0.188924	0.383888	0.144957	0.218542	0.132667
D12	1040	20% Fructose + 2-deoxy-glucose	20% Fructose + 2-deoxy-glucose	0.199219	0.275057	0.23607	0.185418	0.19103	0.260361	0.243461	0.158274	0.165782	0.344783	0.300129	0.09996	0.136492	0.181766	0.350159	0.152311	0.240959	0.142453
D12	1041	20% Fructose + 2-deoxy-glucose	Not cherrypicked	0	0	0	0	0	0	0	0	0	0	0	0	0	0	0	0	0	0
D12	1042	20% Fructose + 2-deoxy-glucose	Not cherrypicked	0.169894	0.375538	0.172542	0.151598	0.156907	0.464441	0.199429	0.178571	0.162802	0.242565	0.237066	0.099378	0.232903	0	0.313175	0.260665	0.184654	0.125703
D12	1043	20% Fructose + 2-deoxy-glucose	Not cherrypicked	0.183658	0.264903	0.217453	0.170393	0.181644	0.235859	0.235068	0.147503	0.191541	0.336759	0.305701	0.093197	0.105125	0.188924	0.383888	0.144957	0.218542	0.143196
M6	1044	20% Fructose + 2-deoxy-glucose	Not cherrypicked	0.181319	0.257686	0.217127	0.157426	0.182676	0.23944	0.235402	0.139707	0.201945	0.3391	0.302044	0.09425	0.22317	0.181381	0.407372	0.151735	0.214366	0.138932
M6	1045	20% Fructose + 2-deoxy-glucose	Not cherrypicked	0.179481	0.270992	0.219059	0.168691	0.180285	0.24242	0.241392	0.152823	0.187494	0.328685	0.303061	0.092537	0.208483	0.191746	0.384916	0.148761	0.213883	0.132229
M6	1046	20% Fructose + 2-deoxy-glucose	Not cherrypicked	0	0	0	0	0	0	0	0	0	0	0	0	0	0	0	0	0	0
M6	1047	20% Fructose + 2-deoxy-glucose	Not cherrypicked	0	0	0	0	0	0	0	0	0	0	0	0	0	0	0	0	0	0
E10	1048	20% Fructose + 2-deoxy-glucose	Not cherrypicked	0.189016	0.270708	0.246948	0.17806	0.183023	0.245195	0.233348	0.150345	0.196917	0.355872	0.310369	0.091178	0.116182	0.186698	0.401598	0.152657	0.212678	0.12842
E10	1049	20% Fructose + 2-deoxy-glucose	Not cherrypicked	0.183658	0.264903	0.217453	0.170393	0.181644	0.250481	0.235068	0.154094	0.191541	0.336759	0.305701	0.093197	0.21025	0.188924	0.383888	0.144957	0.218542	0.132667
E10	1050	20% Fructose + 2-deoxy-glucose	Not cherrypicked	0.174759	0.267599	0.212664	0.157889	0.180794	0.241042	0.222556	0.148238	0.17934	0.328881	0.309678	0.093548	0.122001	0.184615	0.363398	0.154415	0.205766	0.124632
E10	1051	20% Fructose + 2-deoxy-glucose	Not cherrypicked	0.183658	0.264903	0.217453	0.170393	0.181644	0.250481	0.235068	0.147503	0.191541	0.336759	0.305701	0.093197	0.21025	0.188924	0.383888	0.144957	0.218542	0.132667
G11	1052	20% Fructose + 2-deoxy-glucose	Not cherrypicked	0	0	0	0	0	0	0	0	0	0	0	0	0	0.212833	0	0	0	0
G11	1053	20% Fructose + 2-deoxy-glucose	Not cherrypicked	0	0	0	0	0	0	0	0	0	0	0	0	0	0	0	0	0	0
G11	1054	20% Fructose + 2-deoxy-glucose	Not cherrypicked	0	0	0	0	0	0	0	0	0	0	0	0	0	0	0	0	0	0
G11	1055	20% Fructose + 2-deoxy-glucose	Not cherrypicked	0	0	0	0	0	0	0	0	0	0	0	0	0	0	0	0	0	0
M9	1057	20% Fructose + 2-deoxy-glucose	Not cherrypicked	0.110476	0.204454	0.155801	0.110717	0.141112	0.120146	0.165792	0.122699	0.147526	0.194531	0.189951	0.083972	0.097274	0.119038	0.2754	0.095267	0.102551	0.086532
M9	1059	20% Fructose + 2-deoxy-glucose	Not cherrypicked	0.144955	0.23594	0.201194	0.140104	0.194143	0.189882	0.194484	0.129489	0.17679	0.262133	0.305133	0.07503	0.09923	0.153622	0.335757	0.145171	0.168599	0.087906
E11	1061	20% Fructose + 2-deoxy-glucose	Not cherrypicked	0	0	0	0	0	0	0	0	0	0	0	0	0.094175	0	0	0	0	0
E11	1063	20% Fructose + 2-deoxy-glucose	Not cherrypicked	0.106772	0.179066	0.193181	0.114581	0.174064	0.126045	0.213204	0.139764	0.191541	0.255009	0.238739	0.092876	0.105125	0.119299	0.383888	0.129356	0.107556	0.088137
D12	1065	20% Fructose + 2-deoxy-glucose	Not cherrypicked	0	0	0	0	0	0	0	0	0	0	0	0	0	0	0	0	0	0
D12	1067	20% Fructose + 2-deoxy-glucose	Not cherrypicked	0.13484	0.23196	0.217453	0.120864	0.164241	0.142234	0.188081	0.135979	0.180743	0.22477	0.263921	0.07622	0.105125	0.147675	0.406998	0.144957	0.122511	0.084997
M6	1069	20% Fructose + 2-deoxy-glucose	Not cherrypicked	0.151395	0.233742	0.221903	0.1793	0.206484	0.229881	0.248759	0.13128	0.181039	0.260107	0.289793	0.088901	0.109009	0.172433	0.368299	0.139412	0.194271	0.091911
M6	1071	20% Fructose + 2-deoxy-glucose	Not cherrypicked	0.17019	0.263561	0.25722	0.155635	0.192516	0.203529	0.223273	0.135681	0.184215	0.25638	0.30935	0.077315	0.092732	0.166868	0.369698	0.135324	0.189228	0.083689
E10	1073	20% Fructose + 2-deoxy-glucose	Not cherrypicked	0.154223	0.529806	0.217453	0.160967	0.174084	0.209844	0.200389	0.147503	0.169708	0.274235	0.292962	0.105392	0.193323	0.126466	0.350763	0.116258	0.163786	0.203864
E10	1075	20% Fructose + 2-deoxy-glucose	Not cherrypicked	0.12872	0.231979	0.161707	0.147016	0.164744	0.135472	0.178384	0.261946	0.143016	0.204784	0.19087	0.083482	0.105125	0.115416	0.303195	0.103128	0.112592	0.093514
G11	1077	20% Fructose + 2-deoxy-glucose	Not cherrypicked	0.161359	0.229043	0.197051	0.135223	0.181644	0.161121	0.235068	0.139467	0.191541	0.280877	0.305701	0.093197	0.105125	0.152819	0.434573	0.144957	0.14883	0.094531
G11	1079	20% Fructose + 2-deoxy-glucose	Not cherrypicked	0.183658	0.246564	0.232264	0.144826	0.181644	0.197476	0.235068	0.135525	0.203538	0.28972	0.284806	0.079405	0.105125	0.179154	0.449394	0.144957	0.1829	0.095555
M9	1081	20% Fructose + 2-deoxy-glucose	Not cherrypicked	0.181912	0.257377	0.227713	0.164514	0.186848	0.31164	0.251439	0.133105	0.185166	0.37314	0.307129	0.090151	0.132019	0.18249	0.382916	0.155233	0.226008	0.142271
M9	1083	20% Fructose + 2-deoxy-glucose	Not cherrypicked	0.198658	0.380291	0.24336	0.194788	0.199952	0.324471	0.257176	0.148861	0.20588	0.400962	0.313736	0.089042	0.107417	0.198389	0.413337	0.164761	0.263178	0.164457
E11	1085	20% Fructose + 2-deoxy-glucose	Not cherrypicked	0	0	0	0	0	0	0	0	0	0	0	0	0.110551	0	0	0	0	0
E11	1087	20% Fructose + 2-deoxy-glucose	Not cherrypicked	0.183658	0.264903	0.217453	0.170393	0.181644	0.276796	0.247249	0.124727	0.191541	0.390241	0.305701	0.10268	0.104109	0.188924	0.383888	0.144957	0.23385	0.132667
D12	1089	20% Fructose + 2-deoxy-glucose	Not cherrypicked	0	0	0	0	0	0	0	0	0	0	0	0	0	0	0	0	0	0
D12	1091	20% Fructose + 2-deoxy-glucose	Not cherrypicked	0.183658	0.264903	0.197641	0.170393	0.166086	0.228026	0.197074	0.137258	0.2059	0.336759	0.247613	0.17136	0.178153	0.173753	0.299503	0.144957	0.170093	0.297686
M6	1093	20% Fructose + 2-deoxy-glucose	Not cherrypicked	0.166031	0.270973	0.201443	0.177887	0.179422	0.245598	0.240176	0.139747	0.232018	0.346786	0.293721	0.065588	0.061246	0.183127	0.346602	0.167022	0.219718	0.115266
M6	1095	20% Fructose + 2-deoxy-glucose	Not cherrypicked	0.205203	0.428862	0.246729	0.209626	0.21252	0.343284	0.245413	0.138333	0.204399	0.414266	0.283032	0.085588	0.189513	0.180012	0.372071	0.16398	0.447283	0.145367
E10	1097	20% Fructose + 2-deoxy-glucose	Not cherrypicked	0.183658	0.264903	0.217453	0.170393	0.079941	0.250481	0.235068	0.147503	0.189187	0.314547	0.313779	0.093197	0.21025	0.201386	0.383888	0.144957	0.218542	0.132667
E10	1099	20% Fructose + 2-deoxy-glucose	Not cherrypicked	0.183658	0.264903	0.240074	0.170393	0.090661	0.250481	0.235068	0.147503	0.191541	0.336759	0.321084	0.093197	0.21025	0.2129	0.383888	0.144957	0.218542	0.132667
G11	1101	20% Fructose + 2-deoxy-glucose	Not cherrypicked	0.140877	0.264903	0.183442	0.170393	0.162076	0.220761	0.209912	0.11586	0.179717	0.324804	0.240913	0.08835	0.239501	0.163754	0.293333	0.139197	0.16589	0.141347
G11	1103	20% Fructose + 2-deoxy-glucose	Not cherrypicked	0.183658	0.246104	0.23495	0.170393	0.094719	0.250481	0.235068	0.147503	0.191541	0.336759	0.305701	0.093197	0.105125	0.204973	0.397801	0.153217	0.218542	0.132667
M9	1104	20% Fructose + 2-deoxy-glucose	Not cherrypicked	0.156829	0.195338	0.181631	0.133163	0.103462	0.191722	0.226533	0.124966	0.162163	0.306658	0.281608	0	0.107894	0.166494	0.400504	0.115133	0.169616	0.103065
M9	1105	20% Fructose + 2-deoxy-glucose	Not cherrypicked	0	0	0	0	0	0	0	0	0	0	0	0	0	0	0	0	0	0
M9	1106	20% Fructose + 2-deoxy-glucose	Not cherrypicked	0.164037	0.298984	0.18254	0.187762	0.087161	0.235078	0.210581	0.1452	0.162151	0.249878	0.265776	0.082834	0.100524	0.187902	0.360489	0.126208	0.205267	0.110968
M9	1107	20% Fructose + 2-deoxy-glucose	Not cherrypicked	0.178837	0.224189	0.242596	0.172772	0.111201	0.22212	0.282529	0.145139	0.173573	0.348565	0.290928	0.09332	0.104935	0.169176	0.424804	0.148601	0.180112	0.120669
E11	1108	20% Fructose + 2-deoxy-glucose	Not cherrypicked	0.142252	0.22115	0.183254	0.136577	0.108126	0.208874	0.219143	0.144634	0.154388	0.297774	0.288508	0.05676	0.09274	0.166854	0.37945	0.105952	0.175853	0.091286
E11	1109	20% Fructose + 2-deoxy-glucose	Not cherrypicked	0	0	0	0	0	0	0	0	0	0	0	0	0	0	0	0	0	0
E11	1110	20% Fructose + 2-deoxy-glucose	Not cherrypicked	0.161329	0.230221	0.221524	0.147699	0.131502	0.20557	0.242277	0.147783	0.180283	0.370908	0.312298	0.17559	0.116844	0.175172	0.404317	0.146503	0.190368	0.105258
E11	1111	20% Fructose + 2-deoxy-glucose	Not cherrypicked	0	0	0	0	0	0	0	0	0	0	0	0	0	0	0	0	0	0
D12	1112	20% Fructose + 2-deoxy-glucose	Not cherrypicked	0.165182	0.319274	0.195998	0.165289	0.089195	0.233299	0.229254	0.154971	0.185661	0.312748	0.280295	0.077794	0.099588	0.213769	0.398768	0.133642	0.215874	0.106154
D12	1113	20% Fructose + 2-deoxy-glucose	Not cherrypicked	0.147943	0.231135	0.217453	0.151964	0.105444	0.170497	0.235068	0.147503	0.191541	0.336759	0.305701	0.08782	0.08695	0.170884	0.431139	0.121648	0.162207	0.102412
D12	1114	20% Fructose + 2-deoxy-glucose	Not cherrypicked	0.197486	0.325977	0.22298	0.204459	0.096596	0.250983	0.230919	0.140407	0.175156	0.296596	0.284744	0.074602	0.086195	0.200108	0.358628	0.175177	0.228442	0.109799
D12	1115	20% Fructose + 2-deoxy-glucose	Not cherrypicked	0.167642	0.244008	0.251725	0.170393	0.102046	0.500962	0.263182	0.147503	0.181292	0.336759	0.290321	0.092325	0.105125	0.188924	0.383888	0.144957	0.185256	0.132667
M6	1116	20% Fructose + 2-deoxy-glucose	Not cherrypicked	0.147648	0.253951	0.230294	0.159955	0.137492	0.196745	0.251431	0.172684	0.21417	0.391207	0.322745	0.09742	0.128286	0.159084	0.460508	0.162493	0.183592	0.116125
M6	1117	20% Fructose + 2-deoxy-glucose	Not cherrypicked	0.191665	0.232181	0.206001	0.169836	0.139618	0.223713	0.235773	0.127166	0.191175	0.357632	0.29328	0.073735	0.114417	0.187714	0.404109	0.148266	0.1883	0.083777
M6	1118	20% Fructose + 2-deoxy-glucose	Not cherrypicked	0.171204	0.286494	0.193845	0.165545	0.092742	0.214565	0.220592	0.142702	0.181724	0.309226	0.281824	0.074396	0.10178	0.178882	0.377452	0.112364	0.179043	0.104294
M6	1119	20% Fructose + 2-deoxy-glucose	Not cherrypicked	0.224164	0.309493	0.249334	0.206425	0.086245	0.26257	0.227982	0.154596	0.191091	0.319256	0.298288	0.067607	0.109813	0.202133	0.365553	0.162625	0.230078	0.120588
E10	1120	20% Fructose + 2-deoxy-glucose	Not cherrypicked	0.145906	0.229248	0.217647	0.134735	0.127823	0.169206	0.220683	0.173795	0.18825	0.35926	0.370785	0.077811	0.084792	0.158028	0.436616	0.125268	0.16717	0.105381
E10	1121	20% Fructose + 2-deoxy-glucose	Not cherrypicked	0.183658	0.264903	0.217453	0.170393	0.131187	0.232471	0.223194	0.147503	0.185363	0.336759	0.354845	0.075062	0.105125	0.188924	0.383888	0.121987	0.204536	0.098683
E10	1122	20% Fructose + 2-deoxy-glucose	Not cherrypicked	0.184191	0.267254	0.221425	0.169947	0.133293	0.21815	0.222885	0.144786	0.182169	0.352817	0.294045	0.075266	0.113005	0.195362	0.366513	0.137855	0.202269	0.090209
E10	1123	20% Fructose + 2-deoxy-glucose	Not cherrypicked	0.183658	0.264903	0.217453	0.170393	0.127424	0.221126	0.215735	0.129255	0.191541	0.336759	0.305701	0.075562	0.102096	0.188924	0.383888	0.144957	0.195066	0.081414
G11	1124	20% Fructose + 2-deoxy-glucose	Not cherrypicked	0.155417	0.269096	0.195986	0.144193	0.091752	0.210279	0.233034	0.155112	0.165933	0.3375	0.289113	0.079333	0.096197	0.197887	0.411235	0.132655	0.18447	0.115426
G11	1125	20% Fructose + 2-deoxy-glucose	Not cherrypicked	0.183658	0.264903	0.195744	0.170393	0.083615	0.222505	0.233601	0.137939	0.174006	0.336759	0.305701	0.255425	0.097298	0.188924	0.383888	0.131258	0.189856	0.117598
G11	1126	20% Fructose + 2-deoxy-glucose	Not cherrypicked	0.163476	0.228646	0.211076	0.148529	0.083525	0.204862	0.220039	0.134933	0.169913	0.295113	0.29071	0.061412	0.098835	0.165526	0.33069	0.224312	0.172685	0.096854
G11	1127	20% Fructose + 2-deoxy-glucose	Not cherrypicked	0.183658	0.264903	0.217453	0.170393	0.093496	0.222171	0.276581	0.140679	0.191541	0.336759	0.305701	0.050801	0.113349	0.188924	0.383888	0.169948	0.199359	0.10725
M9	1128	20% Fructose + 2-deoxy-glucose	Not cherrypicked	0.191083	0.285971	0.216827	0.171738	0.197968	0.256246	0.201753	0.115833	0.185004	0.297872	0.297288	0.092779	0.094098	0.215912	0.325593	0.121622	0.205838	0.114835
M9	1129	20% Fructose + 2-deoxy-glucose	Not cherrypicked	0.236938	0.362156	0.227495	0.214597	0.254684	0.533192	0.229206	0.333004	0.222973	0.387404	0.352178	0.114774	0.105611	0.24429	0.456301	0.125125	0.246484	0.139202
M9	1130	20% Fructose + 2-deoxy-glucose	Not cherrypicked	0.173745	0.332247	0.245107	0.16497	0.184969	0.252638	0.254404	0.286264	0.197448	0.364724	0.322198	0.085699	0.089411	0.229527	0.429836	0.156057	0.231038	0.249919
M9	1131	20% Fructose + 2-deoxy-glucose	Not cherrypicked	0.149111	0.177063	0.210043	0.154502	0.099414	0.188838	0.251401	0.128715	0.180856	0.310837	0.306857	0.123679	0.083781	0.182649	0.403256	0.138103	0.176874	0.098814
E11	1132	20% Fructose + 2-deoxy-glucose	Not cherrypicked	0.229109	0.293165	0.233541	0.188554	0.201167	0.333714	0.250978	0.149481	0.236621	0.414118	0.335702	0.114234	0.101131	0.259723	0.421231	0.133289	0.238345	0.137993
E11	1133	20% Fructose + 2-deoxy-glucose	Not cherrypicked	0.361924	0.457916	0.380731	0.298948	0.260568	0.634755	0	0	0.340769	0.673519	0	0	0.137642	0.186293	0.818731	0.289914	0.360345	0
E11	1134	20% Fructose + 2-deoxy-glucose	Not cherrypicked	0.207991	0.289615	0.200755	0.157267	0.204162	0.269809	0.189371	0.133097	0.196425	0.333862	0.282073	0.103103	0.100132	0.195614	0.347303	0.118225	0.192297	0.129725
[truncated: 4,913 more rows]

## Sheet: Data ordered
			Side effect environments
Orig	RowNum	Selection environment	Alanine	AsptAcid	Fru20%	GABA	Galactose2%	Glutamine	Glycerol2%	Glycine	Lactose2%	Maltose2%	Mannose2%	Methionine	Phenylalanine	Proline	Raffinose2%	Sug40%	Urea	Valine
D10	1361	High EtOH	0	0	0	0	0	0	0.265833	0	0	0	0	0	0	0	0.274214	0	0	0
D10	1363	High EtOH	0	0	0	0	0	0	0.372117	0	0	0.351561	0	0	0	0	0.153083	0	0	0
D10	1385	High EtOH	0	0	0	0	0	0	0	0	0	0	0	0	0	0	0.696199	0.382726	0	0
D10	1387	High EtOH	0	0	0	0	0	0	0.372117	0	0	0	0	0	0	0	0.630547	0	0	0
D10	1408	High EtOH	0	0	0.22955	0	0	0	0.372117	0	0	0	0	0	0	0	0.453968	0.302032	0	0
D10	1409	High EtOH	0	0	0.193403	0	0	0	0.527689	0	0	0	0	0	0	0	0.334957	0	0	0
D10	1410	High EtOH	0	0	0.188174	0	0	0	0	0	0.41706	0	0	0	0	0	0.606858	0.186805	0	0
D10	1411	High EtOH	0	0	0.193403	0	0	0	0.372117	0	0	0	0	0	0	0	0.477323	0	0	0
D10	1432	High EtOH	0	0	0.219279	0	0	0	0	0	0	0	0	0	0	0	0.964824	0.287605	0	0
D10	1433	High EtOH	0	0	0.193403	0	0	0	0	0.4158	0	0	0	0	0	0	0.404189	0	0	0
D10	1434	High EtOH	0	0	0.18394	0	0	0	0	0.399805	0	0	0	0	0	0	0	0.638187	0	0
D10	1435	High EtOH	0	0	0	0	0	0	0	0	0	0	0	0	0	0	0	0	0	0
D10	1457	High EtOH	0	0	0.193403	0	0	0	0	0	0	0	0	0	0	0	0.212009	0	0	0
D10	1459	High EtOH	0	0	0.193403	0	0	0	0	0	0	0	0	0	0	0	0	0	0	0
D10	1481	High EtOH	0	0	0.193403	0	0	0	0	0	0	0	0	0	0	0	0.266037	0	0	0
D10	1483	High EtOH	0	0	0.193403	0	0	0	0.738822	0	0	0	0	0	0	0	0.277371	0.125221	0	0
D10	1504	High EtOH	0	0	0.198556	0	0	0	0.409752	0	0	0	0	0	0	0	12.0765	0.283345	0	0
D10	1505	High EtOH	0	0	0.193403	0	0	0	0	0	0	0	0	0	0	0	0	0	0	0
D10	1506	High EtOH	0	0	0.179813	0	0	0	0.36401	0	0	0	0	0	0	0	0	0.532343	0	0
D10	1507	High EtOH	0	0	0.193403	0	0	0	0.372117	0	0	0	0	0	0	0	0.216279	0.52375	0	0
D10	1528	High EtOH	0	0	0	0	0	0	0	0	0	0	0	0	0	0	0	7.55768	0	0
D10	1529	High EtOH	0	0	0	0	0	0	0	0	0	0	0	0	0	0	0	0	0	0
D10	1530	High EtOH	0	0	0	0	0	0	0	0	0	0	0	0	0	0	0	0.203927	0	0
D10	1531	High EtOH	0	0	0	0	0	0	0	0	0	0	0	0	0	0	0	0	0	0
D11	21	High EtOH	0.170432	0.224334	0.221128	0.213982	0.195957	0.253708	0.413164	0.191991	0.306026	0.252899	0.276288	0.040675	0.175793	0.18616	0.303738	0	0.28536	0.107575
D11	23	High EtOH	0.16229	0.201606	0.245107	0.177604	0.136444	0.170545	0.111098	0.160989	0.293282	0.230578	0.225696	0.03012	0.12547	0.195305	0.277753	0	0.21537	0.079257
D11	45	High EtOH	0.174475	0.208948	0.44193	0.191225	0.19924	0.246883	0.42341	0.182745	0.287334	0.223804	0.263104	0.034306	0.161318	0.209964	0.269632	0	0.303315	0.095011
D11	47	High EtOH	0.171154	0.19583	0.207202	0.177633	0.151302	0.164252	0.388001	0.171164	0.339886	0.246577	0.232081	0.029671	0.134761	0.202214	0.257509	0	0.212799	0.079587
D11	68	High EtOH	0.176369	0.218689	0.226012	0.207402	0.171602	0.212085	0.408058	0.177985	0.306355	0.244984	0.277317	0.029692	0.15818	0.189912	0.326934	0	0.284467	0.097885
D11	69	High EtOH	0.179223	0.231172	0.210672	0.216193	0.177976	0.202734	0.384354	0.177218	0.291329	0.22289	0.268305	0.034662	0.157004	0.201173	0.268674	0	0.278891	0.100848
D11	70	High EtOH	0.161706	0.211192	0.247288	0.18342	0.165714	0.188325	0.452208	0.173298	0.306823	0.244529	0.237673	0.026258	0.120479	0.206017	0.288578	0	0.249885	0.082524
D11	71	High EtOH	0.148323	0.192209	0.211162	0.134301	0.16446	0.163763	0.457182	0.179113	0.324665	0.236547	0.232023	0.028001	0.135359	0.206873	0.266027	1.02228	0.216107	0.082003
D11	92	High EtOH	0.198775	0.223166	0.202317	0.194278	0.184359	0.205153	0.350181	0.166997	0.31079	0.295844	0.281485	0.032149	0.155863	0.190362	0.353967	0.203067	0.257081	0.105406
D11	93	High EtOH	0.179882	0.220646	0.2084	0.222918	0.185459	0.201857	0.404511	0.174788	0.295263	0.27767	0.27021	0.034674	0.150281	0.210276	0.315327	0.198916	0.237343	0.097207
D11	94	High EtOH	0.169969	0.203157	0.194905	0.201871	0.171867	0.188611	0.395913	0.184697	0.289058	0.236181	0.244615	0.027395	0.136955	0.209582	0.305723	0	0.242452	0.094999
D11	95	High EtOH	0.168125	0.177364	0.217385	0.144348	0.153009	0.160066	0.385538	0.194968	0.316648	0.238167	0.221427	0.033817	0.117985	0.210476	0.282133	0.93475	0.229073	0.080397
D11	117	High EtOH	0.184667	0.2088	0.19613	0.228119	0.185115	0.219759	0.321458	0.173853	0.305699	0.300469	0.245403	0.035475	0.157984	0.191919	0.316588	0.291163	0.22457	0.107309
D11	119	High EtOH	0.159273	0.177225	0.207011	0.166942	0.170026	0.164913	0.421642	0.207277	0.322858	0.231027	0.228872	0.029241	0.137983	0.191185	0.285331	0.781448	0.23095	0.09473
D11	141	High EtOH	0.166201	0.201971	0.184942	0.21344	0.168112	0.229919	0.404783	0.197315	0.32654	0.297256	0.230546	0.033025	0.146381	0.184061	0.310339	0.078068	0.273678	0.127544
D11	143	High EtOH	0.162041	0.180004	0.200836	0.170723	0.153706	0.172172	0.375902	0.203194	0.322612	0.218504	0.227696	0.030187	0.134675	0.182357	0.291215	0.320356	0.23545	0.229112
D11	164	High EtOH	0.180094	0.238076	0.399145	0.250112	0.148337	0.233185	0.346208	0.188344	0.240309	0.285123	0.221035	0.032602	0.142491	0.185393	0.348802	0.090973	0.301347	0.153705
D11	165	High EtOH	0.172873	0.2275	0.183695	0.223415	0.154374	0.256401	0.338457	0.178155	0.246417	0.265859	0.236796	0.030558	0.149593	0.194348	0.314007	0.08542	0.315036	0.154805
D11	166	High EtOH	0.15418	0.221964	0.183612	0.191697	0.151565	0.235761	0.345113	0.191792	0.275558	0.246161	0.236812	0.027574	0.165312	0.198025	0.28618	0.194353	0.252531	0.112939
D11	167	High EtOH	0.161286	0.209517	0.179505	0.192113	0.154742	0.213247	0.328259	0.201395	0.280929	0.239489	0.242528	0.033997	0.162678	0.190596	0.303416	1.49158	0.256206	0.106163
D11	188	High EtOH	0.16948	0.234631	0.186591	0.246683	0.151095	0.202624	0.36742	0.1822	0.242604	0.285037	0.220389	0.032216	0.153907	0.187095	0.318855	0.10317	0.239095	0.125757
D11	189	High EtOH	0.158515	0.215434	0.195275	0.225118	0.163796	0.232956	0.380724	0.215911	0.226509	0.272217	0.233104	0.028027	0.156313	0.194808	0.328719	0.090504	0.239159	0.137161
D11	190	High EtOH	0.150301	0.231984	0.196894	0.442708	0.155826	0.248021	0.346322	0.194498	0.227033	0.257372	0.246475	0.030733	0.168348	0.207361	0.315656	0.221207	0.281842	0.130492
D11	191	High EtOH	0.149283	0.23301	0.182959	0.221575	0.155459	0.261762	0.364204	0.197732	0.249743	0.25525	0.248797	0.03396	0.192437	0.199699	0.308497	0.736662	0.279622	0.139105
D12	969	High EtOH	0.180504	0.212852	0.198302	0.207928	0.248002	0.246799	0.369411	0.186248	0.308215	0.330896	0.305994	0.063307	0.152933	0.178935	0.404614	0.38199	0.263041	0.129816
D12	971	High EtOH	0.180504	0.194397	0.198302	0.207928	0.248002	0.246799	0.366704	0.201252	0.308215	0.330896	0.305994	0.063307	0.152933	0.178935	0.404614	0.38199	0.263041	0.129816
D12	993	High EtOH	0.180504	0.212852	0	0.207928	0.248002	0.246799	0.738822	0.372497	0.308215	0.330896	0.305994	0.063307	0.152933	0.159656	0.404614	0.527644	0.263041	0.129816
D12	995	High EtOH	0.161585	0.212852	0	0.207928	0.248002	0.246799	0.366704	0.186248	0.308215	0.330896	0.305994	0.063307	0.152933	0.145707	0.404614	0.38199	0.263041	0.129816
D12	1016	High EtOH	0	0.213443	0	0	0	0	0	0	0	0	0	0	0	0	0.826803	0.512587	0	0
D12	1017	High EtOH	0	0	0	0	0	0	0	0	0	0	0	0	0	0	0	0	0	0
D12	1018	High EtOH	0	0	0	0	0	0	0.30453	0	0	0	0	0	0	0	0.640954	0.217085	0	0
D12	1019	High EtOH	0	0	0	0	0	0	0.372117	0	0	0.31023	0	0	0	0	0	0	0	0
D12	1040	High EtOH	0.177016	0.212071	0.201989	0.200165	0.246519	0.257508	0.377165	0.19047	0.305178	0.345152	0.297721	0.061962	0.1581	0.162951	0.400975	0.290404	0.273707	0.13324
D12	1041	High EtOH	0.180504	0.212852	0.195853	0.207928	0.248002	0.246799	0.344293	0.186248	0.308215	0.330896	0.305994	0.063307	0.152933	0.178935	0.404614	0.242135	0.263041	0.129816
D12	1042	High EtOH	0.171381	0.206043	0.215748	0.200371	0.250665	0.249108	0.346248	0.189478	0.312129	0.332912	0.305104	0.067958	0.149104	0.188658	0.406262	0.592862	0.243838	0.134713
D12	1043	High EtOH	0.180504	0.212852	0.180863	0.207928	0.248002	0.246799	0.366704	0.212829	0.308215	0.330896	0.305994	0.063307	0.152933	0.169768	0.404614	0.125221	0.263041	0.129816
D12	1065	High EtOH	0.180504	0.204482	0.195853	0.207928	0.248002	0.202202	0.305029	0.175422	0.308215	0.330896	0.305994	0.063307	0.152933	0.169559	0.404614	0.176359	0.234981	0.129816
D12	1067	High EtOH	0.180504	0.212852	0.175072	0.207928	0.248002	0.246799	0.301093	0.166462	0.308215	0.330896	0.305994	0.063307	0.152933	0.178935	0.464027	0.820546	0.246972	0.129816
D12	1089	High EtOH	0.19457	0.227979	0.186318	0.207928	0.248002	0.246799	0.369411	0.186248	0.61643	0.709184	0.338725	0.063307	0.162271	0.168167	0.313455	0.38199	0.263041	0.129816
D12	1091	High EtOH	0.180504	0.212852	0.195853	0.207928	0.248002	0.246799	0.298526	0.186248	0.38059	0.34487	0.352747	0.063307	0.152933	0.178935	0.404614	0.241528	0.263041	0.129816
D12	1112	High EtOH	0.163639	0.219097	0.204876	0.202264	0.179133	0.236249	0.355592	0.176427	0.284366	0.28933	0.278346	0.067218	0.154684	0.181861	0.361075	0.227058	0.242346	0.096569
D12	1113	High EtOH	0.168595	0.212852	0.195853	0.207928	0.183853	0.246799	0.312433	0.186248	0.291695	0.292968	0.287222	0.063307	0.152933	0.178935	0.404614	0.192963	0.263041	0.119435
D12	1114	High EtOH	0.176277	0.212156	0.382536	0.204321	0.20332	0.232883	0.335621	0.179843	0.290102	0.291543	0.276496	0.061534	0.159505	0.17252	0.351197	0.287238	0.256605	0.113447
D12	1115	High EtOH	0.180504	0.212852	0.391705	0.207928	0.217273	0.246799	0.366704	0.186248	0.308215	0.309625	0.283691	0.063307	0.152933	0.187674	0.310353	0.38199	0.263041	0.129816
D12	1136	High EtOH	0.16548	0.207785	0.192012	0.191404	0.269291	0.259604	0.769111	0.171121	0.64766	0.344386	0.333395	0.061522	0.174795	0.169903	0.450624	0.307874	0.219012	0.182771
D12	1137	High EtOH	0.180504	0.212852	0.214203	0.207928	0.248002	0.340734	0.738822	0.226124	0.28806	0.330896	0.305994	0.063307	0.152933	0.209344	0.404614	0.256619	0.322422	0.259632
D12	1138	High EtOH	0.152852	0.189543	0.224316	0.159063	0.253547	0.479627	0.357014	0.196252	0.340923	0.313918	0.30776	0.061286	0.174768	0.164147	0.412283	0.559186	0.246533	0.135593
D12	1139	High EtOH	0.180504	0.212852	0.198302	0.207928	0.248002	0.246799	0.366704	0.186248	0.308215	0.330896	0.305994	0.063307	0.152933	0.178935	0.404614	0.38199	0.263041	0.129816
E1	193	High EtOH	0.175036	0.221812	0.218142	0.188755	0.154914	0.181875	0.392347	0.189415	0.333979	0.305472	0.249725	0.026447	0.144774	0.195175	0.33871	0.152552	0.23054	0.095843
E1	195	High EtOH	0.168286	0.213801	0.212501	0.179284	0.179926	0.206095	0.445698	0.22058	0.284333	0.260421	0.221586	0.023731	0.165239	0.195281	0.383435	0.163736	0.245335	0.259995
E1	217	High EtOH	0.182744	0.225909	0.21112	0.214661	0.15734	0.218486	0.385545	0.202735	0.311072	0.251513	0.254584	0.027955	0.157743	0.198247	0.372775	0.12223	0.245143	0.22613
E1	219	High EtOH	0.182961	0.217475	0.19876	0.198857	0.170146	0.20293	0.424865	0.195513	0.295588	0.258245	0.230611	0.024511	0.158065	0.192981	0.372728	0	0.238548	0.123247
E1	240	High EtOH	0.16258	0.217708	0.181883	0.236968	0.161715	0.2897	0.41573	0.20162	0.245052	0.23167	0.235221	0.028378	0.130411	0.188781	0.452863	0.057069	0.281242	0.084566
E1	241	High EtOH	0.18309	0.241669	0.175637	0.246961	0.152275	0.532207	0.331038	0.168041	0.591669	0.244074	0.259439	0.025303	0.144957	0.193457	0.402174	0.089213	0.265642	0.093514
E1	242	High EtOH	0.186876	0.218782	0.175616	0.211101	0.172706	0.241158	0.375532	0.239134	0.281061	0.25618	0.244793	0.027509	0.160043	0.187982	0.334788	0.057343	0.238858	0.09301
E1	243	High EtOH	0.163624	0.213668	0.175557	0.217376	0.171277	0.457873	0.380662	0.189564	0.301426	0.257419	0.242228	0.023444	0.162437	0.178563	0.305943	0.066168	0.224024	0.098009
E1	264	High EtOH	0.173774	0.204354	0.197743	0.229381	0.172809	0.269809	0.321386	0.281686	0.279046	0.250109	0.259435	0.032902	0.148925	0.180804	0.336555	0.260401	0.281804	0.092372
E1	265	High EtOH	0.17826	0.23687	0.173139	0.257342	0.143004	0.269091	0.279083	0.189044	0.260646	0.255698	0.259456	0.028246	0.141472	0.191464	0.321373	0.229834	0.277356	0.08583
E1	266	High EtOH	0.178418	0.238358	0.175066	0.233928	0.161084	0.229209	0.31671	0.179249	0.260478	0.253884	0.253978	0.025293	0.148399	0.164409	0.321844	0.102706	0.253836	0.076532
E1	267	High EtOH	0.160554	0.237265	0.1755	0.191243	0.146892	0.193509	0.365062	0.175832	0.307774	0.245233	0.252984	0.025497	0.157578	0.171666	0.346764	0	0.221568	0.069631
E1	289	High EtOH	0.177253	0.219605	0.199836	0.247856	0.156302	0.285393	0.300979	0.176895	0.269804	0.259404	0.267543	0.027755	0.146979	0.17557	0.377424	0.236317	0.284633	0.093234
E1	291	High EtOH	0.159437	0.242721	0.194159	0.186408	0.160276	0.186549	0.380113	0.186749	0.286716	0.254047	0.252768	0.027041	0.156258	0.162625	0.32619	0.062675	0.236085	0.066769
E1	313	High EtOH	0.18098	0.224901	0.195348	0.242341	0.207981	0.274103	0.332889	0.165654	0.362701	0.27886	0.283384	0.031078	0.163952	0.18319	0.39376	0	0.292895	0.097471
E1	315	High EtOH	0.159961	0.214687	0.2134	0.170008	0.175633	0.183716	0.356912	0.174679	0.286011	0.262685	0.250648	0.023465	0.140715	0.174117	0.35387	0.357814	0.242815	0.08979
E1	336	High EtOH	0.169378	0.204896	0.17942	0.23331	0.309579	0.262678	0.346703	0.154139	0.544215	0.347017	0.305287	0.037812	0.145252	0.173048	0.386578	0.179972	0.279075	0.102592
E1	337	High EtOH	0.184449	0.207176	0.211076	0.223329	0.26458	0.280115	0.310761	0.166138	0.48828	0.315344	0.290594	0.034247	0.158636	0.17271	0.460667	0.184386	0.287837	0.108995
E1	338	High EtOH	0.165176	0.193919	0.250022	0.183231	0.232807	0.254862	0.372517	0.165632	0.371344	0.279718	0.268123	0.03145	0.146649	0.188644	0.403383	0.241743	0.268019	0.092634
E1	339	High EtOH	0.167101	0.206984	0.21059	0.179187	0.2021	0.216069	0.375413	0.179059	0.332986	0.257019	0.258214	0.031697	0.128671	0.181192	0.350686	0.262792	0.240113	0.086955
E1	360	High EtOH	0.355202	0.199526	0.180259	0.222053	0.34035	0.265192	0.368723	0.235749	0.640804	0.32813	0.30546	0.048578	0.151475	0.184164	0.670731	0.25899	0.269648	0.110794
E1	361	High EtOH	0.164255	0.185592	0.25914	0.206318	0.330269	0.27314	0.385156	0.232086	0.798858	0.322706	0.310404	0.037724	0.148309	0.172779	0.445489	0.212909	0.273465	0.109646
E1	362	High EtOH	0.177537	0.18113	0.228826	0.189679	0.256689	0.251994	0.382526	0.170178	0.472523	0.264054	0.284998	0.031285	0.136738	0.17129	0.399959	0.101803	0.249374	0.092061
E1	363	High EtOH	0.16264	0.186394	0.220673	0.181125	0.168989	0.229356	0.387445	0.171311	0.419291	0.294812	0.269603	0.039292	0.153779	0.161688	0.357346	0.099556	0.249139	0.093768
E10	977	High EtOH	0.180504	0.212852	0.198302	0.207928	0.248002	0.246799	0.366704	0.195923	0.308215	0.330896	0.305994	0.063307	0.167993	0.153204	0.404614	0.253606	0.263041	0.129816
E10	979	High EtOH	0	0	0	0	0	0	0.372117	0	0	0	0	0	0	0	0	0.38199	0	0
E10	1001	High EtOH	0.180504	0.212852	0.268037	0.207928	0.248002	0.246799	0.369411	0.269644	0.308215	0.661791	0.305994	0.063307	0.152933	0.178935	0.404614	0.253606	0.263041	0.129816
E10	1003	High EtOH	0.180504	0.212852	0.183542	0.207928	0.281012	0.246799	0.369411	0.244457	0.326467	0.377408	0.333589	0.063307	0.174044	0.152241	0.442701	0.222034	0.263041	0.129816
E10	1024	High EtOH	0	0	0	0	0	0	0.372117	0	0	0	0	0	0	0	0.253256	0.216852	0	0
E10	1025	High EtOH	0	0	0	0	0	0	0	0	0	0	0	0	0	0	0	0	0	0
E10	1026	High EtOH	0	0	0	0	0	0	0.338261	0	0	0	0	0	0	0	0	0.183925	0	0
E10	1027	High EtOH	0	0	0	0	0	0	0.428836	0	0	0	0	0	0	0	0	0.125221	0	0
E10	1048	High EtOH	0.180853	0.220579	0.178971	0.201992	0.255178	0.262889	0.440206	0.18797	0.322549	0.318809	0.316352	0.063693	0.155711	0.355495	0.502622	0.182039	0.252168	0.144421
E10	1049	High EtOH	0.180504	0.212852	0.198302	0.207928	0.248002	0.246799	0.41931	0.186248	0.308215	0.295342	0.305994	0.063307	0.152933	0.178935	0.596914	0.226079	0.263041	0.129816
E10	1050	High EtOH	0.184704	0.23237	0.21541	0.203024	0.231726	0.235626	0.394487	0.213697	0.297726	0.319343	0.30769	0.067864	0.166449	0.183945	0.475657	0.170682	0.264862	0.122029
E10	1051	High EtOH	0.180504	0.212852	0.198302	0.207928	0.248002	0.246799	0.369411	0.186248	0.308215	0.330896	0.305994	0.063307	0.152933	0.178935	0.696273	0.125221	0.263041	0.129816
E10	1073	High EtOH	0.180504	0.212852	0.195853	0.194977	0.248002	0.246799	0.300325	0.186248	0.308215	0.330896	0.305994	0.063307	0.152933	0.178935	0.354555	0.38199	0.240775	0.109361
E10	1075	High EtOH	0.139787	0.165565	0.183261	0.207928	0.248002	0.193825	0.280007	0.186248	0.292071	0.330896	0.305994	0.063307	0.130479	0.166861	0.404614	0.38199	0.191597	0.081249
E10	1097	High EtOH	0.180504	0.201016	0.195853	0.207928	0.248002	0.246799	0.369411	0.172231	0.308215	0.330896	0.305994	0.063307	0.152933	0.178935	0.404614	1.25697	0.263041	0.157566
E10	1099	High EtOH	0.180504	0.197107	0.195853	0.207928	0.248002	0.246799	0.366704	0.17201	0.308215	0.330896	0.305994	0.063307	0.152933	0.178935	0.404614	0.38199	0.259553	0.129816
E10	1120	High EtOH	0.165677	0.2069	0.186737	0.203629	0.199952	0.218769	0.373905	0.20106	0.31154	0.313364	0.290274	0.07344	0.155297	0.172456	0.406823	0.510443	0.263109	0.120257
E10	1121	High EtOH	0.180504	0.212852	0.198302	0.207928	0.211002	0.246799	0.369411	0.186248	0.308215	0.330896	0.305994	0.063307	0.142891	0.178935	0.404614	0.38199	0.263041	0.129816
E10	1122	High EtOH	0.180972	0.204189	0.190578	0.207375	0.196258	0.246636	0.36711	0.174199	0.297141	0.323641	0.303086	0.071059	0.181182	0.179327	0.401661	0.56863	0.272576	0.12631
E10	1123	High EtOH	0.180504	0.212852	0.152218	0.207928	0.197857	0.246799	0.366704	0.186248	0.308215	0.330896	0.305994	0.063307	0.152933	0.178935	0.701229	0.38199	0.263041	0.129816
E10	1144	High EtOH	0.183387	0.205139	0.19176	0.23872	0.216145	0.247853	0.362947	0.191529	0.299555	0.461252	0.768121	0.067306	0.167926	0.189835	0.400118	0.541455	0.25728	0.135897
E10	1145	High EtOH	0.180504	0.212852	0.198302	0.207928	0.248002	0.246799	0.369411	0.20196	0.308215	0.330896	0.305994	0.063307	0.152933	0.191926	0.404614	0.38199	0.263041	0.129816
E10	1146	High EtOH	0.17853	0.218572	0.196468	0.191773	0.240442	0.250594	0.371832	0.186849	0.622766	0.457809	0.391234	0.064833	0.151198	0.181497	0.405826	0.491035	0.238028	0.131258
E10	1147	High EtOH	0.180504	0.212852	0.198302	0.207928	0.276152	0.246799	0.366704	0.178417	0.317916	0.436578	0.393706	0.063307	0.152933	0.178935	0.404614	0.38199	0.263041	0.129816
E11	965	High EtOH	0.197544	0.212852	0.198302	0.207928	0.248002	0.246799	0.369411	0.213345	0.342234	0.376732	0.305994	0.063307	0.152933	0.178935	0.404614	0.38199	0.263041	0.129816
E11	967	High EtOH	0.180504	0.212852	0.198302	0.207928	0.248002	0.221731	0.366704	0.186248	0.308215	0.330896	0.305994	0.063307	0.152933	0.158434	0.357733	0.38199	0.263041	0.129816
E11	989	High EtOH	0.180504	0.197255	0.198302	0.207928	0.277449	0.246799	0.369411	0.175169	0.308215	0.351561	0.305994	0.063307	0.152933	0.145113	0.404614	0.253606	0.263041	0.129816
E11	991	High EtOH	0.180504	0.212852	0.146774	0.207928	0.248002	0.246799	0.369411	0.179117	0.61643	0.43675	0.337116	0.063307	0.152933	0.166558	0.446863	0.38199	0.263041	0.129816
E11	1012	High EtOH	0	0	0	0	0	0	0	0	0	0	0	0	0	0	0.347352	0.238699	0	0
E11	1013	High EtOH	0	0	0	0	0	0	0.372117	0	0	0	0	0	0	0	0	0.181472	0	0
E11	1014	High EtOH	0	0	0	0	0	0	0.332188	0	0	0	0	0	0	0	0.82953	0.459432	0	0
E11	1015	High EtOH	0	0	0	0	0	0	0.372117	0	0	0	0	0	0	0	1.48781	0	0	0
E11	1036	High EtOH	0.199497	0.226418	0.214571	0.223537	0.248622	0.289633	0.453439	0.215117	0.328279	0.313791	0.327478	0.065911	0.176324	0.180651	0.470234	0.247206	0.273317	0.262753
E11	1037	High EtOH	0.196	0.425705	0.198302	0.207928	0.248002	0.246799	0.441235	0.239801	0.308215	0.330896	0.305994	0.063307	0.165064	0.178935	0.585214	0.227181	0.263041	0.259632
E11	1038	High EtOH	0.189467	0.225357	0.227631	0.217647	0.248179	0.262146	0.338313	0.199874	0.301603	0.326853	0.313388	0.063589	0.16147	0.173131	0.544058	1.13024	0.266111	0.130541
E11	1039	High EtOH	0.180504	0.212852	0.198302	0.207928	0.248002	0.246799	0.350878	0.180937	0.308215	0.330896	0.305994	0.063307	0.152933	0.173963	0.492242	0.285277	0.263041	0.129816
E11	1061	High EtOH	0.180504	0.188323	0.195853	0.179241	0.248002	0.246799	0.328336	0.186248	0.308215	0.330896	0.305994	0.063307	0.152933	0.178935	0.404614	0	0.236998	0.114815
E11	1063	High EtOH	0.180504	0.182804	0.195853	0.207928	0.248002	0.246799	0.668312	0.186248	0.284192	0.330896	0.305994	0.063307	0.152933	0.18159	0.404614	0	0.232509	0.108234
E11	1085	High EtOH	0.180504	0.212852	0.195853	0.207928	0.248002	0.246799	0.345073	0.173313	0.308215	0.330896	0.305994	0.063307	0.152933	0.178935	0.387795	0.210066	0.263041	0.129816
E11	1087	High EtOH	0.194316	0.212852	0.195853	0.207928	0.248002	0.246799	0.366704	0.172132	0.308215	0.330896	0.305994	0.063307	0.152933	0.203447	0.404614	0.110532	0.263041	0.129816
E11	1108	High EtOH	0.171389	0.201495	0.184238	0.203949	0.168854	0.239612	0.364086	0.174371	0.31187	0.316578	0.277082	0.073788	0.148389	0.182323	0.399443	0.21772	0.262454	0.097302
E11	1109	High EtOH	0.180504	0.212852	0.175303	0.207928	0.174822	0.246799	0.369411	0.186248	0.61643	0.330896	0.305994	0.063307	0.152933	0.178935	0.605867	0.125221	0.263041	0.116522
E11	1110	High EtOH	0.175694	0.205524	0.169854	0.200288	0.166666	0.243019	0.345482	0.192027	0.297623	0.30949	0.268865	0.068052	0.156371	0.171683	0.4181	0.418232	0.263777	0.115842
E11	1111	High EtOH	0.180504	0.212852	0.15347	0.207928	0.174084	0.246799	0.366704	0.186248	0.308215	0.316549	0.578084	0.063307	0.152933	0.178935	0.404614	0.125221	0.263041	0.11701
E11	1132	High EtOH	0.177408	0.199539	0.18258	0.221634	0.268542	0.244996	0.708071	0.214735	0.310684	0.511811	0.451254	0.062521	0.168075	0.207126	0.378829	0.540062	0.279292	0.123827
E11	1133	High EtOH	0.180504	0.212852	0.198302	0.207928	0.287187	0.246799	0.369411	0.206986	0.308215	0.838981	0.357058	0.063307	0.152933	0.186241	0.404614	0	0.274501	0.129816
E11	1134	High EtOH	0.140815	0.203865	0.175401	0.200464	0.246332	0.22959	0.352444	0.17712	0.649665	0.467669	0.384463	0.062732	0.155085	0.154122	0.430473	0.156531	0.252686	0.126652
E11	1135	High EtOH	0.180504	0.212852	0.198302	0.207928	0.248002	0.246799	0.366704	0.233485	0.308215	0.323122	0.305994	0.063307	0.152933	0.178935	0.437819	1.20893	0.263041	0.129816
E12	769	High EtOH	0.182918	0.207397	0	0	0.223076	0	0.591305	0.154112	0	0.31023	0	0.042888	0.274027	0	0.197689	0.601812	0	0
E12	771	High EtOH	0	0	0	0	0	0	0	0	0	0	0	0	0	0	1.38129	0	0	0
E12	793	High EtOH	0	0	0	0	0	0	0.343846	0	0	0	0	0	0	0	0.455839	0	0	0
E12	795	High EtOH	0.167958	0.231295	0.192765	0.249909	0.245671	0.482252	0.338424	0.179717	0.26778	0.324226	0.279875	0.062515	0.174709	0.185857	0.418708	0.161015	0.258919	0.13769
E12	816	High EtOH	0	0	0.194157	0	0	0	0.177495	0	0	0	0	0	0	0	0	0.221073	0	0
E12	817	High EtOH	0	0	0.185927	0	0	0	0.170951	0	0	0	0	0	0	0	0	0.914954	0	0
E12	818	High EtOH	0	0	0.247038	0	0	0	0.25497	0	0	0	0	0	0	0	0.853417	0.208096	0	0
E12	819	High EtOH	0	0	0.193403	0	0	0	0	0	0	0	0	0	0	0	0.475382	0.134828	0	0
E12	840	High EtOH	0	0	0	0	0	0	0	0	0	0	0	0	0	0	0	0	0	0
E12	841	High EtOH	0	0	0	0	0	0	0.293534	0	0	0	0	0	0	0	0	0	0	0
E12	842	High EtOH	0	0	0	0	0	0	0	0	0	0	0	0.595806	0	0	0	0	0	0
E12	843	High EtOH	0	0	0	0	0	0	0.336457	0.381484	0	0	0	0	0	0	0	0	0	0
E12	865	High EtOH	0.193514	0.214814	0.1882	0.202415	0.266759	0.261776	0.321319	0.186264	0.303606	0.337219	0.312712	0.076624	0.150498	0.169159	0.411493	0	0.276132	0.139408
E12	867	High EtOH	0.172442	0.205883	0.215353	0.154573	0.253767	0.259377	0.366704	0.171121	0.298375	0.32108	0.307105	0.061342	0.153976	0.186127	0.385967	0	0.255124	0.122832
E12	889	High EtOH	0.167371	0.209309	0.167129	0.18689	0.28571	0.227322	0.375123	0.17774	0.321762	0.35001	0.318022	0.051705	0.159317	0.15299	0.379288	0	0.246941	0.112873
E12	891	High EtOH	0.186547	0.207424	0.166681	0.174764	0.270413	0.209202	0.432518	0.196905	0.31677	0.324764	0.321112	0.049563	0.154386	0.148095	0.424748	0.447804	0.239398	0.12936
E12	912	High EtOH	0.175688	0.212625	0.188068	0.237279	0.235136	0.246649	0.334722	0.14695	0.276774	0.3225	0.331458	0.063748	0.133611	0.168922	0.346466	0	0.237649	0.116348
E12	913	High EtOH	0.185292	0.236479	0.206021	0.21293	0.27924	0.235188	0.367715	0.194603	0.323614	0.327615	0.298598	0.067456	0.173979	0.185034	0.387577	0	0.248198	0.127344
E12	914	High EtOH	0.183751	0.207572	0.184866	0.402133	0.255655	0.215832	0.424267	0.180754	0.332782	0.350934	0.310065	0.068498	0.174567	0.160485	0.388172	0.695754	0.281392	0.137587
E12	915	High EtOH	0.220706	0.237316	0.197339	0.22445	0.276668	0.24888	0.384383	0.197009	0.672353	0.459298	0.403309	0.063371	0.214143	0.176366	0.43222	0	0.284391	0.146592
E12	936	High EtOH	0.175209	0.210016	0.192195	0.220736	0.243038	0.236536	0.361647	0.192357	0.306696	0.321517	0.294504	0.060871	0.153888	0.185968	0.421111	0.186481	0.246273	0.117271
E12	937	High EtOH	0	0	0	0	0	0	0.269684	0	0	0	0	0	0	0	1.08943	0.378324	0	0
E12	938	High EtOH	0.172221	0.211561	0.186567	0.258921	0.250899	0.232266	0.390987	0.190824	0.305079	0.310668	0.29176	0.064165	0.15806	0.200399	0.425369	0.362348	0.241885	0.132885
E12	939	High EtOH	0.195033	0.200575	0.192195	0.190705	0.228861	0.225737	0.366704	0.19778	0.294269	0.335344	0.309971	0.062567	0.164889	0.191374	0.427587	33.6099	0.249699	0.12591
E2	1165	High EtOH	0	0	0	0	0	0	0	0	0	0	0	0	0	0	0	0.111665	0	0
E2	1167	High EtOH	0	0	0	0	0	0	0.276003	0	0	0	0	0	0	0	0.435682	0.313134	0	0
E2	1189	High EtOH	0	0	0.24133	0	0	0	0.320171	0.457127	0	0	0	0	0	0	0	0.161798	0	0
E2	1191	High EtOH	0	0	0.208069	0	0	0	0.390545	0	0	0	0	0	0	0	0	0.14063	0	0
E2	1212	High EtOH	0.170422	0.220159	0.196857	0.209496	0.248396	0.254102	0.325223	0.182295	0.347337	0.350289	0.312956	0.06013	0.150327	0.190525	0.384504	0.46641	0.266185	0.254687
E2	1213	High EtOH	0.182117	0.235139	0.238531	0.209466	0.256999	0.294184	0.332165	0.187816	0.290492	0.329182	0.290729	0.066505	0.147037	0.204868	0.446494	1.3713	0.268889	0.127626
E2	1214	High EtOH	0	0	0.197287	0	0	0	0	0	0	0	0	0	0	0	0.183774	0	0	0
E2	1215	High EtOH	0	0	0.173902	0	0	0	0	0	0	0	0	0	0	0	0	0	0	0
E2	1236	High EtOH	0.16935	0.178819	0.403313	0.183206	0.258486	0.167143	0.31354	0.183529	0.360584	0.340509	0.308691	0.061786	0.166266	0.177202	0.389754	0.210436	0.193178	0.132389
E2	1237	High EtOH	0.157434	0.185151	0.194307	0.174172	0.230687	0.149541	0.346553	0.194342	0.343167	0.310519	0.275992	0.051876	0.144495	0.164517	0.331286	0.12896	0.183007	0.119532
E2	1238	High EtOH	0.173861	0.213276	0.202278	0.216321	0.249254	0.18699	0.329313	0.167442	0.291122	0.355684	0.306978	0.065535	0.157815	0.164874	0.411595	0.179375	0.203088	0.125697
E2	1239	High EtOH	0.189811	0.199244	0.180903	0.209661	0.243655	0.175491	0.40895	0.166653	0.312174	0.333496	0.307326	0.06615	0.149363	0.182953	0.41037	0.196611	0.189448	0.124928
E2	1261	High EtOH	0	0	0	0	0	0	0.31532	0	0	0	0	0	0	0	1.42819	0	0	0
E2	1263	High EtOH	0	0	0	0	0	0	0.357037	0	0	0	0	0	0	0	0	0.208404	0	0
E2	1285	High EtOH	0.16067	0.212477	0.196424	0.225999	0.233555	0.217161	0.335868	0.180415	0.273927	0.33298	0.307678	0.067862	0.150039	0.198946	0.358862	0.340494	0.260422	0.13303
E2	1287	High EtOH	0.171861	0.211796	0.182619	0.200395	0.256764	0.258198	0.330058	0.198457	0.267845	0.327751	0.294921	0.066009	0.158061	0.2122	0.37558	0.116408	0.264029	0.145803
E2	1308	High EtOH	0.166234	0.218857	0.21722	0.228349	0.250086	0.249768	0.746199	0.182486	0.303367	0.351353	0.319257	0.062546	0.151959	0.161116	0.431489	0.293656	0.260431	0.13162
E2	1309	High EtOH	0.166099	0.22049	0	0.218999	0.262677	0.227359	0.75717	0.169674	0.287061	0.333291	0.304347	0.063255	0.159307	0.167553	0.423991	0.849145	0.26491	0.259481
E2	1310	High EtOH	0.189775	0.223168	0.20175	0.153608	0.299765	0.225832	0.443524	0.192332	0.401969	0.334802	0.346031	0.068454	0.219299	0.155974	0.446371	0	0.248496	0.184826
E2	1311	High EtOH	0	0	0	0	0	0	0	0	0	0	0	0	0	0	0	0	0	0
E2	1332	High EtOH	0	0	0.191197	0	0	0	0	0	0	0	0	0	0	0	0	0	0	0
E2	1333	High EtOH	0	0	0.187772	0	0	0	0.406572	0	0	0	0	0	0	0	0	1.05027	0	0
E2	1334	High EtOH	0	0	0.186713	0	0	0	0	0	0	0	0	0	0	0	0	0	0	0
E2	1335	High EtOH	0	0	0.204966	0	0	0	0.341597	0	0	0	0	0	0	0	0.278441	0.110253	0	0
E3	777	High EtOH	0	0	0.193403	0	0	0	0	0	0	0	0	0	0	0	0.614148	0	0	0
E3	779	High EtOH	0	0	0	0	0	0	0	0	0	0	0	0	0	0	0	0	0	0
E3	801	High EtOH	0.180504	0.212852	0.198302	0.243025	0.248002	0.246799	0.369411	0.186248	0.308215	0.330896	0.305994	0.063307	0.152933	0.178935	0.404614	0	0.263041	0.129816
E3	803	High EtOH	0.180504	0.230183	0.198302	0.207928	0.248002	0.246799	0.369411	0.186248	0.308215	0.360029	0.305994	0.063307	0.168117	0.178935	0.462803	0.125221	0.263041	0.13595
E3	824	High EtOH	0	0	0.216036	0	0	0	0	0	0	0	0	0	0	0	0	0.138986	0	0
E3	825	High EtOH	0	0	0.193403	0	0	0	0	0	0	0	0	0	0	0	0	0.125221	0	0
E3	826	High EtOH	0	0	0.195745	0	0	0	0	0	0	0	0	0	0	0	0.617255	0.279287	0	0
E3	827	High EtOH	0	0	0.193403	0	0	0	0	0	0	0	0	0	0	0	0	0	0	0
E3	848	High EtOH	0	0	0	0	0	0	0	0.199377	0	0	0	0	0	0	1.45382	0.309578	0	0
E3	849	High EtOH	0	0	0	0	0	0	0	0.268355	0	0	0	0	0	0	0	0	0	0
E3	850	High EtOH	0	0	0	0	0	0	0.370396	0.349617	0	0	0	0	0	0	0	0.299079	0	0
E3	851	High EtOH	0	0	0	0	0	0	0.372117	0.199377	0	0	0	0	0	0	0	0	0	0
E3	873	High EtOH	0.212503	0.2472	0.195853	0.2695	0.248002	0.246799	0.430961	0.186248	0.308215	0.330896	0.305994	0.063307	0.152933	0.178935	0.404614	1.15456	0.263041	0.129816
E3	875	High EtOH	0.180504	0.212852	0.195853	0.160335	0.248002	0.246799	0	0.186248	0.308215	0.330896	0.305994	0.063307	0.152933	0.178935	0.404614	0.38199	0.263041	0.129816
E3	897	High EtOH	0.180504	0.212852	0.195853	0.207928	0.248002	0.246799	0.329639	0.174369	0.382676	0.330896	0.305994	0.063307	0.145853	0.178935	0.404614	0.253606	0.259553	0.135921
E3	899	High EtOH	0.16393	0.229306	0.195853	0.207928	0.248002	0.246799	0.416567	0.186248	0.308215	0.30264	0.305994	0.063307	0.118822	0.178935	0.404614	0.38199	0.263041	0.129816
E3	920	High EtOH	0.159294	0.200703	0.175682	0.192617	0.251179	0.199854	0.367566	0.187181	0.295158	0.332068	0.302925	0.06729	0.180966	0.168037	0.399172	0.178398	0.263334	0.13078
E3	921	High EtOH	0.180504	0.226523	0.198302	0.207928	0.248002	0.246799	0.369411	0.186248	0.308215	0.330896	0.305994	0.063307	0.170699	0.178935	0.404614	0.38199	0.310938	0.129816
E3	922	High EtOH	0.168225	0.202239	0.193716	0.213612	0.235439	0.233766	0.373105	0.163303	0.362973	0.374027	0.324043	0.062575	0.144654	0.173606	0.390837	0.184439	0.289337	0.123779
E3	923	High EtOH	0.170589	0.212852	0.198302	0.207928	0.248002	0.246799	0.351106	0.158525	0.342885	0.366126	0.330831	0.063307	0.138969	0.178935	0.404614	0.38199	0.263041	0.129816
E3	944	High EtOH	0.167717	0.210645	0.205422	0.443861	0.251641	0.266788	0.370057	0.179225	0.318944	0.375316	0.325339	0.066288	0.150841	0.177721	0.406498	0.183832	0.237493	0.145091
E3	945	High EtOH	0.180504	0.201628	0.195853	0.415857	0.248002	0.246799	0.369411	0.184282	0.308215	0.330896	0.305994	0.063307	0.152933	0.178935	0.404614	0.253606	0.242848	0.129816
E3	946	High EtOH	0.206719	0.209272	0.209051	0.234049	0.235651	0.264084	0.384884	0.196541	0.292445	0.304511	0.308752	0.061931	0.149035	0.205353	0.419272	0.567281	0.264392	0.117822
E3	947	High EtOH	0.180504	0.212852	0.198302	0.21701	0.248002	0.246799	0	0.238801	0.308215	0.330896	0.305994	0.063307	0.184732	0.178935	0.577317	0.38199	0.263041	0.129816
E4	205	High EtOH	0.155673	0.194238	0.208652	0.170031	0.151066	0.193913	0.342935	0.196782	0.293934	0.279911	0.242671	0.021896	0.127209	0.179695	0.338005	0.108492	0.219539	0.097357
E4	207	High EtOH	0.154564	0.205414	0.212842	0.178895	0.159506	0.189172	0.421246	0.195893	0.299845	0.254658	0.240689	0.029361	0.135499	0.18735	0.348202	0.076548	0.238859	0.104347
E4	229	High EtOH	0.194203	0.215022	0.202766	0.224029	0.177134	0.224067	0.325461	0.176624	0.324588	0.315429	0.334388	0.02824	0.153718	0.182416	0.379134	0.084072	0.249957	0.108692
E4	231	High EtOH	0.163956	0.208485	0.21155	0.196121	0.143369	0.210068	0.394161	0.225635	0.591075	0.285836	0.24941	0.033824	0.147006	0.196234	0.371396	0.093697	0.248145	0.106744
E4	252	High EtOH	0.20473	0.22934	0.377385	0.222554	0.187626	0.280603	0.33399	0.213883	0.32935	0.319841	0.306897	0.030965	0.189152	0.180981	0.397907	0	0.287043	0.150863
E4	253	High EtOH	0.197436	0.23181	0.176126	0.229289	0.171531	0.235968	0.344833	0.19327	0.331449	0.305783	0.364432	0.032104	0.190138	0.180174	0.384829	0.221745	0.272059	0.11239
E4	254	High EtOH	0.175059	0.225661	0.193245	0.207517	0.158303	0.198944	0.362309	0.192825	0.328505	0.289141	0.255876	0.032203	0.184355	0.162382	0.376875	0.091131	0.264849	0.091814
E4	255	High EtOH	0.166985	0.223037	0.223031	0.209338	0.153161	0.202868	0.39722	0.200484	0.340325	0.265106	0.235137	0.031277	0.173243	0.169672	0.385838	0	0.261427	0.10633
E4	276	High EtOH	0.186062	0.203472	0.187678	0.195036	0.179792	0.242301	0.342532	0.183393	0.338285	0.302553	0.3048	0.03157	0.169828	0.177427	0.394913	0	0.269965	0.119681
E4	277	High EtOH	0.173773	0.209687	0.193259	0.202103	0.176418	0.218298	0.357367	0.192342	0.35098	0.286628	0.289094	0.0335	0.176399	0.154436	0.360849	0.07645	0.255305	0.100204
E4	278	High EtOH	0.179818	0.222398	0.19772	0.193286	0.155904	0.192517	0.376545	0.20696	0.361785	0.271277	0.269733	0.032383	0.195914	0.152789	0.369571	0	0.262446	0.10043
E4	279	High EtOH	0.181129	0.219006	0.198526	0.180688	0.154654	0.197971	0.392936	0.181602	0.36996	0.2665	0.238771	0.036006	0.178532	0.15227	0.394184	0.09025	0.265426	0.108885
E4	301	High EtOH	0.166296	0.197778	0.17659	0.167792	0.146183	0.173336	0.379442	0.192061	0.314975	0.272308	0.267473	0.031607	0.152872	0.140044	0.369605	0	0.245006	0.095511
E4	303	High EtOH	0.188988	0.228924	0.188978	0.166679	0.149467	0.190671	0.360171	0.17439	0.327956	0.272016	0.241948	0.029917	0.166275	0.152824	0.370914	0.126475	0.26206	0.093829
E4	325	High EtOH	0.157045	0.189238	0.183426	0.167064	0.151215	0.185561	0.406795	0.199597	0.280341	0.276769	0.251157	0.03484	0.15195	0.157242	0.341008	0.088199	0.248732	0.094855
E4	327	High EtOH	0.170788	0.231217	0.407707	0.170813	0.160192	0.196188	0.434706	0.182506	0.286836	0.291525	0.235791	0.030585	0.156934	0.166823	0.319037	0.482371	0.269878	0.084737
E4	348	High EtOH	0.155386	0.18219	0.188247	0.175535	0.187757	0.1821	0.435799	0.175273	0.268824	0.288179	0.245682	0.030297	0.138035	0.16492	0.36412	0.075482	0.225047	0.092701
E4	349	High EtOH	0.150857	0.187636	0.185073	0.178938	0.171459	0.198202	0.44227	0.179919	0.302268	0.294988	0.272399	0.028657	0.13294	0.180736	0.378507	0.05997	0.262233	0.088358
E4	350	High EtOH	0.159291	0.205798	0.205557	0.170818	0.144232	0.212165	0.438006	0.170329	0.291893	0.296833	0.272642	0.03086	0.143614	0.185468	0.325269	0.068327	0.256081	0.099585
E4	351	High EtOH	0.169452	0.212073	0.196295	0.183313	0.156067	0.216734	0.466576	0.166826	0.277786	0.307881	0.24152	0.032563	0.138853	0.189212	0.323233	0.542751	0.247027	0.084733
E4	372	High EtOH	0.147352	0.199945	0.181411	0.184787	0.135526	0.203617	0.350619	0.169733	0.286179	0.290064	0.256267	0.032352	0.150133	0.171707	0.343829	0.282305	0.237965	0.093215
E4	373	High EtOH	0.15181	0.205978	0.191611	0.196532	0.178731	0.209733	0.436929	0.176641	0.278222	0.295857	0.31868	0.032715	0.126735	0.184629	0.379361	0.253655	0.247216	0.097502
E4	374	High EtOH	0.162525	0.194305	0.193888	0.206693	0.184834	0.228155	0.428851	0.163302	0.283108	0.301315	0.28191	0.042698	0.149431	0.187625	0.354771	0.126693	0.23365	0.082599
E4	375	High EtOH	0.177366	0.198176	0.201527	0.201527	0.117051	0.234834	0.433227	0.164495	0.295057	0.304286	0.246837	0.050298	0.134152	0.192011	0.356818	0.132665	0.23132	0.08831
E5	589	High EtOH	0.183403	0.208723	0.196703	0.214688	0.249822	0.23483	0.361568	0.18501	0.297494	0.331235	0.30825	0.06547	0.150505	0.188925	0.434488	0	0.263454	0.128527
E5	591	High EtOH	0.176839	0.213515	0.204407	0.205122	0.245363	0.245427	0.352085	0.188048	0.67724	0.36092	0.260703	0.059622	0.161455	0.158945	0.419146	0.603566	0.258944	0.131752
E5	613	High EtOH	0.170484	0.195851	0.210745	0.202322	0.203855	0.254536	0.329041	0.185565	0.332626	0.308854	0.292931	0.030863	0.143544	0.182224	0.350196	0.13079	0.261868	0.089003
E5	615	High EtOH	0.169568	0.208313	0.210203	0.412408	0.158708	0.273098	0.295595	0.160089	0.298443	0.274324	0.294784	0.030204	0.144405	0.164044	0.314313	0.223468	0.289846	0.093915
E5	636	High EtOH	0	0	0	0	0	0	0	0	0	0.388823	0	0	0	0	0.459874	0	0	0
E5	637	High EtOH	0	0	0	0	0	0	0	0	0	0	0	0	0	0	0.732856	0	0	0
E5	638	High EtOH	0	0	0	0	0.327232	0	0	0	0	0	0	0	0	0	0	0	0	0
E5	639	High EtOH	0	0	0	0	0	0	0	0	0	0	0	0	0	0	0	0	0	0
E5	660	High EtOH	0	0	0.199018	0	0	0	0	0	0	0	0	0	0	0	0.288288	0	0	0
E5	661	High EtOH	0	0	0.185621	0	0	0	0	0	0	0	0	0	0	0	0.432029	0	0	0
E5	662	High EtOH	0	0	0.197342	0	0	0	0	0	0	0	0	0	0	0	0	0	0	0
E5	663	High EtOH	0	0	0.173122	0	0	0	0	0	0	0	0	0	0	0	0.129569	0	0	0
E5	685	High EtOH	0	0	0	0	0	0	0.397436	0	0	0.53001	0	0	0	0	0	0.14536	0	0
E5	687	High EtOH	0.171734	0.197711	0.205474	0.146781	0.269891	0.245711	0.362447	0.169175	0.344461	0.33307	0.302521	0.059443	0.155778	0.165985	0.397725	1.63405	0.26758	0.132678
E5	709	High EtOH	0.215237	0.177156	0.172712	0.178968	0.250171	0.217963	0.258642	0.11745	0.356748	0.334226	0.313613	0.062413	0.15041	0.17236	0.358556	0.372203	0.25822	0.126035
E5	711	High EtOH	0.181369	0.200737	0.180344	0.161878	0.155756	0.211582	0.403468	0.160949	0.183036	0.309538	0.305582	0.070039	0.170393	0.188419	0.404508	0.331075	0.240727	0.131029
E5	732	High EtOH	0.16114	0.216068	0.200598	0.181522	0.230894	0.225069	0.391806	0.18171	0.290344	0.298246	0.268885	0.054735	0.13738	0.170233	0.356862	0.145919	0.221924	0.113963
E5	733	High EtOH	0.167785	0.22377	0.184632	0.196386	0.248305	0.217641	0.368815	0.167759	0.279696	0.250585	0.301038	0.048013	0.170188	0.173638	0.408289	0.462498	0.242546	0.118308
E5	734	High EtOH	0.181905	0.20207	0.186329	0.209789	0.244703	0.231263	0.352102	0.167916	0.293391	0.330953	0.305594	0.046403	0.155533	0.180576	0.371276	0.209591	0.242293	0.118559
E5	735	High EtOH	0.170113	0.217387	0.187208	0.215373	0.248776	0.251217	0.321488	0.183061	0.28786	0.339138	0.31137	0.046404	0.134206	0.186749	0.406533	0.240905	0.258435	0.111196
E5	756	High EtOH	0.21022	0.20408	0.209948	0.20845	0.230585	0.237402	0.336335	0.183763	0.30986	0.325786	0.302037	0.065777	0.199839	0.174617	0.396145	0.254373	0.253347	0.16774
E5	757	High EtOH	0.209623	0.222524	0.207913	0.203134	0.209681	0.229568	0.382401	0.193471	0.309156	0.33571	0.302514	0.063392	0.216258	0.181373	0.389212	0.348271	0.260783	0.155235
E5	758	High EtOH	0	0	0	0	0	0	0.345811	0	0	0	0	0	0	0	0.416551	0.166553	0	0
E5	759	High EtOH	0.245865	0.209782	0.198777	0.216087	0.205236	0.258299	0.318359	0.183623	0.339125	0.355304	0.304399	0.064448	0.161019	0.178501	0.41671	0.357545	0.244999	0.215571
E6	1349	High EtOH	0	0	0	0	0	0	0	0	0	0	0	0	0	0	0.195852	1.17342	0	0
E6	1351	High EtOH	0	0	0	0	0	0	0	0	0	0	0	0	0	0	0.21539	0.125221	0	0
E6	1373	High EtOH	0	0	0	0	0	0	0.228814	0	0	0	0	0	0	0	0	0.125221	0	0
E6	1375	High EtOH	0.150493	0.3558	0.178935	0.415857	0.183906	0.29094	0.251991	0.135456	0.122801	0.661791	0.771253	0.030863	0.087717	0.190835	0.358307	0.125221	0.250243	0.23203
E6	1396	High EtOH	0	0	0	0	0	0	0	0	0.316322	0	0	0	0	0	1.1319	0.266604	0	0
E6	1397	High EtOH	0	0	0.193403	0	0	0	0.372117	0.372963	0	0	0	0	0	0	0.586022	0.125221	0	0
E6	1398	High EtOH	0	0	0.179737	0	0	0	0.372117	0.561724	0	0	0	0	0	0	0.838336	0.697682	0	0
E6	1399	High EtOH	0	0	0.193403	0	0	0	0.372117	0	0	0	0	0	0	0	1.25774	0	0	0
E6	1420	High EtOH	0	0	0.137772	0	0	0	0	0.239994	0	0	0	0	0	0	1.26917	0.551296	0	0
E6	1421	High EtOH	0	0	0.193403	0	0	0	0.569881	0.199377	0	0	0	0	0	0	0	0	0	0
E6	1422	High EtOH	0	0	0.238982	0	0	0	0	0	0	0	0	0	0	0	0	0.816822	0	0
E6	1423	High EtOH	0	0	0.193403	0	0	0	0	0	0	0	0	0	0	0	0	0	0	0
E6	1445	High EtOH	0	0	0.193403	0	0	0	0	0	0	0	0	0	0	0	0.142216	0.125221	0	0
E6	1447	High EtOH	0	0	0.193403	0	0	0	0	0	0	0.351561	0.301181	0	0	0	0.158114	0	0	0
E6	1469	High EtOH	0	0	0.193403	0	0	0	0	0	0	0	0	0	0	0	0.325114	0.836598	0	0
E6	1471	High EtOH	0	0	0.193403	0	0	0	0.372117	0	0	0	0	0	0	0	0	0.186747	0	0
E6	1492	High EtOH	0	0	0.244084	0	0	0	0	0	0	0	0	0	0	0	0	0.683894	0	0
E6	1493	High EtOH	0	0	0.193403	0	0	0	0	0	0	0	0	0	0	0	0	0.125221	0	0
E6	1494	High EtOH	0	0	0.177726	0	0	0	0.361259	0	0	0	0	0	0	0	0	0.550948	0	0
E6	1495	High EtOH	0	0	0.193403	0	0	0	0.372117	0	0	0	0	0	0	0	0	0	0	0
E6	1516	High EtOH	0	0	0	0	0	0	0	0	0	0	0	0	0	0	0	0.416816	0	0
E6	1517	High EtOH	0	0	0	0	0	0	0	0	0	0	0	0	0	0	0	0.321357	0	0
E6	1518	High EtOH	0	0	0	0	0	0	0	0	0	0	0	0	0	0	0.394414	1.39778	0	0
E6	1519	High EtOH	0	0	0	0	0	0	0	0	0	0	0	0	0	0	0	0.125221	0	0
E7	597	High EtOH	0.180504	0.212852	0.198302	0.207928	0.248002	0.246799	0.394291	0.186248	0.61643	0.341036	0.305994	0.063307	0.152933	0.165718	0.404614	0.503907	0.263041	0.129816
E7	599	High EtOH	0.180504	0.212852	0.198302	0.207928	0.248002	0.246799	0.42727	0.208334	0.340515	0.330896	0.305994	0.063307	0.152933	0.178935	0.404614	0.38199	0.263041	0.129816
E7	621	High EtOH	0.180504	0.212852	0.223736	0.207928	0.186451	0.246799	0.369411	0.203126	0.308215	0.245626	0.287875	0.037775	0.152933	0.178935	0.318885	0.238056	0.263041	0.129816
E7	623	High EtOH	0.177399	0.212852	0.24472	0.207928	0.16358	0.269964	0.322868	0.162737	0.308215	0.311535	0.305994	0.03241	0.152933	0.178935	0.367056	0.125221	0.281089	0.101415
E7	644	High EtOH	0	0	0	0	0	0	0	0	0	0	0	0	0	0	0.250417	1.35066	0	0
E7	645	High EtOH	0	0	0	0	0	0	0	0	0	0	0	0	0	0	0	0	0	0
E7	646	High EtOH	0	0	0	0	0	0	0.226381	0	0	0	0	0	0	0	0.334265	0.341043	0	0
E7	647	High EtOH	0	0	0	0	0	0	0	0	0	0	0	0	0	0	0	0	0	0
E7	668	High EtOH	0	0	0.196917	0	0	0	0	0	0	0	0	0	0	0	0.48042	0.477347	0	0
E7	669	High EtOH	0	0	0.193403	0	0	0	0	0	0	0	0	0	0	0	0	0	0	0
E7	670	High EtOH	0	0	0.192863	0	0	0	0	0	0	0	0	0	0	0	2.55283	0.266921	0	0
E7	671	High EtOH	0	0	0.193403	0	0	0	0	0	0	0	0	0	0	0	0	0	0	0
E7	693	High EtOH	0.180504	0.212852	0.198302	0.191796	0.248002	0.246799	0.738822	0.165927	0.308215	0.330896	0.305994	0.063307	0.152933	0.152901	0.453449	0.476576	0.253344	0.129816
E7	695	High EtOH	0.180504	0.212852	0.198302	0.377411	0.293692	0.246799	0.366704	0.175906	0.349018	0.354632	0.305994	0.063307	0.149915	0.160157	0.404614	0.38199	0.263041	0.129816
E7	717	High EtOH	0.166483	0.212852	0.195853	0.157308	0.161862	0.188274	0.341292	0.21157	0.183812	0.265545	0.294614	0.063307	0.152933	0.178935	0.404614	0.253606	0.240657	0.129816
E7	719	High EtOH	0.180504	0.212852	0.195853	0.207928	0	0.246799	0	0.186248	0	0.351561	0.305994	0.063307	0.152933	0	0.348796	0.38199	0.263041	0.129816
E7	740	High EtOH	0.165773	0.213458	0.201756	0.216836	0.318847	0.221484	0.343972	0.192961	0.299376	0.322004	0.293417	0.036028	0.155245	0.16957	0.367992	0.232604	0.242068	0.119383
E7	741	High EtOH	0.180504	0.212852	0.198302	0.207928	0.248002	0.222354	0.369411	0.186248	0.61643	0.330896	0.305994	0.038257	0.152933	0.178935	0.404614	0.253606	0.225243	0.115197
E7	742	High EtOH	0.176954	0.214268	0.20047	0.201983	0.245573	0.214145	0.272345	0.185963	0.318381	0.331349	0.30632	0.045431	0.152501	0.179166	0.408101	0.262184	0.248346	0.113869
E7	743	High EtOH	0.174202	0.212852	0.174373	0.207928	0.248002	0.219944	0.294115	0.186248	0.308215	0.330896	0.305994	0.036533	0.138994	0.178935	0.364041	0.255835	0.263041	0.109501
E7	764	High EtOH	0.23568	0.23244	0.197612	0.252466	0.177278	0.266083	0.399728	0.188848	0.318902	0.334444	0.311909	0.066548	0.170452	0.17716	0.419577	0.266571	0.262677	0.238032
E7	765	High EtOH	0.22929	0.225	0.198302	0.244018	0.174584	0.246799	0.369411	0.202147	0.308215	0.330896	0.305994	0.063307	0.1652	0.178935	0.404614	0.1677	0.263041	0.232615
E7	766	High EtOH	0.236221	0.21489	0.192726	0.219777	0.182622	0.24226	0.368512	0.20709	0.323446	0.331965	0.291099	0.064081	0.16247	0.171743	0.411214	0.282118	0.252372	0.232258
E7	767	High EtOH	0.24256	0.212852	0.198302	0.224593	0.18326	0.246799	0.276167	0.186248	0.308215	0.330896	0.305994	0.063307	0.176763	0.178935	0.404614	0.38199	0.263041	0.221261
E8	1345	High EtOH	0	0	0	0	0	0	0.363616	0	0	0	0	0	0	0	0	0.131039	0	0
E8	1347	High EtOH	0	0	0	0	0	0	0.403933	0	0	0	0	0	0	0	0.702405	0.154936	0	0
E8	1369	High EtOH	0	0	0	0	0	0	0.278901	0	0	0	0	0	0	0	0	0.368019	0	0
E8	1371	High EtOH	0	0	0.199212	0	0	0	0.387698	0	0	0	0	0	0	0	0	0	0	0
E8	1392	High EtOH	0	0	0.232818	0	0	0	0	0	0	0	0	0	0	0	0	0.230493	0	0
E8	1393	High EtOH	0	0	0.196176	0	0	0	0.204141	0	0	0	0	0	0	0	0	0	0	0
E8	1394	High EtOH	0	0	0	0	0.44514	0	0	0	0	0	0	0	0	0	1.1942	1.07978	0	0
E8	1395	High EtOH	0	0	0	0	0	0	0.118446	0	0	0	0	0	0	0	0	1.19273	0	0
E8	1416	High EtOH	0	0	0.159827	0	0	0	0	0.261431	0	0	0	0	0	0	0	0	0	0
E8	1417	High EtOH	0	0	0.169208	0	0	0	0	0	0	0	0	0	0	0	0	0	0	0
E8	1418	High EtOH	0	0	0.194588	0	0	0	0	0.17372	0	0	0	0	0	0	0	0	0	0
E8	1419	High EtOH	0	0	0.186691	0	0	0	0	0	0	0	0	0	0	0	0	0	0	0
E8	1441	High EtOH	0	0	0.188062	0	0	0.468613	0	0	0	0	0	0	0	0	0	0.126177	0	0
E8	1443	High EtOH	0	0	0.205983	0	0	0	0.292123	0	0	0	0	0	0	0	0	0.210316	0	0
E8	1465	High EtOH	0	0	0.223637	0	0	0	0.389273	0	0	0	0	0	0	0	0	0.261843	0	0
E8	1467	High EtOH	0	0	0.216958	0	0	0	0.380309	0.418703	0	0	0	0	0	0	0	0.126581	0	0
E8	1488	High EtOH	0	0	0.179529	0	0	0	0.372117	0	0	0	0	0	0	0	0	0.26548	0	0
E8	1489	High EtOH	0	0	0.171313	0	0	0	0.383208	0	0	0	0	0	0	0	0	0.309954	0	0
E8	1490	High EtOH	0	0	0.254052	0	0	0	0.372117	0	0	0	0	0	0	0	0.945781	0.198087	0	0
E8	1491	High EtOH	0	0	0.193403	0	0	0	0.315653	0	0	0	0	0	0	0	0.32401	0.185868	0	0
E8	1512	High EtOH	0	0	0	0	0	0	0	0	0	0	0	0	0	0	0.222636	0.294745	0	0
E8	1513	High EtOH	0	0	0	0	0	0	0	0.45858	0	0	0	0	0	0	0	0.365999	0	0
E8	1514	High EtOH	0	0	0	0	0	0	0.317688	0	0	0	0	0	0	0	0.811612	0.145184	0	0
E8	1515	High EtOH	0	0	0	0	0	0	0	0	0	0	0	0	0	0	0.868689	0.203857	0	0
E9	5	High EtOH	0.186571	0.227115	0.199725	0.218208	0.256965	0.265622	0.420051	0.183601	0.298394	0.312103	0.300555	0.071394	0.172524	0.185178	0.335649	0	0.275323	0.128085
E9	7	High EtOH	0.196664	0.249728	0.201875	0.206154	0.18905	0.23479	0.394	0.199714	0.366783	0.294881	0.270644	0.025461	0.158072	0.180096	0.339655	0	0.280315	0.099651
E9	29	High EtOH	0.166419	0.229001	0.1911	0.212733	0.218702	0.222197	0.411111	0.177925	0.334261	0.31981	0.274997	0.045618	0.161641	0.180515	0.37697	0.160633	0.28338	0.104648
E9	31	High EtOH	0.168795	0.216786	0.199269	0.221669	0.182563	0.220534	0.355535	0.182299	0.349413	0.301972	0.285154	0.024791	0.154408	0.195561	0.369616	0.207042	0.289711	0.101905
E9	52	High EtOH	0.159731	0.209072	0.372887	0.178139	0.244698	0.173473	0.371296	0.184683	0.31559	0.296171	0.265518	0.027088	0.161809	0.170344	0.354193	0.110658	0.213547	0.088804
E9	53	High EtOH	0.174479	0.21628	0.191919	0.192395	0.220898	0.190074	0.406346	0.181521	0.349313	0.311943	0.278693	0.027349	0.165531	0.179791	0.373184	0.173401	0.248208	0.093206
E9	54	High EtOH	0.183886	0.226229	0.196167	0.20482	0.205236	0.192749	0.387817	0.177353	0.33656	0.320658	0.288179	0.031215	0.162148	0.180757	0.39312	0.359504	0.248655	0.09874
E9	55	High EtOH	0.190878	0.222442	0.213382	0.204929	0.186005	0.19379	0.369161	0.183632	0.324769	0.31132	0.30676	0.031807	0.16639	0.175239	0.378868	0.180266	0.24334	0.098178
E9	76	High EtOH	0.158426	0.194671	0.157359	0.166441	0.22186	0.157757	0.361019	0.185838	0.305041	0.279376	0.244589	0.016987	0.126082	0.170019	0.322297	0.308381	0.201488	0.084166
E9	77	High EtOH	0.164735	0.205002	0.352191	0.183374	0.192147	0.166372	0.375018	0.211787	0.30425	0.29938	0.253589	0.025603	0.166795	0.175172	0.386967	0.101271	0.208133	0.092785
E9	78	High EtOH	0.187146	0.185922	0.195181	0.198887	0.181145	0.182083	0.379945	0.185594	0.329589	0.327876	0.291308	0.02575	0.159268	0.183521	0.399036	0.334012	0.218354	0.095093
E9	79	High EtOH	0.18044	0.211216	0.200567	0.197506	0.177455	0.181732	0.359098	0.207883	0.355961	0.326379	0.304883	0.030686	0.153251	0.193863	0.3983	0.139598	0.22552	0.093475
E9	101	High EtOH	0.181099	0.221997	0.187579	0.182592	0.197838	0.181669	0.364143	0.196698	0.290742	0.298114	0.254133	0.021883	0.175952	0.17289	0.373656	0.126937	0.20706	0.088954
E9	103	High EtOH	0.177901	0.20538	0.206811	0.195795	0.187574	0.439442	0.345319	0.189336	0.359794	0.311579	0.271145	0.024695	0.165328	0.196183	0.380513	0.188304	0.225356	0.098097
E9	125	High EtOH	0.169484	0.227397	0.255947	0.171417	0.178005	0.194698	0.355204	0.203477	0.277928	0.267056	0.254289	0.021149	0.167267	0.176743	0.374847	0.289464	0.204398	0.091422
E9	127	High EtOH	0.179511	0.204196	0.201721	0.188572	0.166356	0.189666	0.391987	0.185898	0.329435	0.283733	0.255178	0.026306	0.159244	0.198796	0.355674	0.124743	0.221668	0.093561
E9	148	High EtOH	0.157805	0.230111	0.202082	0.184236	0.18782	0.181589	0.378688	0.204558	0.300189	0.260695	0.228998	0.022536	0.165844	0.170667	0.360873	0.114024	0.215151	0.108692
E9	149	High EtOH	0.175553	0.229562	0.206155	0.161838	0.18387	0.186643	0.36233	0.209803	0.317558	0.289663	0.247435	0.024749	0.179331	0.168753	0.387018	0.759972	0.216556	0.096968
E9	150	High EtOH	0.175213	0.237019	0.208036	0.16302	0.179127	0.20069	0.365827	0.193024	0.294554	0.261594	0.250898	0.027147	0.166578	0.168755	0.352369	0.224207	0.208498	0.089526
E9	151	High EtOH	0.174625	0.219183	0.206407	0.178309	0.165231	0.205695	0.397164	0.18467	0.332974	0.256658	0.26247	0.032196	0.174966	0.174055	0.339227	0.123946	0.231666	0.099364
E9	172	High EtOH	0.163294	0.190703	0.204121	0.1811	0.190592	0.202773	0.476303	0.21013	0.266372	0.263755	0.228146	0.022648	0.168597	0.180487	0.369037	0.095385	0.225201	0.117401
E9	173	High EtOH	0.174162	0.21862	0.196144	0.170363	0.204967	0.212227	0.457793	0.22699	0.30141	0.284413	0.246309	0.023344	0.177708	0.182678	0.36638	0.049016	0.214951	0.108085
E9	174	High EtOH	0.165154	0.225179	0.194088	0.180358	0.172147	0.199126	0.401284	0.183881	0.315741	0.272252	0.249291	0.029102	0.158285	0.171039	0.34514	0	0.210952	0.096432
E9	175	High EtOH	0.173273	0.236149	0.190601	0.176437	0.161634	0.208035	0.373779	0.195185	0.319098	0.280851	0.272398	0.043544	0.160103	0.173283	0.361486	0	0.228739	0.095146
F12	197	High EtOH	0.165908	0.249708	0.184218	0.183669	0.180145	0.196959	0.377475	0.213248	0.280186	0.263581	0.234136	0.026011	0.162278	0.175326	0.358351	0.166897	0.219981	0.104949
F12	199	High EtOH	0.17147	0.218697	0.185786	0.202967	0.171779	0.179723	0.339897	0.175933	0.341092	0.309267	0.278906	0.034357	0.140454	0.180247	0.355566	0	0.22277	0.128786
F12	221	High EtOH	0.180729	0.213214	0.181544	0.176739	0.186188	0.202221	0.370993	0.228402	0.290046	0.248938	0.227167	0.024962	0.167779	0.188621	0.647763	0.185607	0.216962	0.123927
F12	223	High EtOH	0.185065	0.217563	0.238798	0.203703	0.175649	0.2095	0.369393	0.190643	0.321115	0.300188	0.268975	0.033325	0.164903	0.187597	0.371794	0	0.234441	0.125007
F12	244	High EtOH	0.170079	0.219888	0.159637	0.211451	0.168131	0.185644	0.408042	0.213518	0.317737	0.263937	0.230742	0.023062	0.159812	0.183721	0.355989	0	0.223293	0.092702
F12	245	High EtOH	0.168153	0.404099	0.239434	0.187298	0.156351	0.201299	0.388343	0.226941	0.284812	0.266344	0.238633	0.024621	0.158968	0.190457	0.38352	0.316943	0.219379	0.121011
F12	246	High EtOH	0.16934	0.213852	0.377146	0.190725	0.169829	0.203824	0.409117	0.198813	0.283599	0.277133	0.249232	0.02452	0.156591	0.19533	0.408201	0	0.218691	0.128172
F12	247	High EtOH	0.186126	0.221995	0.173268	0.216108	0.17701	0.200774	0.345749	0.208658	0.288712	0.285049	0.266528	0.028711	0.168919	0.196664	0.404584	0.217947	0.225348	0.138202
F12	268	High EtOH	0.161397	0.223009	0.177768	0.208492	0.165388	0.183181	0.377646	0.20206	0.313429	0.269449	0.249714	0.025419	0.145447	0.17993	0.348328	0	0.227561	0.085567
F12	269	High EtOH	0.173376	0.210492	0.176981	0.204722	0.160081	0.222387	0.316443	0.201754	0.311321	0.296415	0.252874	0.023969	0.146974	0.366752	0.435712	0	0.221347	0.105129
F12	270	High EtOH	0.162781	0.201951	0.169472	0.397053	0.158726	0.184994	0.339917	0.202021	0.278252	0.281072	0.256335	0.021503	0.141248	0.199398	0.425321	0	0.205111	0.105436
F12	271	High EtOH	0.166805	0.20849	0.172875	0.190339	0.177589	0.192149	0.309357	0.17907	0.281853	0.280784	0.269463	0.024537	0.156522	0.197318	0.381495	0	0.205425	0.119142
F12	293	High EtOH	0.173444	0.205377	0.198453	0.206972	0.195279	0.240672	0.315241	0.22787	0.275205	0.299531	0.265753	0.027671	0.137636	0.197773	0.378854	0.060107	0.233503	0.213213
F12	295	High EtOH	0.142982	0.177014	0.169482	0.169728	0.156707	0.170094	0.302228	0.169223	0.291765	0.267846	0.259585	0.021809	0.124031	0.190229	0.305629	0	0.188806	0.085057
F12	317	High EtOH	0.165965	0.205492	0.203684	0.206592	0.175211	0.230595	0.313954	0.19504	0.305719	0.309609	0.266475	0.032723	0.125145	0.198432	0.36047	0.484984	0.241403	0.092386
F12	319	High EtOH	0.134944	0.165314	0.170609	0.17889	0.145462	0.173157	0.310879	0.163426	0.292713	0.28362	0.255297	0.02048	0.121497	0.160275	0.296034	0.554875	0.188695	0.077311
F12	340	High EtOH	0.176595	0.209264	0.198525	0.199535	0.172155	0.228294	0.376011	0.181869	0.341278	0.294111	0.269042	0.031972	0.143613	0.185414	0.380919	0.280635	0.256767	0.10035
F12	341	High EtOH	0.153111	0.182186	0.182843	0.205813	0.195877	0.197975	0.345132	0.190699	0.344547	0.290397	0.250581	0.044516	0.120658	0.176787	0.372084	0.296919	0.215603	0.088709
F12	342	High EtOH	0.141457	0.174131	0.178725	0.198638	0.176977	0.186508	0.346221	0.168227	0.319374	0.300039	0.237341	0.04612	0.125089	0.163	0.384818	0.522196	0.201018	0.077108
F12	343	High EtOH	0.134169	0.161357	0.162607	0.196102	0.179328	0.166933	0.349243	0.176803	0.283284	0.289265	0.236363	0.035326	0.135034	0.160127	0.342846	0.67299	0.191379	0.075417
F12	364	High EtOH	0.158689	0.18983	0.199124	0.194236	0.187822	0.204785	0.368841	0.172043	0.397064	0.312659	0.250804	0.038861	0.13842	0.19447	0.322197	0.133305	0.21354	0.09031
F12	365	High EtOH	0.169008	0.163764	0.20121	0.188234	0.194913	0.17648	0.324411	0.171694	0.365804	0.283084	0.249991	0.038533	0.142816	0.166969	0.317406	0.205111	0.207265	0.089385
F12	366	High EtOH	0.153274	0.161805	0.189515	0.180184	0.201025	0.164247	0.334193	0.167589	0.333383	0.278192	0.235553	0.041244	0.142028	0.15425	0.352853	0.324171	0.193316	0.092752
F12	367	High EtOH	0.168521	0.150858	0.193298	0.164201	0.178005	0.163596	0.298603	0.178687	0.312855	0.280463	0.222698	0.040431	0.167363	0.165039	0.314823	0.124339	0.192366	0.089816
G1	1357	High EtOH	0	0	0	0	0	0	0.370347	0	0	0	0	0	0	0	0	0	0	0
G1	1359	High EtOH	0	0	0	0	0	0	0.372165	0	0	0	0	0	0	0	0	0.119543	0	0
G1	1381	High EtOH	0	0	0	0	0	0	0.266914	0	0	0	0	0	0	0	0.105924	0.548173	0	0
G1	1383	High EtOH	0	0	0.202942	0	0	0	0.417363	0	0	0	0	0	0	0	0.139836	0	0	0
G1	1404	High EtOH	0	0	0.194967	0	0	0	0.372117	0	0	0	0	0	0	0	0.167725	0	0	0
G1	1405	High EtOH	0	0	0.216971	0	0	0	0.372117	0	0	0	0	0	0	0	0	0	0	0
G1	1406	High EtOH	0	0	0	0	0	0	0	0	0	0	0	0	0	0	0.238245	1.39485	0	0
G1	1407	High EtOH	0	0	0	0	0	0	0	0	0	0	0	0	0	0	0.370385	0	0	0
G1	1428	High EtOH	0	0	0.214309	0	0	0	0.385644	0	0	0	0	0	0	0	0	0	0	0
G1	1429	High EtOH	0	0	0.264485	0	0	0	0	0.348972	0	0	0	0	0	0	0	0	0	0
G1	1430	High EtOH	0	0	0.225005	0	0	0	0	0	0	0	0	0	0	0	0.644347	0	0	0
G1	1431	High EtOH	0	0	0.180895	0	0	0	0	0	0	0	0	0	0	0	1.10439	0	0	0
G1	1453	High EtOH	0	0	0.194764	0	0	0	0	0	0	0.351561	0	0	0	0	0	0	0	0
G1	1455	High EtOH	0	0	0.198147	0	0	0	0	0	0	0	0	0	0	0	0.420774	0	0	0
G1	1477	High EtOH	0	0	0.190685	0	0	0	0.394735	0	0	0	0	0	0	0	1.02782	0.111615	0	0
G1	1479	High EtOH	0	0	0.187013	0	0	0	0.345459	0.199377	0	0	0	0	0	0	0	0.105585	0	0
G1	1500	High EtOH	0	0	0.182746	0	0	0	0	0	0	0	0	0	0	0	0	0	0	0
G1	1501	High EtOH	0	0	0.169328	0	0	0	0.326207	0	0	0	0	0	0	0	0.683147	0.134799	0	0
G1	1502	High EtOH	0	0	0.277831	0	0	0	0	0	0	0	0	0	0	0	0.302682	0	0	0
G1	1503	High EtOH	0	0	0.193403	0	0	0	0.363225	0	0	0	0	0	0	0	0.217116	0.173847	0	0
G1	1524	High EtOH	0	0	0	0	0	0	0	0	0	0	0	0	0	0	0.547848	0	0	0
G1	1525	High EtOH	0	0	0	0	0	0	0	0	0	0	0	0	0	0	0.199318	0	0	0
G1	1526	High EtOH	0	0	0	0	0	0	0	0	0	0	0	0	0	0	0	0	0	0
G1	1527	High EtOH	0	0	0	0	0	0	0	0	0	0	0	0	0	0	1.57854	0	0	0
G10	785	High EtOH	0	0	0	0	0	0	0	0	0	0	0	0	0	0	0	0	0	0
G10	787	High EtOH	0	0	0	0	0	0	0	0	0	0	0	0	0	0	0	0	0	0
G10	809	High EtOH	0	0	0	0	0	0	0.372117	0	0	0	0	0	0	0	0	0.253606	0	0
G10	811	High EtOH	0.188038	0.212852	0.179831	0.242837	0.343056	0.258004	0.355022	0.179177	0.300108	0.330896	0.362718	0.063307	0.152933	0.178935	0	0	0.288143	0.177469
G10	832	High EtOH	0	0	0.147305	0	0	0	0	0	0	0	0	0	0	0	0	0	0	0
G10	833	High EtOH	0	0	0.193403	0	0	0	0.372117	0	0	0	0	0	0	0	0.188983	0	0	0
G10	834	High EtOH	0	0	0.198999	0	0	0	0	0	0	0	0	0	0	0	0	0.200306	0	0
G10	835	High EtOH	0	0	0.193403	0	0	0.246356	0	0	0	0	0	0	0	0	0.145018	0	0	0
G10	856	High EtOH	0	0	0	0	0	0	0	0	0	0	0	0	0	0	0	0.520847	0	0
G10	857	High EtOH	0	0	0	0	0	0	0.372117	0	0	0	0	0	0	0	0	0	0	0
G10	858	High EtOH	0	0	0	0	0	0	0.358704	0.307203	0.316322	0	0	0	0	0	0	0.154909	0	0
G10	859	High EtOH	0	0	0	0	0	0	0.372117	0	0	0	0	0	0	0	0	0.075104	0	0
G10	881	High EtOH	0.180504	0.212852	0.198302	0.207928	0.248002	0.246799	0.369411	0.186248	0.308215	0.330896	0.305994	0.063307	0.152933	0.178935	0.404614	0.253606	0.263041	0.129816
G10	883	High EtOH	0.180504	0.212852	0.198302	0.207928	0.248002	0.246799	0.366704	0.186248	0.308215	0.330896	0.305994	0.063307	0.152933	0.169166	0.404614	1.00418	0.263041	0.129816
G10	905	High EtOH	0.180504	0.212852	0.195853	0.207928	0.248002	0.246799	0.369411	0.186248	0.286254	0.330896	0.305994	0.063307	0.152933	0.178935	0.433462	0.280738	0.263041	0.129816
G10	907	High EtOH	0.180504	0.212852	0.195853	0.207928	0.248002	0.246799	0.369411	0.186248	0.308215	0.330896	0.305994	0.063307	0.152933	0.155332	0.47273	0.253606	0.263041	0.129816
G10	928	High EtOH	0.163814	0.186231	0	0.217625	0.342213	0.279406	0.296699	0.152854	0.636585	0.429233	0.45522	0.060269	0.129266	0.195289	0.405989	0.217201	0.294597	0.141085
G10	929	High EtOH	0.180504	0.212852	0.198302	0.207928	0.280003	0.246799	0.369411	0.186248	0.371092	0.394266	0.431246	0.063307	0.152933	0.178935	0.404614	0.125221	0.263041	0.129816
G10	930	High EtOH	0.177168	0.193404	0.207466	0.205767	0.250478	0.232926	0.338609	0.158402	0.304166	0.319482	0.310316	0.06351	0.131011	0.189215	0.398474	0.23734	0.259334	0.133547
G10	931	High EtOH	0.180504	0.212852	0.198302	0.207928	0.248002	0.246799	0.369411	0.186248	0.308215	0.330896	0.305994	0.063307	0.152933	0.190295	0.404614	0.253606	0.263041	0.129816
G10	952	High EtOH	0.196991	0.229519	0.190675	0.215924	0.240734	0.263369	0.4379	0.191828	0.292091	0.337915	0.315649	0.065281	0.164964	0.184259	0.479909	0.157284	0.272812	0.141143
G10	953	High EtOH	0.180504	0.212852	0.198302	0.207928	0.248002	0.246799	0.369411	0.186248	0.308215	0.330896	0.305994	0.063307	0.170455	0.178935	0.404614	0.38199	0.263041	0.129816
G10	954	High EtOH	0.174607	0.20615	0.200071	0.177703	0.247976	0.243224	0.376077	0.206744	0.293947	0.328626	0.30102	0.057795	0.161051	0.179126	0.395058	0.295427	0.271709	0.132208
G10	955	High EtOH	0.180504	0.212852	0.198302	0.207928	0.24521	0.246799	0.350821	0.211715	0.300108	0.330896	0.305994	0.063307	0.152933	0.178935	0.404614	0.253606	0.263041	0.129816
G11	981	High EtOH	0.19816	0.22605	0.198302	0.207928	0.248002	0.246799	0.398348	0.186248	0.308215	0.360958	0.305994	0.063307	0.152933	0.167085	0.404614	0.537786	0.239402	0.129816
G11	983	High EtOH	0.180504	0.232976	0.244353	0.207928	0.248002	0.225367	0.366704	0.189421	0.308215	0.330896	0.305994	0.063307	0.152933	0.178935	0.404614	0.285052	0.263041	0.129816
G11	1005	High EtOH	0.180504	0.212852	0	0.219695	0.248002	0.246799	0.325936	0.20821	0.320139	0.328039	0.348703	0.063307	0.14553	0.178935	0.373223	0.253606	0.305222	0.129816
G11	1007	High EtOH	0.180504	0.212852	0	0.207928	0.248002	0.246799	0.366704	0.214538	0.308215	0.330896	0.305994	0.063307	0.152933	0.178935	0.525372	0.38199	0.263041	0.129816
G11	1028	High EtOH	0	0	0	0	0	0	0	0	0	0	0	0	0	0	0.725668	0.755627	0	0
G11	1029	High EtOH	0	0	0	0	0	0	0	0	0	0	0	0	0	0	0.874179	0	0	0
G11	1030	High EtOH	0	0	0	0	0	0	0.446868	0	0	0	0	0	0	0	0.328449	0.182395	0	0
G11	1031	High EtOH	0	0	0	0	0	0	0.372117	0	0	0	0	0	0	0	0.528041	0.125221	0	0
G11	1052	High EtOH	0.185796	0.220847	0.224727	0.20278	0.247865	0.289084	0.357478	0.211085	0.303728	0.367014	0.30564	0.06564	0.164155	0.168847	0.395769	0.835863	0.276776	0.132407
G11	1053	High EtOH	0.180504	0.225997	0.198302	0.236512	0.248002	0.271687	0.369411	0.186248	0.308215	0.373454	0.305994	0.063307	0.152933	0.178935	0.404614	0.267464	0.263041	0.129816
G11	1054	High EtOH	0.178694	0.212642	0.197466	0.276439	0.255514	0.258367	0.40278	0.211695	0.299421	0.343854	0.297418	0.062528	0.149213	0.174682	0.392279	0.675469	0.272988	0.124392
G11	1055	High EtOH	0.180504	0.212852	0.267778	0.207928	0.248002	0.246799	0.366704	0.214259	0.398104	0.483734	0.359576	0.063307	0.152933	0.178935	0.404614	1.52475	0.263041	0.129816
G11	1077	High EtOH	0.199771	0.212852	0.195853	0.207928	0.248002	0.246799	0.425945	0.186248	0.308215	0.330896	0.305994	0.063307	0.159866	0.178935	0.404614	0.38199	0.252382	0.129816
G11	1079	High EtOH	0.230699	0.212852	0.195853	0.207928	0.248002	0.246799	0.366704	0.186248	0.308215	0.330896	0.305994	0.063307	0.152933	0.178935	0.402515	0	0.263041	0.129816
G11	1101	High EtOH	0.180504	0.212852	0.222521	0.207928	0.248002	0.246799	0.430863	0.175706	0.40189	0.330896	0.336291	0.063307	0.152933	0.178935	0.356529	0.404048	0.263041	0.129816
G11	1103	High EtOH	0.180504	0.226204	0.229679	0.207928	0.248002	0.246799	0.440283	0.186248	0.302261	0.254399	0.233085	0.063307	0.152933	0.178935	0.404614	0.38199	0.263041	0.129816
G11	1124	High EtOH	0.155727	0.210635	0.209215	0.201766	0.201894	0.221898	0.361617	0.1869	0.300604	0.313286	0.284569	0.065565	0.154972	0.178399	0.380774	0.196651	0.262873	0.114782
G11	1125	High EtOH	0.180504	0.212852	0.391705	0.207928	0.215996	0.246799	0.369411	0.202927	0.308215	0.330896	0.290996	0.063307	0.152933	0.178935	0.404614	0.235855	0.263041	0.129816
G11	1126	High EtOH	0.186109	0.205183	0.393427	0.208543	0.23597	0.237355	0.340048	0.173223	0.315547	0.328422	0.297331	0.06178	0.172527	0.179496	0.385449	0.236095	0.275773	0.121826
G11	1127	High EtOH	0.180504	0.212852	0.391705	0.207928	0.248002	0.246799	0.366704	0.201817	0.308215	0.330896	0.305994	0.063307	0.152933	0.178935	0.337573	0.38199	0.263041	0.129816
G11	1148	High EtOH	0.187374	0.215423	0.237199	0.223254	0.254569	0.311126	0.715579	0.155941	0.316406	0.331028	0.334083	0.065321	0.151225	0.229246	0.394993	0.212608	0.275621	0.137401
G11	1149	High EtOH	0.187652	0.212852	0	0.207928	0.248002	0.299966	0.366704	0.186248	0.308215	0.330896	0.305994	0.063307	0.152933	0.403666	0.404614	0.353029	0.283772	0.129816
[truncated: 6,458 more rows]
