# Supplementary material for: Highly parallelized laboratory evolution of wine yeasts for enhanced metabolic phenotypes
Source: Mol Syst Biol. 2024 Aug 22;20(10):2. doi: 10.1038/s44320-024-00059-0 (PMC11450223; doi:10.1038/s44320-024-00059-0)
Supplement: Supplementary file 9 — Source data Fig. 7 [file 44320_2024_59_MOESM9_ESM.xlsx]

## Sheet: Readme
Here you find source data for the different panels of figure 7

## Sheet: Fig 7 A-B
	Density
	E3 (Parent)				E3 (17,32)				E11 (Parent)				E11 (21,4)
	1	2	3		1	2	3		1	2	3		1	2	3
0	1.085	1.084	1.0848		1.085	1.0848	1.0853		1.0852	1.0856	1.086		1.0854	1.086	1.0856
24	1.0848	1.085	1.085		1.083	1.0839	1.0841		1.0859	1.086	1.086		1.0844	1.0842	1.0839
48	1.0842	1.0823	1.0834		1.0807	1.0802	1.0807		1.0844	1.084	1.084		1.0779	1.0788	1.0791
64	1.0787	1.0793	1.0795		1.0765	1.0754	1.0765		1.0815	1.0812	1.0814		1.0695	1.0725	1.0745
88	1.074	1.074	1.074		1.07	1.067	1.0698		1.079	1.079	1.079		1.0589	1.0636	1.068
112	1.0702	1.0711	1.0717		1.0654	1.0619	1.0634		1.0772	1.0768	1.076		1.0519	1.056	1.059
136	1.0672	1.0684	1.0697		1.0591	1.0552	1.0557		1.0745	1.0731	1.0732		1.0452	1.049	1.058
160	1.0649	1.0661	1.0676		1.0558	1.0511	1.0534		1.0719	1.0708	1.0702		1.04	1.0443	1.0506
184	1.0641	1.065	1.0668		1.0514	1.0453	1.0443		1.0695	1.068	1.0674		1.036	1.0398	1.045
209	1.0629	1.0631	1.0652		1.0473	1.0435	1.0466		1.0678	1.066	1.0651		1.0346	1.0355	1.0414
233	1.0626	1.0621	1.0648		1.0449	1.0412	1.0443		1.0657	1.0637	1.0622		1.0328	1.0324	1.039
258	1.0621	1.0609	1.0635		1.0426	1.0392	1.0424		1.0647	1.0619	1.0605		1.031	1.0297	1.036
282	1.0616	1.0603	1.0625		1.0409	1.0377	1.0412		1.0637	1.0611	1.0594		1.0299	1.0277	1.035
	Residual Arginine
	E11 (Parent)		E11 (21,4)			E3 (Parent)		E3 (17,32)
0	24.7667	0	28.4707		0	23.8986	0	28.9328
	26.7071		29.3436			25.055		29.8922
	25.4402		28.9845			20.5575		30.4717
6	30.1064	6	30.6295		6	29.2263	6	30.1381
	28.2545		33.0527			29.0858		28.635
	31.6777		33.1662			30		28.1539
12	49.8932	12	31.3693		12	40.9582	12	28.9298
	49.7408		33.859			50.0218		32.7656
	47.4121		29.6751			43.2871		28.9971
24	33.5545	24	32.8429		24	36.2501	24	26.8881
	39.6607		24.9983			42.0031		28.178
	41.13		36.9283			37.4088		30.7767
48	2.78314	30	19.1986		48	2.43147	30	31.7035
	2.40709		19.7944			2.34181		37.4171
	2.34834		19.2228			2.19951		24.0001
		48	1.33049				48	0.808459
								1.98839
								1.28415

## Sheet: Fig 7C
			Residual sugar
		M3 (Parent)	5.49375
			8.55651
		M3 (2,35)	7.28576
			5.00745
			2.23564
		E2 (Parent)	3.89
			3.48
			4.45
		E2 (26,37)	2.54
			0.91
			0.96
		G11 (Parent)	1.29
			0.78
		G11 (23,22)	1.29
			0.71
			0.56
		E9 (0,7)	3.24
			0.99
			4.91
		E9 (Parent)	4.58
			2.99
			4.92
