# Supplementary material for: Highly parallelized laboratory evolution of wine yeasts for enhanced metabolic phenotypes
Source: Mol Syst Biol. 2024 Aug 22;20(10):2. doi: 10.1038/s44320-024-00059-0 (PMC11450223; doi:10.1038/s44320-024-00059-0)
Supplement: Supplementary file 10 — Figure Source Data [file 44320_2024_59_MOESM10_ESM.zip]

Archive with 9 entries (9 files):
- MSB-2024-12326_SourceDataForAppendixS2.xlsx
- MSB-2024-12326_SourceDataForAppendixS3.xlsx
- MSB-2024-12326_SourceDataForAppendixS4.xlsx
- MSB-2024-12326_SourceDataForAppendixS5.xlsx
- MSB-2024-12326_SourceDataForAppendixS6.xlsx
- MSB-2024-12326_SourceDataForeExpandedView4.xlsx
- MSB-2024-12326_SourceDataForExpandedView2.xlsx
- MSB-2024-12326_SourceDataForExpandedView3.xlsx
- MSB-2024-12326_SourceDataForExpandedView5.xlsx
