# Supplementary material for: Highly parallelized laboratory evolution of wine yeasts for enhanced metabolic phenotypes
Source: Mol Syst Biol. 2024 Aug 22;20(10):2. doi: 10.1038/s44320-024-00059-0 (PMC11450223; doi:10.1038/s44320-024-00059-0)
Supplement: Supplementary file 10 — Figure Source Data [file 44320_2024_59_MOESM10_ESM.zip › MSB-2024-12326_SourceDataForAppendixS4.xlsx]

## Sheet: Readme
Here you find source data for Appendix Figure S4

## Sheet: Data Fig AppS4
Plate	Row	Column			Phenotypes.GenerationTime	Average
0	0	5	35E2Iso1		-0.0199093	0.0149848
0	0	7	35E2Iso1		0.182897
0	0	29	35E2Iso1		0.0883028
0	0	31	35E2Iso1		0.0525286
0	1	4	35E2Iso1		-0.068254
0	1	5	35E2Iso1		0
0	1	6	35E2Iso1
0	1	7	35E2Iso1		0
0	1	28	35E2Iso1		0.0466332
0	1	29	35E2Iso1		0
0	1	30	35E2Iso1		0.0106534
0	1	31	35E2Iso1		0
0	2	5	35E2Iso1
0	2	7	35E2Iso1		0.000864321
0	2	29	35E2Iso1		0.055693
0	2	31	35E2Iso1		0.0184873
0	3	4	35E2Iso1		-0.0349743
0	3	5	35E2Iso1		0
0	3	6	35E2Iso1		0.0206247
0	3	7	35E2Iso1		0
0	3	28	35E2Iso1		-0.00939758
0	3	29	35E2Iso1		0
0	3	30	35E2Iso1		-0.0144847
0	3	31	35E2Iso1		0
0	4	17	35E2Iso10		-0.0205873	-0.0107888
0	4	19	35E2Iso10		-0.0608203
0	4	41	35E2Iso10		0.0136289
0	4	43	35E2Iso10		-0.024227
0	5	16	35E2Iso10		-0.0193826
0	5	17	35E2Iso10		0
0	5	18	35E2Iso10		-0.0354972
0	5	19	35E2Iso10		0
0	5	40	35E2Iso10		-0.0253199
0	5	41	35E2Iso10		0
0	5	42	35E2Iso10		-0.0246811
0	5	43	35E2Iso10		0
0	6	17	35E2Iso10		0.0227349
0	6	19	35E2Iso10		0.0173907
0	6	41	35E2Iso10		-0.0336105
0	6	43	35E2Iso10		0.0190978
0	7	16	35E2Iso10		-0.00487239
0	7	17	35E2Iso10		0
0	7	18	35E2Iso10		-0.00669905
0	7	19	35E2Iso10		0
0	7	40	35E2Iso10		-0.0413442
0	7	41	35E2Iso10		0
0	7	42	35E2Iso10		-0.0347412
0	7	43	35E2Iso10		0
0	4	21	35E2Iso11		-0.0229964	0.00995634
0	4	23	35E2Iso11		-0.00390032
0	4	45	35E2Iso11		-0.0438596
0	4	47	35E2Iso11
0	5	20	35E2Iso11		-0.0362058
0	5	21	35E2Iso11		0
0	5	22	35E2Iso11		0.0286095
0	5	23	35E2Iso11		0
0	5	44	35E2Iso11		0.0577627
0	5	45	35E2Iso11		0
0	5	46	35E2Iso11
0	5	47	35E2Iso11		0
0	6	21	35E2Iso11		0.0422819
0	6	23	35E2Iso11		0.0684422
0	6	45	35E2Iso11		0.0233142
0	6	47	35E2Iso11
0	7	20	35E2Iso11		-0.0195141
0	7	21	35E2Iso11		0
0	7	22	35E2Iso11		0.0256603
0	7	23	35E2Iso11		0
0	7	44	35E2Iso11		0.0354857
0	7	45	35E2Iso11		0
0	7	46	35E2Iso11		0.0540029
0	7	47	35E2Iso11		0
0	0	9	35E2Iso2			0.0103034
0	0	11	35E2Iso2
0	0	33	35E2Iso2		0.00252685
0	0	35	35E2Iso2		0.0327988
0	1	8	35E2Iso2		0.010829
0	1	9	35E2Iso2		0
0	1	10	35E2Iso2		0.037436
0	1	11	35E2Iso2		0
0	1	32	35E2Iso2		0.0238246
0	1	33	35E2Iso2		0
0	1	34	35E2Iso2		-0.0306716
0	1	35	35E2Iso2		0
0	2	9	35E2Iso2		0.0427961
0	2	11	35E2Iso2		0.0379957
0	2	33	35E2Iso2		0.0156317
0	2	35	35E2Iso2		-0.00385421
0	3	8	35E2Iso2		0.0444249
0	3	9	35E2Iso2		0
0	3	10	35E2Iso2		0.0208253
0	3	11	35E2Iso2		0
0	3	32	35E2Iso2		0.00800917
0	3	33	35E2Iso2		0
0	3	34	35E2Iso2		-0.0158967
0	3	35	35E2Iso2		0
0	0	13	35E2Iso3			0.000874498
0	0	15	35E2Iso3
0	0	37	35E2Iso3		0.00405253
0	0	39	35E2Iso3
0	1	12	35E2Iso3		-0.0147617
0	1	13	35E2Iso3		0
0	1	14	35E2Iso3		0.0357276
0	1	15	35E2Iso3		0
0	1	36	35E2Iso3		-0.0421654
0	1	37	35E2Iso3		0
0	1	38	35E2Iso3		0.0318272
0	1	39	35E2Iso3		0
0	2	13	35E2Iso3		0.0414693
0	2	15	35E2Iso3		0.0282197
0	2	37	35E2Iso3		-0.0242613
0	2	39	35E2Iso3		-0.00643934
0	3	12	35E2Iso3		0.00604193
0	3	13	35E2Iso3		0
0	3	14	35E2Iso3		0.0264142
0	3	15	35E2Iso3		0
0	3	36	35E2Iso3		-0.062617
0	3	37	35E2Iso3		0
0	3	38	35E2Iso3		-0.0051433
0	3	39	35E2Iso3		0
0	0	17	35E2Iso4			0.00454639
0	0	19	35E2Iso4
0	0	41	35E2Iso4
0	0	43	35E2Iso4
0	1	16	35E2Iso4		0.0423569
0	1	17	35E2Iso4		0
0	1	18	35E2Iso4		-0.00834087
0	1	19	35E2Iso4		0
0	1	40	35E2Iso4		0.0144572
0	1	41	35E2Iso4		0
0	1	42	35E2Iso4		0.00111543
0	1	43	35E2Iso4		0
0	2	17	35E2Iso4		0.0262605
0	2	19	35E2Iso4		0.0161165
0	2	41	35E2Iso4		-0.00355291
0	2	43	35E2Iso4		0.0196924
0	3	16	35E2Iso4		-0.0122067
0	3	17	35E2Iso4		0
0	3	18	35E2Iso4		-0.0312453
0	3	19	35E2Iso4		0
0	3	40	35E2Iso4		-0.000330483
0	3	41	35E2Iso4		0
0	3	42	35E2Iso4		0.0266052
0	3	43	35E2Iso4		0
0	0	21	35E2Iso5			0.0188686
0	0	23	35E2Iso5
0	0	45	35E2Iso5
0	0	47	35E2Iso5
0	1	20	35E2Iso5		0.0421786
0	1	21	35E2Iso5		0
0	1	22	35E2Iso5		0.0486038
0	1	23	35E2Iso5		0
0	1	44	35E2Iso5		0.0764026
0	1	45	35E2Iso5		0
0	1	46	35E2Iso5
0	1	47	35E2Iso5		0
0	2	21	35E2Iso5		-0.00344803
0	2	23	35E2Iso5		6.41653e-06
0	2	45	35E2Iso5		0.0828517
0	2	47	35E2Iso5		0.0985662
0	3	20	35E2Iso5		0.0516753
0	3	21	35E2Iso5		0
0	3	22	35E2Iso5		-0.0138506
0	3	23	35E2Iso5		0
0	3	44	35E2Iso5		0.0167422
0	3	45	35E2Iso5		0
0	3	46	35E2Iso5		-0.0412246
0	3	47	35E2Iso5		0
0	4	1	35E2Iso6			0.0105582
0	4	3	35E2Iso6
0	4	25	35E2Iso6		0.0258515
0	4	27	35E2Iso6		0.0103821
0	5	0	35E2Iso6
0	5	1	35E2Iso6		0
0	5	2	35E2Iso6		0.0765043
0	5	3	35E2Iso6		0
0	5	24	35E2Iso6		0.0490924
0	5	25	35E2Iso6		0
0	5	26	35E2Iso6		-0.0113459
0	5	27	35E2Iso6		0
0	6	1	35E2Iso6		-0.0447808
0	6	3	35E2Iso6		0.020545
0	6	25	35E2Iso6		0.00174391
0	6	27	35E2Iso6		0.00103489
0	7	0	35E2Iso6		0.0877083
0	7	1	35E2Iso6		0
0	7	2	35E2Iso6		0.015871
0	7	3	35E2Iso6		0
0	7	24	35E2Iso6		0.0157974
0	7	25	35E2Iso6		0
0	7	26	35E2Iso6		-0.026682
0	7	27	35E2Iso6		0
0	4	5	35E2Iso7		0.0820124	0.00429048
0	4	7	35E2Iso7		0.039659
0	4	29	35E2Iso7		-0.0178589
0	4	31	35E2Iso7		-0.00713481
0	5	4	35E2Iso7		-0.00341612
0	5	5	35E2Iso7		0
0	5	6	35E2Iso7		-0.0121728
0	5	7	35E2Iso7		0
0	5	28	35E2Iso7		0.00764358
0	5	29	35E2Iso7		0
0	5	30	35E2Iso7		0.0152896
0	5	31	35E2Iso7		0
0	6	5	35E2Iso7		-0.03351
0	6	7	35E2Iso7		-0.000557306
0	6	29	35E2Iso7		0.0370163
0	6	31	35E2Iso7		0.0266468
0	7	4	35E2Iso7		-0.0115404
0	7	5	35E2Iso7		0
0	7	6	35E2Iso7		-0.0314755
0	7	7	35E2Iso7		0
0	7	28	35E2Iso7		-0.0173439
0	7	29	35E2Iso7		0
0	7	30	35E2Iso7		0.0297136
0	7	31	35E2Iso7		0
0	4	9	35E2Iso8		0.0306627	0.00484882
0	4	11	35E2Iso8		0.0287158
0	4	33	35E2Iso8		0.0250156
0	4	35	35E2Iso8		-0.00808296
0	5	8	35E2Iso8		0.0276279
0	5	9	35E2Iso8		0
0	5	10	35E2Iso8		-0.00597386
0	5	11	35E2Iso8		0
0	5	32	35E2Iso8		0.00679008
0	5	33	35E2Iso8		0
0	5	34	35E2Iso8		0.0195775
0	5	35	35E2Iso8		0
0	6	9	35E2Iso8		-0.0184759
0	6	11	35E2Iso8		-0.0102272
0	6	33	35E2Iso8		-0.014069
0	6	35	35E2Iso8		-0.0169841
0	7	8	35E2Iso8		0.0236675
0	7	9	35E2Iso8		0
0	7	10	35E2Iso8		-0.00236973
0	7	11	35E2Iso8		0
0	7	32	35E2Iso8		0.019184
0	7	33	35E2Iso8		0
0	7	34	35E2Iso8		0.0113135
0	7	35	35E2Iso8		0
0	4	13	35E2Iso9		0.04595	0.00320766
0	4	15	35E2Iso9		0.00755006
0	4	37	35E2Iso9		0.00825574
0	4	39	35E2Iso9		0.0261809
0	5	12	35E2Iso9		-0.0103885
0	5	13	35E2Iso9		0
0	5	14	35E2Iso9		0.0234462
0	5	15	35E2Iso9		0
0	5	36	35E2Iso9		0.0136581
0	5	37	35E2Iso9		0
0	5	38	35E2Iso9		-0.0115905
0	5	39	35E2Iso9		0
0	6	13	35E2Iso9		-0.0198666
0	6	15	35E2Iso9		-0.00125151
0	6	37	35E2Iso9		-0.0180829
0	6	39	35E2Iso9		-0.0176636
0	7	12	35E2Iso9		0.0206098
0	7	13	35E2Iso9		0
0	7	14	35E2Iso9		0.0249333
0	7	15	35E2Iso9		0
0	7	36	35E2Iso9		-0.0168501
0	7	37	35E2Iso9		0
0	7	38	35E2Iso9		0.00209353
0	7	39	35E2Iso9		0
0	0	1	35E2Pop		0.0143925	0.00656821
0	0	3	35E2Pop
0	0	25	35E2Pop		0.09939
0	0	27	35E2Pop
0	1	0	35E2Pop		-0.0301059
0	1	1	35E2Pop		0
0	1	2	35E2Pop
0	1	3	35E2Pop		0
0	1	24	35E2Pop		-0.0110757
0	1	25	35E2Pop		0
0	1	26	35E2Pop		-0.0030081
0	1	27	35E2Pop		0
0	2	1	35E2Pop
0	2	3	35E2Pop		0.0585671
0	2	25	35E2Pop		-0.00802384
0	2	27	35E2Pop		-0.0276246
0	3	0	35E2Pop
0	3	1	35E2Pop		0
0	3	2	35E2Pop		0.0581269
0	3	3	35E2Pop		0
0	3	24	35E2Pop		0.00149953
0	3	25	35E2Pop		0
0	3	26	35E2Pop		-0.027342
0	3	27	35E2Pop		0
