# Supplementary material for: Highly parallelized laboratory evolution of wine yeasts for enhanced metabolic phenotypes
Source: Mol Syst Biol. 2024 Aug 22;20(10):2. doi: 10.1038/s44320-024-00059-0 (PMC11450223; doi:10.1038/s44320-024-00059-0)
Supplement: Supplementary file 10 — Figure Source Data [file 44320_2024_59_MOESM10_ESM.zip › MSB-2024-12326_SourceDataForAppendixS5.xlsx]

## Sheet: Readme
Here you find source data for Appendix figure S5

## Sheet: Data S5
densitat
		0	1	2	3	5	6	7
sample		0	1	2	3	5	6	7	9	12	14	15	17	19
D 4	CLOS (E2)	1103.8	1101.2	1099.1	1087.8	1055.2	1037.1	1030.1	1016.1	1005	999.4	997.2	993	991.2
D 5	Iso 3 (E2 26,37)	1103.1	1100.8	1095.8	1088.3	1054.1	1035.2	1027.8	1013.5	1001.8	995.9	993.5	988.7
D 6	Iso 10 (E2 26,37)	1103.3	1099.6	1095.5	1088.1	1055.8	1037.6	1030.7	1016.9	1005.2	999.5	997.2	993	991.1
		0	1	2	4	6	7	8	9	12	13	14	16	17	19															99.9
		0	24	48
D7	Iso 12 (E2 26.37)	1103.1	1103.2	1101.9	1076.2	1048.6	1037.5	1029.2	1022.8	1011	1008.2	1005.3	994.8	993.4	990.8
D8	CLOS (E2)	1103.1	1103.3	1101.6	1078.2	1052.3	1042.8	1034.4	1028.2	1017.7	1015.2	1012.4	1006.2	1000.7	997.5
