# Supplementary material for: Highly parallelized laboratory evolution of wine yeasts for enhanced metabolic phenotypes
Source: Mol Syst Biol. 2024 Aug 22;20(10):2. doi: 10.1038/s44320-024-00059-0 (PMC11450223; doi:10.1038/s44320-024-00059-0)
Supplement: Supplementary file 10 — Figure Source Data [file 44320_2024_59_MOESM10_ESM.zip › MSB-2024-12326_SourceDataForAppendixS6.xlsx]

## Sheet: Readme
Here you find source data for Appendix figure S6

## Sheet: W1W2
CHROM	POS	ANN	REF	ALT	FILTER	DP	STR	NLOD	TLOD	W1_E2_DNA_ZKDN230007260-1A.GT	W1_E2_DNA_ZKDN230007260-1A.AD	W1_E2_DNA_ZKDN230007260-1A.AF	W2_E2i3_DNA_ZKDN230007261-1A.GT	W2_E2i3_DNA_ZKDN230007261-1A.AD	W2_E2i3_DNA_ZKDN230007261-1A.AF
gi|290878045|emb|FN393060.2|	715635	T|synonymous_variant|LOW|EC1118_1B15_4533g|EC1118_1B15_4533g|transcript|CBK39348|protein_coding|1/1|c.1122G>A|p.Thr374Thr|1122/1638|1122/1638|374/545||,T|custom|MODIFIER|||CUSTOM&EC1118_PRJEA37863|2|||n.715635C>T||||||	C	T	PASS	193	NA	28.80	5.80	C/C	960	0.010	C/T	883	0.043
gi|290878045|emb|FN393060.2|	768513	T|synonymous_variant|LOW|EC1118_1B15_4808g|EC1118_1B15_4808g|transcript|CBK39372|protein_coding|1/1|c.3315C>T|p.Cys1105Cys|3315/3651|3315/3651|1105/1216||,T|custom|MODIFIER|||CUSTOM&EC1118_PRJEA37863|2|||n.768513C>T||||||	C	T	PASS	190	NA	27.39	5.39	C/C	910	0.011	C/T	933	0.041
gi|290771009|emb|FN393075.2|	224820	T|synonymous_variant|LOW|EC1118_1J11_1420g|EC1118_1J11_1420g|transcript|CAY80677|protein_coding|1/1|c.1626C>A|p.Ile542Ile|1626/1857|1626/1857|542/618||,T|custom|MODIFIER|||CUSTOM&EC1118_PRJEA37863|FN393075|||n.224820G>T||||||	G	T	PASS	169	NA	26.49	5.78	G/G	880	0.011	G/T	743	0.051
gi|290771009|emb|FN393075.2|	423613	A|missense_variant|MODERATE|EC1118_1J11_2531g|EC1118_1J11_2531g|transcript|CBK33728|protein_coding|1/1|c.3451G>A|p.Ala1151Thr|3451/6105|3451/6105|1151/2034||,A|custom|MODIFIER|||CUSTOM&EC1118_PRJEA37863|FN393075|||n.423613G>A||||||	G	A	PASS	135	NA	21.07	6.23	G/G	700	0.014	G/A	563	0.065
gi|259149882|emb|FN394217.1|	28220	A|upstream_gene_variant|MODIFIER|EC1118_1P2_0122g|EC1118_1P2_0122g|transcript|CAY86697|protein_coding||c.-90_-89delAA|||||89|,A|intergenic_region|MODIFIER|EC1118_1P2_0122g-EC1118_1P2_0133g|EC1118_1P2_0122g-EC1118_1P2_0133g|intergenic_region|EC1118_1P2_0122g-EC1118_1P2_0133g|||n.28221_28222delTT||||||,A|custom|MODIFIER|||CUSTOM&EC1118_PRJEA37863|P|||n.28221_28222delTT||||||	ATT	A	PASS	145	true	17.34	6.83	ATT/ATT	580	0.015	ATT/A	584	0.077
gi|259149882|emb|FN394217.1|	846194	C|missense_variant|MODERATE|EC1118_1P2_5160g|EC1118_1P2_5160g|transcript|CAY87131|protein_coding|1/1|c.873A>C|p.Lys291Asn|873/1731|873/1731|291/576||,C|custom|MODIFIER|||CUSTOM&EC1118_PRJEA37863|P|||n.846194A>C||||||	A	C	PASS	171	NA	24.15	5.56	A/A	810	0.012	A/C	843	0.045
gi|259149327|emb|FN394216.1|	620808	T|stop_gained|HIGH|EC1118_1O4_3829g|EC1118_1O4_3829g|transcript|CAY86454|protein_coding|1/1|c.281C>A|p.Ser94*|281/939|281/939|94/312||,T|upstream_gene_variant|MODIFIER|EC1118_1O4_3840g|EC1118_1O4_3840g|transcript|CAY86455|protein_coding||c.-513G>T|||||513|,T|custom|MODIFIER|||CUSTOM&EC1118_PRJEA37863|O|||n.620808G>T||||||	G	T	PASS	120	NA	15.56	6.04	G/G	520	0.018	G/T	633	0.059
gi|259149040|emb|FN393086.1|	19333	C|conservative_inframe_deletion|MODERATE|EC1118_1N9_0111g|EC1118_1N9_0111g|transcript|CAY82292|protein_coding|1/1|c.163_165delACT|p.Thr55del|165/942|163/942|55/313||,C|custom|MODIFIER|||CUSTOM&EC1118_PRJEA37863|FN393086|||n.19334_19336delAGT||||||	CAGT	C	PASS	190	NA	28.84	6.78	CAGT/CAGT	960	9.732e-03	CAGT/C	723	0.052
gi|259149040|emb|FN393086.1|	360886	AA|upstream_gene_variant|MODIFIER|EC1118_1N9_2278g|EC1118_1N9_2278g|transcript|CAY82473|protein_coding||c.-123C>T|||||123|,G|upstream_gene_variant|MODIFIER|EC1118_1N9_2278g|EC1118_1N9_2278g|transcript|CAY82473|protein_coding||c.-124delT|||||124|,AA|upstream_gene_variant|MODIFIER|EC1118_1N9_2300g|EC1118_1N9_2300g|transcript|CAY82475|protein_coding||c.-526G>A|||||526|,G|upstream_gene_variant|MODIFI…	GA	G,AA	PASS	77	NA	7.23,3.35	7.35,3.64	GA/GA	1912	0.037,0.097	GA/G/AA	2264	0,188;0,109
gi|259148440|emb|FN393082.1|	636095	A|stop_gained|HIGH|EC1118_1M3_3983g|EC1118_1M3_3983g|transcript|CAY82032|protein_coding|2/2|c.940C>T|p.Arg314*|940/1116|940/1116|314/371||,A|downstream_gene_variant|MODIFIER|EC1118_1M3_3972g|EC1118_1M3_3972g|transcript|CAY82031|protein_coding||c.*499G>A|||||499|,A|custom|MODIFIER|||CUSTOM&EC1118_PRJEA37863|FN393082|||n.636095G>A||||||	G	A	PASS	124	NA	20.98	6.46	G/G	700	0.014	G/A	493	0.074
gi|259148440|emb|FN393082.1|	642409	C|missense_variant|MODERATE|EC1118_1M3_4027g|EC1118_1M3_4027g|transcript|CAY82036|protein_coding|1/1|c.2428A>G|p.Arg810Gly|2428/2880|2428/2880|810/959||,C|custom|MODIFIER|||CUSTOM&EC1118_PRJEA37863|FN393082|||n.642409T>C||||||	T	C	PASS	134	NA	19.73	6.13	T/T	660	0.014	T/C	603	0.061
gi|259148152|emb|FN393080.1|	81379	C|missense_variant|MODERATE|EC1118_1L7_0595g|EC1118_1L7_0595g|transcript|CAY81445|protein_coding|1/1|c.415A>G|p.Asn139Asp|415/1083|415/1083|139/360||,C|custom|MODIFIER|||CUSTOM&EC1118_PRJEA37863|FN393080|||n.81379T>C||||||	T	C	PASS	102	NA	12.34	6.21	T/T	410	0.023	T/C	573	0.064
gi|259147931|emb|FN393078.1|	198043	A|stop_gained|HIGH|EC1118_1L10_1079g|EC1118_1L10_1079g|transcript|CAY81273|protein_coding|1/1|c.1189C>T|p.Arg397*|1189/1845|1189/1845|397/614||,A|custom|MODIFIER|||CUSTOM&EC1118_PRJEA37863|FN393078|||n.198043G>A||||||	G	A	PASS	151	NA	24.63	6.04	G/G	820	0.012	G/A	633	0.059
gi|259147625|emb|FN393077.1|	14669	T|missense_variant|MODERATE|EC1118_1K5_0034g|EC1118_1K5_0034g|transcript|CAY80879|protein_coding|1/1|c.1451C>T|p.Ala484Val|1451/1851|1451/1851|484/616||,T|custom|MODIFIER|||CUSTOM&EC1118_PRJEA37863|11|||n.14669C>T||||||	C	T	PASS	212	NA	33.92	5.39	C/C	1130	8.673e-03	C/T	933	0.041
gi|259147085|emb|FN393074.1|	258130	T|missense_variant|MODERATE|EC1118_1I12_1563g|EC1118_1I12_1563g|transcript|CAY80471|protein_coding|1/1|c.406G>A|p.Glu136Lys|406/2511|406/2511|136/836||,T|custom|MODIFIER|||CUSTOM&EC1118_PRJEA37863|9|||n.258130C>T||||||	C	T	PASS	167	NA	22.88	160.77	C/C	760	0.012	C/T	3746	0.552	NOT3
gi|259147085|emb|FN393074.1|	372186	A|downstream_gene_variant|MODIFIER|EC1118_1I12_2300g|EC1118_1I12_2300g|transcript|CAY80533|protein_coding||c.*142G>A|||||142|,A|intergenic_region|MODIFIER|EC1118_1I12_2300g-EC1118_1I12_2311g|EC1118_1I12_2300g-EC1118_1I12_2311g|intergenic_region|EC1118_1I12_2300g-EC1118_1I12_2311g|||n.372186G>A||||||,A|custom|MODIFIER|||CUSTOM&EC1118_PRJEA37863|9|||n.372186G>A||||||	G	A	PASS	207	NA	32.46	5.48	G/G	1080	8.958e-03	G/A	883	0.043
gi|259146254|emb|FN393070.1|	159190	T|missense_variant|MODERATE|EC1118_1G1_0969g|EC1118_1G1_0969g|transcript|CAY79587|protein_coding|1/1|c.869C>T|p.Ala290Val|869/1185|869/1185|290/394||,T|custom|MODIFIER|||CUSTOM&EC1118_PRJEA37863|7|||n.159190C>T||||||	C	T	PASS	148	NA	19.56	5.72	C/C	650	0.015	C/T	763	0.049
gi|259146254|emb|FN393070.1|	906416	G|missense_variant|MODERATE|EC1118_1G1_5567g|EC1118_1G1_5567g|transcript|CAY79982|protein_coding|1/1|c.1621A>G|p.Lys541Glu|1621/1842|1621/1842|541/613||,G|custom|MODIFIER|||CUSTOM&EC1118_PRJEA37863|7|||n.906416A>G||||||	A	G	PASS	146	NA	21.07	9.42	A/A	700	0.014	A/G	704	0.066
gi|259146254|emb|FN393070.1|	1029705	C|intergenic_region|MODIFIER|EC1118_1G1_6271g-EC1118_1G1_6293g|EC1118_1G1_6271g-EC1118_1G1_6293g|intergenic_region|EC1118_1G1_6271g-EC1118_1G1_6293g|||n.1029705T>C||||||,C|custom|MODIFIER|||CUSTOM&EC1118_PRJEA37863|7|||n.1029705T>C||||||	T	C	PASS	168	NA	28.89	23.56	T/T	960	0.010	T/C	629	0.137
gi|259146117|emb|FN393068.1|	78030	T|downstream_gene_variant|MODIFIER|EC1118_1F14_0419g|EC1118_1F14_0419g|transcript|CAY79411|protein_coding||c.*258_*259delAA|||||258|,TAAA|downstream_gene_variant|MODIFIER|EC1118_1F14_0419g|EC1118_1F14_0419g|transcript|CAY79411|protein_coding||c.*259_*260insA|||||260|,T|intergenic_region|MODIFIER|EC1118_1F14_0419g-EC1118_1F14_0430g|EC1118_1F14_0419g-EC1118_1F14_0430g|intergenic_region|EC1118_1F14_…	TAA	T,TAAA	PASS	128	true	16.81,-1.398e+00	5.58,4.83	TAA/TAA	4109	0.016,0.150	TAA/T/TAAA	4246	0,083;0,114
gi|259145824|emb|FN393067.1|	133605	GT|splice_region_variant&intron_variant|LOW|EC1118_1E8_0903g|EC1118_1E8_0903g|transcript|CAY79162|protein_coding|1/1|c.19+6_19+7delCAinsGT||||||,GT|downstream_gene_variant|MODIFIER|EC1118_1E8_0892g|EC1118_1E8_0892g|transcript|CAY79161|protein_coding||c.*217_*218delCAinsGT|||||217|,GT|downstream_gene_variant|MODIFIER|EC1118_1E8_0914g|EC1118_1E8_0914g|transcript|CAY79163|protein_coding||c.*521_*522…	CA	GT	PASS	162	NA	23.78	6.65	CA/CA	790	0.012	CA/GT	783	0.048
gi|259145824|emb|FN393067.1|	530664	T|missense_variant|MODERATE|EC1118_1E8_3367g|EC1118_1E8_3367g|transcript|CAY79374|protein_coding|1/1|c.440G>A|p.Gly147Asp|440/636|440/636|147/211||,T|downstream_gene_variant|MODIFIER|EC1118_1E8_3356g|EC1118_1E8_3356g|transcript|CAY79373|protein_coding||c.*271C>T|||||271|,T|custom|MODIFIER|||CUSTOM&EC1118_PRJEA37863|FN393067|||n.530664C>T||||||	C	T	PASS	155	NA	26.49	98.57	C/C	880	0.011	C/T	3130	0.489
gi|259145822|emb|FN393066.1|	1279	A|upstream_gene_variant|MODIFIER|EC1118_1E37_0001g|EC1118_1E37_0001g|transcript|CAY79084|protein_coding||c.-122G>A|||||122|,A|intergenic_region|MODIFIER|CHR_START-EC1118_1E37_0001g|CHR_START-EC1118_1E37_0001g|intergenic_region|CHR_START-EC1118_1E37_0001g|||n.1279G>A||||||,A|custom|MODIFIER|||CUSTOM&EC1118_PRJEA37863|FN393066|||n.1279G>A||||||	G	A	PASS	190	NA	34.82	5.87	G/G	1160	8.453e-03	G/A	703	0.053
gi|259145776|emb|FN393064.1|	38503	A|intergenic_region|MODIFIER|EC1118_1D22_0210g-EC1118_1D22_0232g|EC1118_1D22_0210g-EC1118_1D22_0232g|intergenic_region|EC1118_1D22_0210g-EC1118_1D22_0232g|||n.38503G>A||||||,A|custom|MODIFIER|||CUSTOM&EC1118_PRJEA37863|FN393064|||n.38503G>A||||||	G	A	PASS	184	NA	28.59	6.01	G/G	950	0.010	G/A	783	0.048
gi|259145041|emb|FN393063.1|	230938	T|upstream_gene_variant|MODIFIER|EC1118_1D0_snR63|EC1118_1D0_snR63|transcript|EFT00053504984|lincRNA||n.-315C>A|||||315|,T|downstream_gene_variant|MODIFIER|EC1118_1D0_1541g|EC1118_1D0_1541g|transcript|CAY78435|protein_coding||c.*261C>A|||||261|,T|intergenic_region|MODIFIER|EC1118_1D0_snR63-EC1118_1D0_1541g|EC1118_1D0_snR63-EC1118_1D0_1541g|intergenic_region|EC1118_1D0_snR63-EC1118_1D0_1541g|||n.2…	G	T	PASS	103	NA	12.75	6.56	G/G	481	0.032	G/T	463	0.078
gi|259144874|emb|FN393062.1|	121411	T|upstream_gene_variant|MODIFIER|EC1118_1C17_0837g|EC1118_1C17_0837g|transcript|CAY78213|protein_coding||c.-544G>A|||||544|,T|downstream_gene_variant|MODIFIER|EC1118_1C17_0848g|EC1118_1C17_0848g|transcript|CAY78214|protein_coding||c.*56G>A|||||56|,T|intergenic_region|MODIFIER|EC1118_1C17_0837g-EC1118_1C17_0848g|EC1118_1C17_0837g-EC1118_1C17_0848g|intergenic_region|EC1118_1C17_0837g-EC1118_1C17_08…	C	T	PASS	152	NA	21.67	5.82	C/C	720	0.013	C/T	723	0.052

## Sheet: W1W3
CHROM	POS	ANN	REF	ALT	FILTER	DP	STR	NLOD	TLOD	W1_E2_DNA_ZKDN230007260-1A.GT	W1_E2_DNA_ZKDN230007260-1A.AD	W1_E2_DNA_ZKDN230007260-1A.AF	W3_E2i10_DNA_ZKDN230007262-1A.GT	W3_E2i10_DNA_ZKDN230007262-1A.AD	W3_E2i10_DNA_ZKDN230007262-1A.AF
gi|290878045|emb|FN393060.2|	583193	A|missense_variant|MODERATE|EC1118_1B15_3598g|EC1118_1B15_3598g|transcript|CBK39268|protein_coding|1/1|c.346C>A|p.Leu116Ile|346/372|346/372|116/123||,A|downstream_gene_variant|MODIFIER|EC1118_1B15_3609g|EC1118_1B15_3609g|transcript|CBK39269|protein_coding||c.*231G>T|||||231|,A|custom|MODIFIER|||CUSTOM&EC1118_PRJEA37863|2|||n.583193C>A||||||	C	A	PASS	190	NA	27.39	5.38	C/C	910	0.011	C/A	943	0.04
gi|290771009|emb|FN393075.2|	336593	A|missense_variant|MODERATE|EC1118_1J11_2036g|EC1118_1J11_2036g|transcript|CAY80729|protein_coding|1/1|c.1219G>A|p.Val407Ile|1219/2469|1219/2469|407/822||,A|custom|MODIFIER|||CUSTOM&EC1118_PRJEA37863|FN393075|||n.336593G>A||||||	G	A	PASS	136	NA	14.45	5.62	G/G	480	0.02	G/A	813	0.046
gi|290771009|emb|FN393075.2|	387165	C|upstream_gene_variant|MODIFIER|EC1118_1J11_2300g|EC1118_1J11_2300g|transcript|CAY80697|protein_coding||c.-43A>G|||||43|,C|upstream_gene_variant|MODIFIER|EC1118_1J11_2311g|EC1118_1J11_2311g|transcript|CAY80753|protein_coding||c.-113T>C|||||113|,C|intergenic_region|MODIFIER|EC1118_1J11_2300g-EC1118_1J11_2311g|EC1118_1J11_2300g-EC1118_1J11_2311g|intergenic_region|EC1118_1J11_2300g-EC1118_1J11_2311…	T	C	PASS	163	NA	21.83	5.52	T/T	730	0.013	T/C	863	0.044
gi|290771009|emb|FN393075.2|	431515	TA|upstream_gene_variant|MODIFIER|EC1118_1J11_2586g|EC1118_1J11_2586g|transcript|CBK33733|protein_coding||c.-313_-312insA|||||312|,TA|downstream_gene_variant|MODIFIER|EC1118_1J11_2575g|EC1118_1J11_2575g|transcript|CBK33732|protein_coding||c.*559_*560insA|||||560|,TA|intergenic_region|MODIFIER|EC1118_1J11_2575g-EC1118_1J11_2586g|EC1118_1J11_2575g-EC1118_1J11_2586g|intergenic_region|EC1118_1J11_257…	T	TA	PASS	141	NA	15.46	6.32	T/T	601	0.031	T/TA	665	0.081
gi|259149882|emb|FN394217.1|	610553	AG|frameshift_variant|HIGH|EC1118_1P2_3510g|EC1118_1P2_3510g|transcript|CAY86989|protein_coding|1/1|c.130dupG|p.Glu44fs|131/1434|131/1434|44/477||INFO_REALIGN_3_PRIME,AG|custom|MODIFIER|||CUSTOM&EC1118_PRJEA37863|P|||n.610553_610554insG||||||	A	AG	PASS	158	true	23.15	50.74	A/A	770	0.012	A/AG	3928	0.418	ARP7
gi|259149327|emb|FN394216.1|	131887	T|missense_variant|MODERATE|EC1118_1O4_0815g|EC1118_1O4_0815g|transcript|CAY86201|protein_coding|1/1|c.859C>A|p.Pro287Thr|859/3093|859/3093|287/1030||,T|custom|MODIFIER|||CUSTOM&EC1118_PRJEA37863|O|||n.131887G>T||||||	G	T	PASS	194	NA	26.19	5.31	G/G	870	0.011	G/T	973	0.039
gi|259149327|emb|FN394216.1|	252235	T|stop_gained|HIGH|EC1118_1O4_1552g|EC1118_1O4_1552g|transcript|CAY86261|protein_coding|1/1|c.797C>A|p.Ser266*|797/1722|797/1722|266/573||,T|custom|MODIFIER|||CUSTOM&EC1118_PRJEA37863|O|||n.252235G>T||||||	G	T	PASS	155	NA	23.48	5.87	G/G	780	0.012	G/T	703	0.053
gi|259149327|emb|FN394216.1|	391236	A|missense_variant|MODERATE|EC1118_1O4_2410g|EC1118_1O4_2410g|transcript|CAY86330|protein_coding|1/1|c.961G>A|p.Asp321Asn|961/1461|961/1461|321/486||,A|custom|MODIFIER|||CUSTOM&EC1118_PRJEA37863|O|||n.391236G>A||||||	G	A	PASS	144	NA	22.27	6.07	G/G	740	0.013	G/A	623	0.06
gi|259149327|emb|FN394216.1|	1038933	G|missense_variant|MODERATE|EC1118_1O4_6414g|EC1118_1O4_6414g|transcript|CAY86666|protein_coding|1/1|c.1091T>G|p.Ile364Arg|1091/1872|1091/1872|364/623||,G|custom|MODIFIER|||CUSTOM&EC1118_PRJEA37863|O|||n.1038933T>G||||||	T	G	PASS	484	NA	73.14	10.33	T/T	2430	0.004025	T/G	21112	0.04
gi|259149040|emb|FN393086.1|	152484	A|upstream_gene_variant|MODIFIER|EC1118_1N9_0892g|EC1118_1N9_0892g|transcript|CAY82358|protein_coding||c.-205delG|||||205|,A|downstream_gene_variant|MODIFIER|EC1118_1N9_0903g|EC1118_1N9_0903g|transcript|CAY82359|protein_coding||c.*96delG|||||96|,A|intergenic_region|MODIFIER|EC1118_1N9_0892g-EC1118_1N9_0903g|EC1118_1N9_0892g-EC1118_1N9_0903g|intergenic_region|EC1118_1N9_0892g-EC1118_1N9_0903g|||n.…	AC	A	PASS	139	NA	18.21	9.93	AC|AC	691	0.027	AC|A	508	0.142
gi|259149040|emb|FN393086.1|	152487	C|upstream_gene_variant|MODIFIER|EC1118_1N9_0892g|EC1118_1N9_0892g|transcript|CAY82358|protein_coding||c.-207T>G|||||207|,C|downstream_gene_variant|MODIFIER|EC1118_1N9_0903g|EC1118_1N9_0903g|transcript|CAY82359|protein_coding||c.*94T>G|||||94|,C|intergenic_region|MODIFIER|EC1118_1N9_0892g-EC1118_1N9_0903g|EC1118_1N9_0892g-EC1118_1N9_0903g|intergenic_region|EC1118_1N9_0892g-EC1118_1N9_0903g|||n.15…	A	C	PASS	131	NA	18.21	9.94	A|A	691	0.027	A|C	508	0.143
gi|259149040|emb|FN393086.1|	289089	A|missense_variant|MODERATE|EC1118_1N9_1761g|EC1118_1N9_1761g|transcript|CAY82428|protein_coding|1/1|c.904G>T|p.Gly302Cys|904/1101|904/1101|302/366||,A|upstream_gene_variant|MODIFIER|EC1118_1N9_1739g|EC1118_1N9_1739g|transcript|CAY82426|protein_coding||c.-542G>T|||||542|,A|downstream_gene_variant|MODIFIER|EC1118_1N9_1750g|EC1118_1N9_1750g|transcript|CAY82427|protein_coding||c.*508C>A|||||508|,A|c…	C	A	PASS	141	NA	20.47	5.94	C/C	680	0.014	C/A	673	0.055
gi|259149040|emb|FN393086.1|	527211	A|missense_variant|MODERATE|EC1118_1N9_3334g|EC1118_1N9_3334g|transcript|CAY82562|protein_coding|1/1|c.334G>A|p.Ala112Thr|334/1371|334/1371|112/456||,A|custom|MODIFIER|||CUSTOM&EC1118_PRJEA37863|FN393086|||n.527211G>A||||||	G	A	PASS	169	NA	23.78	5.59	G/G	790	0.012	G/A	823	0.046
gi|259148440|emb|FN393082.1|	349346	A|frameshift_variant|HIGH|EC1118_1M3_2146g|EC1118_1M3_2146g|transcript|CAY81871|protein_coding|1/1|c.479delT|p.Leu160fs|479/615|479/615|160/204||INFO_REALIGN_3_PRIME,A|downstream_gene_variant|MODIFIER|EC1118_1M3_2168g|EC1118_1M3_2168g|transcript|CAY81872|protein_coding||c.*282delA|||||282|,A|custom|MODIFIER|||CUSTOM&EC1118_PRJEA37863|FN393082|||n.349347delT||||||	AT	A	PASS	91	true	10.51	9.85	AT/AT	350	0.026	AT/A	426	0.139
gi|259148440|emb|FN393082.1|	519168	A|downstream_gene_variant|MODIFIER|EC1118_1M3_3191g|EC1118_1M3_3191g|transcript|CAY81962|protein_coding||c.*333G>A|||||333|,A|downstream_gene_variant|MODIFIER|EC1118_1M3_3202g|EC1118_1M3_3202g|transcript|CAY81963|protein_coding||c.*220C>T|||||220|,A|intergenic_region|MODIFIER|EC1118_1M3_3191g-EC1118_1M3_3202g|EC1118_1M3_3191g-EC1118_1M3_3202g|intergenic_region|EC1118_1M3_3191g-EC1118_1M3_3202g|||…	G	A	PASS	120	NA	18.96	6.26	G/G	630	0.015	G/A	533	0.069
gi|259148440|emb|FN393082.1|	570506	C|synonymous_variant|LOW|EC1118_1M3_3554g|EC1118_1M3_3554g|transcript|CAY81995|protein_coding|1/1|c.315A>G|p.Glu105Glu|315/1521|315/1521|105/506||,C|custom|MODIFIER|||CUSTOM&EC1118_PRJEA37863|FN393082|||n.570506T>C||||||	T	C	PASS	41	NA	2.44	12.9	T/T	362	0.075	T/C	3	0.8
gi|259148440|emb|FN393082.1|	640354	A|missense_variant|MODERATE|EC1118_1M3_4016g|EC1118_1M3_4016g|transcript|CAY82035|protein_coding|1/1|c.1042G>T|p.Asp348Tyr|1042/1263|1042/1263|348/420||,A|custom|MODIFIER|||CUSTOM&EC1118_PRJEA37863|FN393082|||n.640354C>A||||||	C	A	PASS	133	NA	21.07	6.15	C/C	700	0.014	C/A	593	0.062
gi|259148440|emb|FN393082.1|	773133	A|missense_variant|MODERATE|EC1118_1M3_4753g|EC1118_1M3_4753g|transcript|CAY82100|protein_coding|1/1|c.791A>T|p.Asp264Val|791/1335|791/1335|264/444||,A|custom|MODIFIER|||CUSTOM&EC1118_PRJEA37863|FN393082|||n.773133T>A||||||	T	A	PASS	167	NA	26.74	5.45	T/T	890	0.011	T/A	723	0.052
gi|259148152|emb|FN393080.1|	24904	T|upstream_gene_variant|MODIFIER|EC1118_1L7_0199g|EC1118_1L7_0199g|transcript|CAY81417|protein_coding||c.-252_-251delGA|||||251|,T|intergenic_region|MODIFIER|EC1118_1L7_0199g-EC1118_1L7_0221g|EC1118_1L7_0199g-EC1118_1L7_0221g|intergenic_region|EC1118_1L7_0199g-EC1118_1L7_0221g|||n.24905_24906delTC||||||,T|custom|MODIFIER|||CUSTOM&EC1118_PRJEA37863|FN393080|||n.24905_24906delTC||||||	TTC	T	PASS	89	NA	6.63	5.78	TTC/TTC	301	0.057	TTC/T	335	0.147
gi|259148152|emb|FN393080.1|	50555	ATAT|upstream_gene_variant|MODIFIER|EC1118_1L7_0353g|EC1118_1L7_0353g|transcript|CAY81426|protein_coding||c.-84_-83insATA|||||84|,ATAT|intergenic_region|MODIFIER|EC1118_1L7_0353g-EC1118_1L7_0375g|EC1118_1L7_0353g-EC1118_1L7_0375g|intergenic_region|EC1118_1L7_0353g-EC1118_1L7_0375g|||n.50555_50556insTAT||||||,ATAT|custom|MODIFIER|||CUSTOM&EC1118_PRJEA37863|FN393080|||n.50555_50556insTAT||||||	A	ATAT	PASS	87	NA	9.63	6.05	A/A	320	0.028	A/ATAT	396	0.147
gi|259148152|emb|FN393080.1|	238889	A|missense_variant|MODERATE|EC1118_1L7_1651g|EC1118_1L7_1651g|transcript|CAY81534|protein_coding|1/1|c.3848C>T|p.Ala1283Val|3848/5703|3848/5703|1283/1900||,A|custom|MODIFIER|||CUSTOM&EC1118_PRJEA37863|FN393080|||n.238889G>A||||||	G	A	PASS	158	NA	22.83	125.6	G/G	760	0.013	G/A	4436	0.451	STT4
gi|259148148|emb|FN393079.1|	1058	C|upstream_gene_variant|MODIFIER|EC1118_1L32_0012g|EC1118_1L32_0012g|transcript|CAY81397|protein_coding||c.-554T>C|||||554|,C|intergenic_region|MODIFIER|CHR_START-EC1118_1L32_0012g|CHR_START-EC1118_1L32_0012g|intergenic_region|CHR_START-EC1118_1L32_0012g|||n.1058T>C||||||,C|custom|MODIFIER|||CUSTOM&EC1118_PRJEA37863|FN393079|||n.1058T>C||||||	T	C	PASS	31	NA	4.52	9.52	T|T	150	0.059	T|C	133	0.222
gi|259148148|emb|FN393079.1|	1072	A|upstream_gene_variant|MODIFIER|EC1118_1L32_0012g|EC1118_1L32_0012g|transcript|CAY81397|protein_coding||c.-540C>A|||||540|,A|intergenic_region|MODIFIER|CHR_START-EC1118_1L32_0012g|CHR_START-EC1118_1L32_0012g|intergenic_region|CHR_START-EC1118_1L32_0012g|||n.1072C>A||||||,A|custom|MODIFIER|||CUSTOM&EC1118_PRJEA37863|FN393079|||n.1072C>A||||||	C	A	PASS	30	NA	4.52	9.64	C|C	150	0.059	C|A	123	0.235
gi|259147931|emb|FN393078.1|	73246	A|missense_variant|MODERATE|EC1118_1L10_0397g|EC1118_1L10_0397g|transcript|CAY81212|protein_coding|1/1|c.721G>A|p.Ala241Thr|721/2727|721/2727|241/908||,A|custom|MODIFIER|||CUSTOM&EC1118_PRJEA37863|FN393078|||n.73246G>A||||||	G	A	PASS	181	NA	22.87	5.31	G/G	760	0.013	G/A	973	0.039
gi|259147931|emb|FN393078.1|	136814	A|missense_variant|MODERATE|EC1118_1L10_0705g|EC1118_1L10_0705g|transcript|CAY81239|protein_coding|1/1|c.1910C>T|p.Ser637Leu|1910/2589|1910/2589|637/862||,A|custom|MODIFIER|||CUSTOM&EC1118_PRJEA37863|FN393078|||n.136814G>A||||||	G	A	PASS	189	NA	27.04	5.46	G/G	900	0.011	G/A	893	0.042
gi|259147931|emb|FN393078.1|	331267	T|missense_variant|MODERATE|EC1118_1L10_1871g|EC1118_1L10_1871g|transcript|CAY81343|protein_coding|1/1|c.11533G>A|p.Val3845Ile|11533/14733|11533/14733|3845/4910||,T|custom|MODIFIER|||CUSTOM&EC1118_PRJEA37863|FN393078|||n.331267C>T||||||	C	T	PASS	129	NA	16.55	6	C/C	550	0.017	C/T	643	0.058
gi|259147520|emb|FN393076.1|	46865	T|missense_variant|MODERATE|EC1118_1J19_0342g|EC1118_1J19_0342g|transcript|CAY80801|protein_coding|1/1|c.1972G>T|p.Asp658Tyr|1972/2865|1972/2865|658/954||,T|custom|MODIFIER|||CUSTOM&EC1118_PRJEA37863|FN393076|||n.46865G>T||||||	G	T	PASS	194	NA	26.3	5.72	G/G	880	0.011	G/T	984	0.046
gi|259147520|emb|FN393076.1|	162280	T|missense_variant|MODERATE|EC1118_1J19_1035g|EC1118_1J19_1035g|transcript|CAY80863|protein_coding|1/1|c.664C>T|p.Pro222Ser|664/1077|664/1077|222/358||,T|custom|MODIFIER|||CUSTOM&EC1118_PRJEA37863|FN393076|||n.162280C>T||||||	C	T	PASS	231	NA	35.17	5.53	C/C	1170	0.008318	C/T	1033	0.037
gi|259147085|emb|FN393074.1|	258130	T|missense_variant|MODERATE|EC1118_1I12_1563g|EC1118_1I12_1563g|transcript|CAY80471|protein_coding|1/1|c.406G>A|p.Glu136Lys|406/2511|406/2511|136/836||,T|custom|MODIFIER|||CUSTOM&EC1118_PRJEA37863|9|||n.258130C>T||||||	C	T	PASS	186	NA	22.88	153.1	C/C	760	0.012	C/T	5644	0.442	NOT3
gi|259146797|emb|FN393071.1|	262151	T|missense_variant|MODERATE|EC1118_1H13_1673g|EC1118_1H13_1673g|transcript|CAY80198|protein_coding|1/1|c.593G>T|p.Trp198Leu|593/1716|593/1716|198/571||,T|custom|MODIFIER|||CUSTOM&EC1118_PRJEA37863|FN393071|||n.262151G>T||||||	G	T	PASS	180	NA	26.82	5.6	G/G	900	0.011	G/T	793	0.047
gi|259146254|emb|FN393070.1|	69765	A|upstream_gene_variant|MODIFIER|EC1118_1G1_0430g|EC1118_1G1_0430g|transcript|CAY79543|protein_coding||c.-276_-275delTC|||||276|,A|downstream_gene_variant|MODIFIER|EC1118_1G1_0419g|EC1118_1G1_0419g|transcript|CAY79542|protein_coding||c.*68_*69delTC|||||68|,A|intergenic_region|MODIFIER|EC1118_1G1_0419g-EC1118_1G1_0430g|EC1118_1G1_0419g-EC1118_1G1_0430g|intergenic_region|EC1118_1G1_0419g-EC1118_1G1…	ATC	A	PASS	164	NA	20.04	5.45	ATC/ATC	670	0.014	ATC/A	713	0.052
gi|259146254|emb|FN393070.1|	529476	T|upstream_gene_variant|MODIFIER|EC1118_1G1_tD(GUC)G1|EC1118_1G1_tD(GUC)G1|transcript|EFT00053505061|protein_coding||c.-273C>T|||||273|WARNING_TRANSCRIPT_NO_START_CODON,T|downstream_gene_variant|MODIFIER|EC1118_1G1_3246g|EC1118_1G1_3246g|transcript|CAY79783|protein_coding||c.*418C>T|||||418|,T|downstream_gene_variant|MODIFIER|EC1118_1G1_3257g|EC1118_1G1_3257g|transcript|CAY79784|protein_coding||c…	C	T	PASS	115	NA	11.74	5.89	C/C	390	0.024	C/T	693	0.054
gi|259146254|emb|FN393070.1|	578963	AT|upstream_gene_variant|MODIFIER|EC1118_1G1_3620g|EC1118_1G1_3620g|transcript|CAY79815|protein_coding||c.-419_-418insT|||||418|,AT|downstream_gene_variant|MODIFIER|EC1118_1G1_3609g|EC1118_1G1_3609g|transcript|CAY79814|protein_coding||c.*376_*377insT|||||377|,AT|intergenic_region|MODIFIER|EC1118_1G1_3609g-EC1118_1G1_3620g|EC1118_1G1_3609g-EC1118_1G1_3620g|intergenic_region|EC1118_1G1_3609g-EC1118…	A	AT	PASS	90	NA	8.62	9.61	A/A	311	0.032	A/AT	419	0.162
gi|259146254|emb|FN393070.1|	624852	G|synonymous_variant|LOW|EC1118_1G1_3939g|EC1118_1G1_3939g|transcript|CAY79843|protein_coding|1/1|c.1827G>C|p.Ser609Ser|1827/1956|1827/1956|609/651||,G|downstream_gene_variant|MODIFIER|EC1118_1G1_3928g|EC1118_1G1_3928g|transcript|CAY79842|protein_coding||c.*365C>G|||||365|,G|custom|MODIFIER|||CUSTOM&EC1118_PRJEA37863|7|||n.624852C>G||||||	C	G	PASS	87	NA	9.89	6.6	C/C	330	0.027	C/G	453	0.08
gi|259146254|emb|FN393070.1|	811275	AT|upstream_gene_variant|MODIFIER|EC1118_1G1_5017g|EC1118_1G1_5017g|transcript|CAY79938|protein_coding||c.-113_-112insA|||||113|,AT|downstream_gene_variant|MODIFIER|EC1118_1G1_5039g|EC1118_1G1_5039g|transcript|CAY79939|protein_coding||c.*290_*291insA|||||290|,AT|intergenic_region|MODIFIER|EC1118_1G1_5017g-EC1118_1G1_5039g|EC1118_1G1_5017g-EC1118_1G1_5039g|intergenic_region|EC1118_1G1_5017g-EC1118…	A	AT	PASS	75	true	9.73	5.68	A/A	351	0.029	A/AT	228	0.249
gi|259146254|emb|FN393070.1|	1042404	G|downstream_gene_variant|MODIFIER|EC1118_1G1_6348g|EC1118_1G1_6348g|transcript|CAY80051|protein_coding||c.*546A>G|||||546|,G|downstream_gene_variant|MODIFIER|EC1118_1G1_6359g|EC1118_1G1_6359g|transcript|CAY80052|protein_coding||c.*375T>C|||||375|,G|intergenic_region|MODIFIER|EC1118_1G1_6348g-EC1118_1G1_6359g|EC1118_1G1_6348g-EC1118_1G1_6359g|intergenic_region|EC1118_1G1_6348g-EC1118_1G1_6359g|||…	A	G	PASS	384	NA	54.69	9.19	A/A	1820	0.005226	A/G	1665	0.034
gi|259146117|emb|FN393068.1|	173194	T|missense_variant|MODERATE|EC1118_1F14_0969g|EC1118_1F14_0969g|transcript|CAY79456|protein_coding|1/1|c.539C>T|p.Ala180Val|539/1062|539/1062|180/353||,T|custom|MODIFIER|||CUSTOM&EC1118_PRJEA37863|FN393068|||n.173194C>T||||||	C	T	PASS	190	NA	26.74	5.44	C/C	890	0.011	C/T	903	0.042
gi|259145824|emb|FN393067.1|	2409	C|missense_variant|MODERATE|EC1118_1E8_0012g|EC1118_1E8_0012g|transcript|CAY79086|protein_coding|1/1|c.241T>C|p.Cys81Arg|241/291|241/291|81/96||,C|upstream_gene_variant|MODIFIER|EC1118_1E8_0001g|EC1118_1E8_0001g|transcript|CAY79085|protein_coding||c.-555A>G|||||555|,C|custom|MODIFIER|||CUSTOM&EC1118_PRJEA37863|FN393067|||n.2409T>C||||||	T	C	PASS	37	NA	4.21	16.4	T/T	140	0.063	T/C	176	0.28
gi|259145824|emb|FN393067.1|	276604	A|missense_variant|MODERATE|EC1118_1E8_1827g|EC1118_1E8_1827g|transcript|CAY79241|protein_coding|1/1|c.218G>A|p.Arg73His|218/1764|218/1764|73/587||,A|custom|MODIFIER|||CUSTOM&EC1118_PRJEA37863|FN393067|||n.276604G>A||||||	G	A	PASS	175	NA	28.55	5.86	G/G	950	0.01	G/A	703	0.053
gi|259145824|emb|FN393067.1|	530664	T|missense_variant|MODERATE|EC1118_1E8_3367g|EC1118_1E8_3367g|transcript|CAY79374|protein_coding|1/1|c.440G>A|p.Gly147Asp|440/636|440/636|147/211||,T|downstream_gene_variant|MODIFIER|EC1118_1E8_3356g|EC1118_1E8_3356g|transcript|CAY79373|protein_coding||c.*271C>T|||||271|,T|custom|MODIFIER|||CUSTOM&EC1118_PRJEA37863|FN393067|||n.530664C>T||||||	C	T	PASS	205	NA	26.49	191.5	C/C	880	0.011	C/T	5456	0.507	FAU1
gi|259145041|emb|FN393063.1|	704362	T|synonymous_variant|LOW|EC1118_1D0_4445g|EC1118_1D0_4445g|transcript|CAY78683|protein_coding|1/1|c.621C>T|p.Ile207Ile|621/4482|621/4482|207/1493||,T|custom|MODIFIER|||CUSTOM&EC1118_PRJEA37863|FN393063|||n.704362C>T||||||	C	T	PASS	58	NA	5.67	6.72	C/C	190	0.047	C/T	333	0.105
gi|259145041|emb|FN393063.1|	855492	T|intergenic_region|MODIFIER|EC1118_1D0_5391g-EC1118_1D0_tG(GCC)D2|EC1118_1D0_5391g-EC1118_1D0_tG(GCC)D2|intergenic_region|EC1118_1D0_5391g-EC1118_1D0_tG(GCC)D2|||n.855492G>T||||||,T|custom|MODIFIER|||CUSTOM&EC1118_PRJEA37863|FN393063|||n.855492G>T||||||	G	T	PASS	52	NA	6.32	7.49	G/G	210	0.043	G/T	254	0.147
gi|259144874|emb|FN393062.1|	11822	A|upstream_gene_variant|MODIFIER|EC1118_1C17_0078g|EC1118_1C17_0078g|transcript|CAY78147|protein_coding||c.-39G>T|||||39|,A|downstream_gene_variant|MODIFIER|EC1118_1C17_0089g|EC1118_1C17_0089g|transcript|CAY78148|protein_coding||c.*95C>A|||||95|,A|downstream_gene_variant|MODIFIER|EC1118_1C17_0100g|EC1118_1C17_0100g|transcript|CAY78149|protein_coding||c.*12G>T|||||12|,A|intergenic_region|MODIFIER|…	C	A	PASS	242	NA	37.49	5.44	C/C	1250	0.007886	C/A	1093	0.035

## Sheet: W4W5
CHROM	POS	ANN	REF	ALT	FILTER	DP	STR	NLOD	TLOD	W4_T3_DNA_ZKDN230007263-1A.GT	W4_T3_DNA_ZKDN230007263-1A.AD	W4_T3_DNA_ZKDN230007263-1A.AF	W5_T3_DNA_ZKDN230007264-1A.GT	W5_T3_DNA_ZKDN230007264-1A.AD	W5_T3_DNA_ZKDN230007264-1A.AF
gi|290770991|emb|FN393083.2|	122964	A|upstream_gene_variant|MODIFIER|EC1118_1N18_0793g|EC1118_1N18_0793g|transcript|CAY82229|protein_coding||c.-41delC|||||41|,A|downstream_gene_variant|MODIFIER|EC1118_1N18_0804g|EC1118_1N18_0804g|transcript|CAY82230|protein_coding||c.*495delG|||||495|,A|intergenic_region|MODIFIER|EC1118_1N18_0782g-EC1118_1N18_0793g|EC1118_1N18_0782g-EC1118_1N18_0793g|intergenic_region|EC1118_1N18_0782g-EC1118_1N18_…	AC	A	PASS	137	true	17.27	9.73	AC/AC	601	0.017	AC/A	578	0.132
gi|259149882|emb|FN394217.1|	204696	T|synonymous_variant|LOW|EC1118_1P2_1178g|EC1118_1P2_1178g|transcript|CAY86788|protein_coding|1/1|c.330G>A|p.Ser110Ser|330/1203|330/1203|110/400||,T|custom|MODIFIER|||CUSTOM&EC1118_PRJEA37863|P|||n.204696C>T||||||	C	T	PASS	121	NA	17.46	6.26	C/C	580	0.016	C/T	553	0.066
gi|259149882|emb|FN394217.1|	371977	C|synonymous_variant|LOW|EC1118_1P2_2179g|EC1118_1P2_2179g|transcript|CAY86877|protein_coding|1/1|c.303G>C|p.Ser101Ser|303/2535|303/2535|101/844||,C|custom|MODIFIER|||CUSTOM&EC1118_PRJEA37863|P|||n.371977G>C||||||	G	C	PASS	179	NA	22.48	26.57	G/G	750	0.013	G/C	8910	0.109
gi|259149327|emb|FN394216.1|	95961	A|downstream_gene_variant|MODIFIER|EC1118_1O4_0584g|EC1118_1O4_0584g|transcript|CAY86181|protein_coding||c.*167_*211delTAATAATAATAATAATAATAATAATAATAATAATAATAGTAGTAG|||||167|,A|downstream_gene_variant|MODIFIER|EC1118_1O4_tG(UCC)O|EC1118_1O4_tG(UCC)O|transcript|EFT00053505279|protein_coding||c.*180_*224delCTACTACTATTATTATTATTATTATTATTATTATTATTATTATTA|||||224|WARNING_TRANSCRIPT_NO_START_CODON,A|inte…	ATAATAATAATAATAATAATAATAATAATAATAATAATAGTAGTAG	A	PASS	102	NA	6.66	5.52	ATAATAATAATAATAATAATAATAATAATAATAATAATAGTAGTAG/ATAATAATAATAATAATAATAATAATAATAATAATAATAGTAGTAG	230	0.032	ATAATAATAATAATAATAATAATAATAATAATAATAATAGTAGTAG/A	323	0.105
gi|259149327|emb|FN394216.1|	409451	G|upstream_gene_variant|MODIFIER|EC1118_1O4_2531g|EC1118_1O4_2531g|transcript|CAY86340|protein_coding||c.-305_-304delTT|||||304|,G|downstream_gene_variant|MODIFIER|EC1118_1O4_2542g|EC1118_1O4_2542g|transcript|CAY86341|protein_coding||c.*249_*250delAA|||||249|,G|downstream_gene_variant|MODIFIER|EC1118_1O4_2553g|EC1118_1O4_2553g|transcript|CAY86342|protein_coding||c.*87_*88delTT|||||88|,G|intergeni…	GAA	G	PASS	46	true	4.25	6.09	GAA/GAA	150	0.052	GAA/G	73	0.329
gi|259149327|emb|FN394216.1|	852724	T|upstream_gene_variant|MODIFIER|EC1118_1O4_5380g|EC1118_1O4_5380g|transcript|CAY86581|protein_coding||c.-80G>T|||||80|,T|upstream_gene_variant|MODIFIER|EC1118_1O4_5391g|EC1118_1O4_5391g|transcript|CAY86582|protein_coding||c.-214G>T|||||214|,T|downstream_gene_variant|MODIFIER|EC1118_1O4_5369g|EC1118_1O4_5369g|transcript|CAY86580|protein_coding||c.*413G>T|||||413|,T|intergenic_region|MODIFIER|EC11…	G	T	PASS	54	NA	6.48	7.42	G/G	241	0.043	G/T	215	0.192
gi|259149040|emb|FN393086.1|	424969	C|missense_variant|MODERATE|EC1118_1N9_2707g|EC1118_1N9_2707g|transcript|CAY82509|protein_coding|1/1|c.1768A>G|p.Thr590Ala|1768/1929|1768/1929|590/642||,C|custom|MODIFIER|||CUSTOM&EC1118_PRJEA37863|FN393086|||n.424969T>C||||||	T	C	PASS	100	NA	15.05	6.60	T/T	500	0.019	T/C	453	0.08
gi|259148152|emb|FN393080.1|	168079	T|upstream_gene_variant|MODIFIER|EC1118_1L7_1123g|EC1118_1L7_1123g|transcript|CAY81492|protein_coding||c.-345G>A|||||345|,T|upstream_gene_variant|MODIFIER|EC1118_1L7_1134g|EC1118_1L7_1134g|transcript|CAY81493|protein_coding||c.-328C>T|||||328|,T|intergenic_region|MODIFIER|EC1118_1L7_1123g-EC1118_1L7_1134g|EC1118_1L7_1123g-EC1118_1L7_1134g|intergenic_region|EC1118_1L7_1123g-EC1118_1L7_1134g|||n.16…	C	T	PASS	102	NA	12.29	6.21	C/C	410	0.023	C/T	553	0.066
gi|259147625|emb|FN393077.1|	455425	T|downstream_gene_variant|MODIFIER|EC1118_1K5_2707g|EC1118_1K5_2707g|transcript|CAY81094|protein_coding||c.*327delA|||||327|,T|downstream_gene_variant|MODIFIER|EC1118_1K5_2718g|EC1118_1K5_2718g|transcript|CAY81095|protein_coding||c.*96delT|||||96|,T|intergenic_region|MODIFIER|EC1118_1K5_2707g-EC1118_1K5_2718g|EC1118_1K5_2707g-EC1118_1K5_2718g|intergenic_region|EC1118_1K5_2707g-EC1118_1K5_2718g|||…	TA	T	PASS	84	true	6.19	6.25	TA/TA	291	0.060	TA/T	425	0.121
gi|259147520|emb|FN393076.1|	76904	G|missense_variant|MODERATE|EC1118_1J19_0496g|EC1118_1J19_0496g|transcript|CAY80815|protein_coding|1/1|c.25T>C|p.Ser9Pro|25/609|25/609|9/202||,G|custom|MODIFIER|||CUSTOM&EC1118_PRJEA37863|FN393076|||n.76904A>G||||||	A	G	PASS	127	NA	17.46	6.04	A/A	580	0.017	A/G	633	0.059
gi|259147085|emb|FN393074.1|	225618	T|intergenic_region|MODIFIER|EC1118_1I12_tS(UGA)I-EC1118_1I12_1354g|EC1118_1I12_tS(UGA)I-EC1118_1I12_1354g|intergenic_region|EC1118_1I12_tS(UGA)I-EC1118_1I12_1354g|||n.225618G>T||||||,T|custom|MODIFIER|||CUSTOM&EC1118_PRJEA37863|9|||n.225618G>T||||||	G	T	PASS	138	NA	18.31	5.82	G/G	610	0.016	G/T	723	0.052
gi|259146976|emb|FN393072.1|	5991	T|upstream_gene_variant|MODIFIER|EC1118_1H21_0023g|EC1118_1H21_0023g|transcript|CAY80233|protein_coding||c.-408delG|||||408|,T|downstream_gene_variant|MODIFIER|EC1118_1H21_0034g|EC1118_1H21_0034g|transcript|CAY80234|protein_coding||c.*296delC|||||296|,T|intergenic_region|MODIFIER|EC1118_1H21_0034g-EC1118_1H21_0045g|EC1118_1H21_0034g-EC1118_1H21_0045g|intergenic_region|EC1118_1H21_0034g-EC1118_1H2…	TC	T	PASS	173	true	21.31	8.70	TC/TC	710	0.013	TC/T	727	0.097
gi|259146797|emb|FN393071.1|	150585	CA|upstream_gene_variant|MODIFIER|EC1118_1H13_0958g|EC1118_1H13_0958g|transcript|CAY80137|protein_coding||c.-209_-208insA|||||208|,CA|downstream_gene_variant|MODIFIER|EC1118_1H13_0947g|EC1118_1H13_0947g|transcript|CAY80136|protein_coding||c.*262_*263insA|||||263|,CA|intergenic_region|MODIFIER|EC1118_1H13_0947g-EC1118_1H13_0958g|EC1118_1H13_0947g-EC1118_1H13_0958g|intergenic_region|EC1118_1H13_094…	C	CA	PASS	109	true	8.53	12.62	C/C	361	0.047	C/CA	337	0.186
gi|259146254|emb|FN393070.1|	367383	TA|upstream_gene_variant|MODIFIER|EC1118_1G1_snR39B|EC1118_1G1_snR39B|transcript|EFT00053505083|lincRNA||n.-310_-309insT|||||310|,TA|downstream_gene_variant|MODIFIER|EC1118_1G1_2146g|EC1118_1G1_2146g|transcript|CAY79688|protein_coding||c.*143_*144insT|||||143|,TA|intergenic_region|MODIFIER|EC1118_1G1_snR39B-EC1118_1G1_2146g|EC1118_1G1_snR39B-EC1118_1G1_2146g|intergenic_region|EC1118_1G1_snR39B-EC…	T	TA	PASS	72	NA	6.88	8.61	T/T	311	0.056	T/TA	246	0.222
gi|259146254|emb|FN393070.1|	738613	A|synonymous_variant|LOW|EC1118_1G1_4566g|EC1118_1G1_4566g|transcript|CAY79897|protein_coding|1/1|c.1477C>T|p.Leu493Leu|1477/1845|1477/1845|493/614||,A|custom|MODIFIER|||CUSTOM&EC1118_PRJEA37863|7|||n.738613G>A||||||	G	A	PASS	94	NA	12.77	7.33	G/G	501	0.036	G/A	364	0.118
gi|259146254|emb|FN393070.1|	816244	A|downstream_gene_variant|MODIFIER|EC1118_1G1_5061g|EC1118_1G1_5061g|transcript|CAY79940|protein_coding||c.*163_*164delAA|||||164|,AT|downstream_gene_variant|MODIFIER|EC1118_1G1_5061g|EC1118_1G1_5061g|transcript|CAY79940|protein_coding||c.*163delA|||||163|,A|intergenic_region|MODIFIER|EC1118_1G1_5039g-EC1118_1G1_5061g|EC1118_1G1_5039g-EC1118_1G1_5061g|intergenic_region|EC1118_1G1_5039g-EC1118_1G1…	ATT	A,AT	PASS	105	true	14.75,4.65	5.47,3.36	ATT/ATT	4904	0.017,0.088	ATT/A/AT	3534	0,089;0,091
gi|259145824|emb|FN393067.1|	425082	A|downstream_gene_variant|MODIFIER|EC1118_1E8_2718g|EC1118_1E8_2718g|transcript|CAY79317|protein_coding||c.*325T>A|||||325|,A|intergenic_region|MODIFIER|EC1118_1E8_2718g-EC1118_1E8_2729g|EC1118_1E8_2718g-EC1118_1E8_2729g|intergenic_region|EC1118_1E8_2718g-EC1118_1E8_2729g|||n.425082T>A||||||,A|custom|MODIFIER|||CUSTOM&EC1118_PRJEA37863|FN393067|||n.425082T>A||||||	T	A	PASS	42	NA	5.72	7.15	T/T	190	0.048	T/A	183	0.173
gi|259145819|emb|FN393065.1|	7230	T|downstream_gene_variant|MODIFIER|EC1118_1E31_0023g|EC1118_1E31_0023g|transcript|CAY79083|protein_coding||c.*200T>A|||||200|,T|intergenic_region|MODIFIER|EC1118_1E31_0001g-EC1118_1E31_0023g|EC1118_1E31_0001g-EC1118_1E31_0023g|intergenic_region|EC1118_1E31_0001g-EC1118_1E31_0023g|||n.7230A>T||||||,T|custom|MODIFIER|||CUSTOM&EC1118_PRJEA37863|FN393065|||n.7230A>T||||||	A	T	PASS	21	NA	2.41	5.96	A|A	80	0.100	A|T	112	0.2
gi|259145819|emb|FN393065.1|	7235	T|downstream_gene_variant|MODIFIER|EC1118_1E31_0023g|EC1118_1E31_0023g|transcript|CAY79083|protein_coding||c.*195G>A|||||195|,T|intergenic_region|MODIFIER|EC1118_1E31_0001g-EC1118_1E31_0023g|EC1118_1E31_0001g-EC1118_1E31_0023g|intergenic_region|EC1118_1E31_0001g-EC1118_1E31_0023g|||n.7235C>T||||||,T|custom|MODIFIER|||CUSTOM&EC1118_PRJEA37863|FN393065|||n.7235C>T||||||	C	T	PASS	21	NA	2.41	6.07	C|C	80	0.097	C|T	102	0.214
gi|259145041|emb|FN393063.1|	34046	C|synonymous_variant|LOW|EC1118_1D0_0221g|EC1118_1D0_0221g|transcript|CAY78323|protein_coding|1/1|c.120A>G|p.Arg40Arg|120/228|120/228|40/75||,C|upstream_gene_variant|MODIFIER|EC1118_1D0_0232g|EC1118_1D0_0232g|transcript|CAY78324|protein_coding||c.-71T>C|||||71|,C|downstream_gene_variant|MODIFIER|EC1118_1D0_0210g|EC1118_1D0_0210g|transcript|CAY78322|protein_coding||c.*271T>C|||||271|,C|custom|MODI…	T	C	PASS	100	NA	12.04	8.26	T/T	400	0.023	T/C	504	0.089
gi|259145041|emb|FN393063.1|	281571	G|missense_variant|MODERATE|EC1118_1D0_1882g|EC1118_1D0_1882g|transcript|CAY78465|protein_coding|1/1|c.833A>C|p.Lys278Thr|833/1323|833/1323|278/440||,G|custom|MODIFIER|||CUSTOM&EC1118_PRJEA37863|FN393063|||n.281571T>G||||||	T	G	PASS	99	NA	12.29	6.32	T/T	410	0.023	T/G	448	0.145
gi|259145041|emb|FN393063.1|	1322393	A|upstream_gene_variant|MODIFIER|EC1118_1D0_8262g|EC1118_1D0_8262g|transcript|CAY79005|protein_coding||c.-245G>A|||||245|,A|downstream_gene_variant|MODIFIER|EC1118_1D0_8273g|EC1118_1D0_8273g|transcript|CAY79006|protein_coding||c.*540C>T|||||540|,A|intergenic_region|MODIFIER|EC1118_1D0_8240g-EC1118_1D0_8262g|EC1118_1D0_8240g-EC1118_1D0_8262g|intergenic_region|EC1118_1D0_8240g-EC1118_1D0_8262g|||n.…	G	A	PASS	147	NA	17.71	8.49	G/G	590	0.016	G/A	804	0.058

## Sheet: W4W6
CHROM	POS	ANN	REF	ALT	FILTER	DP	STR	NLOD	TLOD	W4_T3_DNA_ZKDN230007263-1A.GT	W4_T3_DNA_ZKDN230007263-1A.AD	W4_T3_DNA_ZKDN230007263-1A.AF	W6_T3i7_DNA_ZKDN230007265-1A.GT	W6_T3i7_DNA_ZKDN230007265-1A.AD	W6_T3i7_DNA_ZKDN230007265-1A.AF
gi|290878045|emb|FN393060.2|	463430	A|upstream_gene_variant|MODIFIER|EC1118_1B15_2773g|EC1118_1B15_2773g|transcript|CBK39198|protein_coding||c.-149C>T|||||149|,A|upstream_gene_variant|MODIFIER|EC1118_1B15_2784g|EC1118_1B15_2784g|transcript|CBK39199|protein_coding||c.-330G>A|||||330|,A|upstream_gene_variant|MODIFIER|EC1118_1B15_2795g|EC1118_1B15_2795g|transcript|CBK39200|protein_coding||c.-407G>A|||||407|,A|intergenic_region|MODIFIE…	G	A	PASS	135	NA	16.55	5.76	G/G	550	0.017	G/A	753	0.05
gi|290878045|emb|FN393060.2|	752777	G|synonymous_variant|LOW|EC1118_1B15_4742g|EC1118_1B15_4742g|transcript|CBK39366|protein_coding|1/1|c.768A>G|p.Gln256Gln|768/2721|768/2721|256/906||,G|custom|MODIFIER|||CUSTOM&EC1118_PRJEA37863|2|||n.752777A>G||||||	A	G	PASS	189	NA	14.41	5.46	A/A	621	0.030	A/G	1073	0.036
gi|290770991|emb|FN393083.2|	122964	A|upstream_gene_variant|MODIFIER|EC1118_1N18_0793g|EC1118_1N18_0793g|transcript|CAY82229|protein_coding||c.-41delC|||||41|,A|downstream_gene_variant|MODIFIER|EC1118_1N18_0804g|EC1118_1N18_0804g|transcript|CAY82230|protein_coding||c.*495delG|||||495|,A|intergenic_region|MODIFIER|EC1118_1N18_0782g-EC1118_1N18_0793g|EC1118_1N18_0782g-EC1118_1N18_0793g|intergenic_region|EC1118_1N18_0782g-EC1118_1N18_…	AC	A	PASS	157	true	17.26	18.44	AC/AC	601	0.017	AC/A	6814	0.174
gi|259149882|emb|FN394217.1|	65853	C|upstream_gene_variant|MODIFIER|EC1118_1P2_0342g|EC1118_1P2_0342g|transcript|CAY86716|protein_coding||c.-124T>G|||||124|,C|upstream_gene_variant|MODIFIER|EC1118_1P2_0353g|EC1118_1P2_0353g|transcript|CAY86717|protein_coding||c.-360A>C|||||360|,C|intergenic_region|MODIFIER|EC1118_1P2_0342g-EC1118_1P2_0353g|EC1118_1P2_0342g-EC1118_1P2_0353g|intergenic_region|EC1118_1P2_0342g-EC1118_1P2_0353g|||n.65…	A	C	PASS	153	NA	16.21	5.79	A/A	540	0.018	A/C	916	0.05
gi|259149327|emb|FN394216.1|	95961	A|downstream_gene_variant|MODIFIER|EC1118_1O4_0584g|EC1118_1O4_0584g|transcript|CAY86181|protein_coding||c.*167_*229delTAATAATAATAATAATAATAATAATAATAATAATAATAGTAGTAGTAATAGTAGTAGTAGTAG|||||167|,ATAATAGTAGTAGTAGTAG|downstream_gene_variant|MODIFIER|EC1118_1O4_0584g|EC1118_1O4_0584g|transcript|CAY86181|protein_coding||c.*172_*216delATAATAATAATAATAATAATAATAATAATAATAGTAGTAGTAATA|||||172|,A|downstream_ge…	ATAATAATAATAATAATAATAATAATAATAATAATAATAGTAGTAGTAATAGTAGTAGTAGTAG	ATAATAGTAGTAGTAGTAG,A	PASS	121	NA	7.04,2.64	6.31,4.86	ATAATAATAATAATAATAATAATAATAATAATAATAATAGTAGTAGTAATAGTAGTAGTAGTAG/ATAATAATAATAATAATAATAATAATAATAATAATAATAGTAGTAGTAATAGTAGTAGTAGTAG	1102	0.030,0.075	ATAATAATAATAATAATAATAATAATAATAATAATAATAGTAGTAGTAATAGTAGTAGTAGTAG/ATAATAGTAGTAGTAGTAG/A	2254	0,131;0,088
gi|259149327|emb|FN394216.1|	96053	A|downstream_gene_variant|MODIFIER|EC1118_1O4_0584g|EC1118_1O4_0584g|transcript|CAY86181|protein_coding||c.*259_*276delGTAGTAGTAGTAGTAATG|||||259|,A|downstream_gene_variant|MODIFIER|EC1118_1O4_tG(UCC)O|EC1118_1O4_tG(UCC)O|transcript|EFT00053505279|protein_coding||c.*115_*132delCATTACTACTACTACTAC|||||132|WARNING_TRANSCRIPT_NO_START_CODON,A|downstream_gene_variant|MODIFIER|EC1118_1O4_0595g|EC1118_1…	AGTAGTAGTAGTAGTAATG	A	PASS	129	NA	10.82	11.28	AGTAGTAGTAGTAGTAATG/AGTAGTAGTAGTAGTAATG	360	0.023	AGTAGTAGTAGTAGTAATG/A	545	0.097
gi|259149327|emb|FN394216.1|	178350	GGG|missense_variant|MODERATE|EC1118_1O4_1068g|EC1118_1O4_1068g|transcript|CAY86221|protein_coding|1/1|c.164_166delTTTinsGGG|p.IleSer55ArgAla|164/1356|164/1356|55/451||,GGG|upstream_gene_variant|MODIFIER|EC1118_1O4_1057g|EC1118_1O4_1057g|transcript|CAY86220|protein_coding||c.-382_-380delAAAinsCCC|||||380|,GGG|custom|MODIFIER|||CUSTOM&EC1118_PRJEA37863|O|||n.178350_178352delTTTinsGGG||||||	TTT	GGG	PASS	122	NA	17.16	7.12	TTT/TTT	570	0.017	TTT/GGG	593	0.062
gi|259149327|emb|FN394216.1|	502790	T|missense_variant|MODERATE|EC1118_1O4_3158g|EC1118_1O4_3158g|transcript|CAY86394|protein_coding|1/1|c.1352C>T|p.Ala451Val|1352/1815|1352/1815|451/604||,T|downstream_gene_variant|MODIFIER|EC1118_1O4_3169g|EC1118_1O4_3169g|transcript|CAY86395|protein_coding||c.*227G>A|||||227|,T|custom|MODIFIER|||CUSTOM&EC1118_PRJEA37863|O|||n.502790C>T||||||	C	T	PASS	87	NA	11.69	6.60	C/C	390	0.024	C/T	453	0.08
gi|259148152|emb|FN393080.1|	144100	T|upstream_gene_variant|MODIFIER|EC1118_1L7_0980g|EC1118_1L7_0980g|transcript|CAY81479|protein_coding||c.-221delA|||||221|,T|downstream_gene_variant|MODIFIER|EC1118_1L7_0969g|EC1118_1L7_0969g|transcript|CAY81478|protein_coding||c.*184delA|||||184|,T|intergenic_region|MODIFIER|EC1118_1L7_0969g-EC1118_1L7_0980g|EC1118_1L7_0969g-EC1118_1L7_0980g|intergenic_region|EC1118_1L7_0969g-EC1118_1L7_0980g|||…	TA	T	PASS	87	NA	6.14	6.31	TA/TA	291	0.060	TA/T	445	0.116
gi|259148152|emb|FN393080.1|	309139	A|synonymous_variant|LOW|EC1118_1L7_2080g|EC1118_1L7_2080g|transcript|CAY81565|protein_coding|1/1|c.105G>A|p.Leu35Leu|105/5631|105/5631|35/1876||,A|custom|MODIFIER|||CUSTOM&EC1118_PRJEA37863|FN393080|||n.309139G>A||||||	G	A	PASS	145	NA	18.31	5.77	G/G	610	0.015	G/A	743	0.05
gi|259148148|emb|FN393079.1|	2050	T|downstream_gene_variant|MODIFIER|EC1118_1L32_0012g|EC1118_1L32_0012g|transcript|CAY81397|protein_coding||c.*77_*79delTGA|||||77|,T|intergenic_region|MODIFIER|EC1118_1L32_0012g-EC1118_1L32_0023g|EC1118_1L32_0012g-EC1118_1L32_0023g|intergenic_region|EC1118_1L32_0012g-EC1118_1L32_0023g|||n.2051_2053delTGA||||||,T|custom|MODIFIER|||CUSTOM&EC1118_PRJEA37863|FN393079|||n.2051_2053delTGA||||||	TTGA	T	PASS	651	true	70.05	9.32	TTGA/TTGA	2471	7.839e-03	TTGA/T	3445	0.017
gi|259148148|emb|FN393079.1|	2117	A|downstream_gene_variant|MODIFIER|EC1118_1L32_0012g|EC1118_1L32_0012g|transcript|CAY81397|protein_coding||c.*143G>A|||||143|,A|intergenic_region|MODIFIER|EC1118_1L32_0012g-EC1118_1L32_0023g|EC1118_1L32_0012g-EC1118_1L32_0023g|intergenic_region|EC1118_1L32_0012g-EC1118_1L32_0023g|||n.2117G>A||||||,A|custom|MODIFIER|||CUSTOM&EC1118_PRJEA37863|FN393079|||n.2117G>A||||||	G	A	PASS	487	NA	59.29	8.99	G/G	2101	9.351e-03	G/A	2697	0.025
gi|259147625|emb|FN393077.1|	222282	GAA|intergenic_region|MODIFIER|EC1118_1K5_1244g-EC1118_1K5_1255g|EC1118_1K5_1244g-EC1118_1K5_1255g|intergenic_region|EC1118_1K5_1244g-EC1118_1K5_1255g|||n.222282_222283insAA||||||,GAA|custom|MODIFIER|||CUSTOM&EC1118_PRJEA37863|11|||n.222282_222283insAA||||||	G	GAA	PASS	133	true	10.20	6.74	G/G	421	0.041	G/GAA	604	0.075
gi|259147625|emb|FN393077.1|	371878	A|conservative_inframe_deletion|MODERATE|EC1118_1K5_2190g|EC1118_1K5_2190g|transcript|CAY81054|protein_coding|1/1|c.337_357delCAACAACAACAACAACAACAG|p.Gln113_Gln119del|357/1797|337/1797|113/598||,A|custom|MODIFIER|||CUSTOM&EC1118_PRJEA37863|11|||n.371879_371899delCTGTTGTTGTTGTTGTTGTTG||||||	ACTGTTGTTGTTGTTGTTGTTG	A	PASS	139	NA	13.21	6.64	ACTGTTGTTGTTGTTGTTGTTG/ACTGTTGTTGTTGTTGTTGTTG	440	0.021	ACTGTTGTTGTTGTTGTTGTTG/A	783	0.048
gi|259146797|emb|FN393071.1|	128127	T|synonymous_variant|LOW|EC1118_1H13_0804g|EC1118_1H13_0804g|transcript|CAY80123|protein_coding|1/1|c.1386C>T|p.Gly462Gly|1386/1902|1386/1902|462/633||,T|custom|MODIFIER|||CUSTOM&EC1118_PRJEA37863|FN393071|||n.128127C>T||||||	C	T	PASS	148	NA	17.16	5.58	C/C	570	0.017	C/T	833	0.045
gi|259146797|emb|FN393071.1|	150585	CA|upstream_gene_variant|MODIFIER|EC1118_1H13_0958g|EC1118_1H13_0958g|transcript|CAY80137|protein_coding||c.-209_-208insA|||||208|,CA|downstream_gene_variant|MODIFIER|EC1118_1H13_0947g|EC1118_1H13_0947g|transcript|CAY80136|protein_coding||c.*262_*263insA|||||263|,CA|intergenic_region|MODIFIER|EC1118_1H13_0947g-EC1118_1H13_0958g|EC1118_1H13_0947g-EC1118_1H13_0958g|intergenic_region|EC1118_1H13_094…	C	CA	PASS	124	true	8.53	7.95	C/C	361	0.047	C/CA	588	0.124
gi|259146254|emb|FN393070.1|	275051	C|downstream_gene_variant|MODIFIER|EC1118_1G1_1585g|EC1118_1G1_1585g|transcript|CAY79641|protein_coding||c.*377A>C|||||377|,C|downstream_gene_variant|MODIFIER|EC1118_1G1_1596g|EC1118_1G1_1596g|transcript|CAY79642|protein_coding||c.*82T>G|||||82|,C|intergenic_region|MODIFIER|EC1118_1G1_1585g-EC1118_1G1_1596g|EC1118_1G1_1585g-EC1118_1G1_1596g|intergenic_region|EC1118_1G1_1585g-EC1118_1G1_1596g|||n.…	A	C	PASS	81	NA	10.82	6.68	A/A	360	0.025	A/C	295	0.147
gi|259146254|emb|FN393070.1|	320035	C|upstream_gene_variant|MODIFIER|EC1118_1G1_tH(GUG)G2|EC1118_1G1_tH(GUG)G2|transcript|EFT00053505082|protein_coding||c.-333_-246delACGGAGTGTCTTGACAATCCTAATATAAACGGTCTTAGGGAAGTAACCATTTGTCAAAACAGTTTATCAGATTAATTCACGGAATGTT|||||333|WARNING_TRANSCRIPT_MULTIPLE_STOP_CODONS,C|intergenic_region|MODIFIER|EC1118_1G1_1893g-EC1118_1G1_tH(GUG)G2|EC1118_1G1_1893g-EC1118_1G1_tH(GUG)G2|intergenic_region|EC1118_1…	CACGGAGTGTCTTGACAATCCTAATATAAACGGTCTTAGGGAAGTAACCATTTGTCAAAACAGTTTATCAGATTAATTCACGGAATGTT	C	PASS	26	NA	2.71	5.77	CACGGAGTGTCTTGACAATCCTAATATAAACGGTCTTAGGGAAGTAACCATTTGTCAAAACAGTTTATCAGATTAATTCACGGAATGTT/CACGGAGTGTCTTGACAATCCTAATATAAACGGTCTTAGGGAAGTAACCATTTGTCAAAACAGTTTATCAGATTAATTCACGGAATGTT	90	0.091	CACGGAGTGTCTTGACAATCCTAATATAAACGGTCTTAGGGAAGTAACCATTTGTCAAAACAGTTTATCAGATTAATTCACGGAATGTT/C	143	0.175
gi|259146254|emb|FN393070.1|	782495	C|upstream_gene_variant|MODIFIER|EC1118_1G1_4808g|EC1118_1G1_4808g|transcript|CAY79919|protein_coding||c.-212_-210delTTT|||||210|,C|downstream_gene_variant|MODIFIER|EC1118_1G1_4819g|EC1118_1G1_4819g|transcript|CAY79920|protein_coding||c.*182_*184delAAA|||||182|,C|intergenic_region|MODIFIER|EC1118_1G1_4819g-EC1118_1G1_4830g|EC1118_1G1_4819g-EC1118_1G1_4830g|intergenic_region|EC1118_1G1_4819g-EC111…	CAAA	C	PASS	105	true	11.99	7.15	CAAA/CAAA	431	0.024	CAAA/C	436	0.128
gi|259146117|emb|FN393068.1|	115328	AT|upstream_gene_variant|MODIFIER|EC1118_1F14_0606g|EC1118_1F14_0606g|transcript|CAY79427|protein_coding||c.-237_-236insA|||||237|,AT|intergenic_region|MODIFIER|EC1118_1F14_0606g-EC1118_1F14_0628g|EC1118_1F14_0606g-EC1118_1F14_0628g|intergenic_region|EC1118_1F14_0606g-EC1118_1F14_0628g|||n.115328_115329insT||||||,AT|custom|MODIFIER|||CUSTOM&EC1118_PRJEA37863|FN393068|||n.115328_115329insT||||||	A	AT	PASS	137	true	12.49	5.39	A/A	501	0.036	A/AT	675	0.08
gi|259145824|emb|FN393067.1|	461153	G|synonymous_variant|LOW|EC1118_1E8_3015g|EC1118_1E8_3015g|transcript|CAY79344|protein_coding|1/1|c.4593T>C|p.Asp1531Asp|4593/6504|4593/6504|1531/2167||,G|custom|MODIFIER|||CUSTOM&EC1118_PRJEA37863|FN393067|||n.461153A>G||||||	A	G	PASS	144	NA	14.10	5.50	A/A	470	0.020	A/G	873	0.043
gi|259145824|emb|FN393067.1|	497601	A|missense_variant|MODERATE|EC1118_1E8_3158g|EC1118_1E8_3158g|transcript|CAY79356|protein_coding|1/1|c.2232C>A|p.Phe744Leu|2232/2556|2232/2556|744/851||,A|downstream_gene_variant|MODIFIER|EC1118_1E8_3169g|EC1118_1E8_3169g|transcript|CAY79357|protein_coding||c.*568G>T|||||568|,A|custom|MODIFIER|||CUSTOM&EC1118_PRJEA37863|FN393067|||n.497601C>A||||||	C	A	PASS	132	NA	12.04	5.70	C/C	400	0.022	C/A	594	0.067
gi|259145776|emb|FN393064.1|	14822	G|synonymous_variant|LOW|EC1118_1D22_0078g|EC1118_1D22_0078g|transcript|CAY79045|protein_coding|1/1|c.417T>C|p.Ala139Ala|417/990|417/990|139/329||,G|custom|MODIFIER|||CUSTOM&EC1118_PRJEA37863|FN393064|||n.14822A>G||||||	A	G	PASS	261	NA	26.79	18.48	A/A	890	0.010	A/G	1309	0.065
gi|259145041|emb|FN393063.1|	230829	G|upstream_gene_variant|MODIFIER|EC1118_1D0_snR63|EC1118_1D0_snR63|transcript|EFT00053504984|lincRNA||n.-210_-207delATAT|||||207|,G|downstream_gene_variant|MODIFIER|EC1118_1D0_1541g|EC1118_1D0_1541g|transcript|CAY78435|protein_coding||c.*366_*369delATAT|||||369|,G|intergenic_region|MODIFIER|EC1118_1D0_snR63-EC1118_1D0_1541g|EC1118_1D0_snR63-EC1118_1D0_1541g|intergenic_region|EC1118_1D0_snR63-EC11…	GATAT	G	PASS	78	true	8.96	14.34	GATAT/GATAT	300	0.028	GATAT/G	285	0.171
gi|259145041|emb|FN393063.1|	520295	T|upstream_gene_variant|MODIFIER|EC1118_1D0_3411g|EC1118_1D0_3411g|transcript|CAY78598|protein_coding||c.-132delG|||||132|,T|intergenic_region|MODIFIER|EC1118_1D0_3411g-EC1118_1D0_3422g|EC1118_1D0_3411g-EC1118_1D0_3422g|intergenic_region|EC1118_1D0_3411g-EC1118_1D0_3422g|||n.520296delC||||||,T|custom|MODIFIER|||CUSTOM&EC1118_PRJEA37863|FN393063|||n.520296delC||||||	TC	T	PASS	55	true	9.90	6.54	TC/TC	330	0.028	TC/T	134	0.261
gi|259145041|emb|FN393063.1|	1064198	A|missense_variant|MODERATE|EC1118_1D0_6601g|EC1118_1D0_6601g|transcript|CAY78866|protein_coding|1/1|c.1259G>T|p.Gly420Val|1259/1887|1259/1887|420/628||,A|custom|MODIFIER|||CUSTOM&EC1118_PRJEA37863|FN393063|||n.1064198C>A||||||	C	A	PASS	82	NA	11.08	5.55	C/C	370	0.026	C/A	403	0.088
