# Supplementary material for: Highly parallelized laboratory evolution of wine yeasts for enhanced metabolic phenotypes
Source: Mol Syst Biol. 2024 Aug 22;20(10):2. doi: 10.1038/s44320-024-00059-0 (PMC11450223; doi:10.1038/s44320-024-00059-0)
Supplement: Supplementary file 10 — Figure Source Data [file 44320_2024_59_MOESM10_ESM.zip › MSB-2024-12326_SourceDataForExpandedView5.xlsx]

## Sheet: Readme
Here you find source data for the different panels of Figure EV5

## Sheet: Fig EV5 A
			nmol/mg
		E6 (30,7)	5.08478
			5.37328
		E6 (31,30)	5.67166
			6.10155
		E6 (Parent)	4.7109
			3.99923
		M3 (1,35)	3.94887
			4.23378
		M3 (Parent)	4.90462
			5.79768
		T5 (11,15)	7.84724
			8.55317
		T5 (Parent)	7.07867
			7.26794
		G6 (1,36)	9.15733
			9.59518
		G6 (Parent)	7.10628
			7.6224
		T15 (10,19)	7.23061
			9.65506
		T15 (Parent)	7.63799
			7.96054
		M7 (9,24)	5.5959
			5.00828
		M7 (Parent)	8.30791
			7.63006
		E5 (15,39)	10.5712
			12.6154
		E5 (Parent)	7.02165
			9.12627
		M4 (15,28)	13.8101
			12.81
		M4 (Parent)	8.31911
			8.02866
		T3 (15,35)	10.3408
			12.2383
		T3 (15,32)	8.62024
			7.13698
		T3 (Parent)	12.3897
			10.0102
		D12 (21,34)	10.6918
			10.9671
		D12 (Parent)	12.8167
			11.0087
		E11 (22,31)	11.9231
			14.1165
		E11 (Parent)	14.4114
			16.8585
		G9 (13,1)	15.5125
			13.4203
		G9 (Parent)	16.5628
			15.0418
		T4 (0,19)	6.23336
			7.91863
		T4 (0,43)	16.7789
			18.3138
		T4 (Parent)	16.505
			15.8305
		E7 (15,46)	13.4001
			16.0821
		E7 (Parent)	17.0956
			15.5604
		G10 (19,18)	14.9843
			14.5479
		G10 (Parent)	18.4417
			21.692

## Sheet: Fig EV5 B
		Sample	Residual Nitrogen	Residual Sugar
	E11 21.4	31 a	16.5939	36.5726
	E11 21.4	31 b	16.8815	39.2854
	E3 17.32	32 a	22.3469	51.4346
	E3 17.32	32 b	24.2226	53.6236
	G5 9.23	33 a	13.0092	51.5441
	G5 9.23	33 b	29.5634	46.9783
	G6 0.37	34 a	15.5245	45.6962
	G6 0.37	34 b	11.9455	43.6791
	M4 14.5	35 a	5.42998	70.5262
	M4 14.5	35 b	11.7004	68.9235
	M7 9.24	36 a	10.1865	45.5633
	M7 9.24	36 b	9.23629	33.8285
	M7 11.24	37 a	23.7362	33.3047
	M7 11.24	37 b	20.0406	31.7176
	T15 8.43	38 a	24.7756	47.6663
	T15 8.43	38 b	10.33	47.0018
	T4 3.41	39 a	11.829	68.126
	T4 3.41	39 b	9.83547	58.3066
	T6 5.10	40 a	12.5078	87.9446
	T6 5.10	40 b	20.8727	90.2275
	M5 4.43	41 a	13.9748	49.5661
	M5 4.43	41 b	16.5006	44.3124
	G4	c1 a	9.69231	58.6819
	G4	c1 b	13.1051	55.1325

## Sheet: Fig EV5 C&D
		E9 (0,7)	E9 (Parent)	G7 (30,45)	G7 (Parent)	T3 (15,35)	T3 (13,35)	T3 (Parent)				Sugar yield
	OD (0)	0.33	0.31	0.32	0.3	0.3	0.28	0.31			T3 (Parent)	17.6231
	OD (72)	1.01	0.81	0.82	0.58	0.69	0.66	0.48				16.1657
												16.198
												19.6646
	td	0.99	1.18	1.9	1.99	1.06	1.23	1.46			T3 (13,35)	23.051
												18.1427
												18.6011
												19.6398
											T3 (15,35)	18.1754
												21.5882
												19.7056
												19.7058

## Sheet: Fig EV5 E
				Residual sugar			Sug yield
			E2 (26,37)	3.60703		M3 (2,35)	21.7182
				3.86611			18.005
				3.25703			19.6718
			E2 (Parent)	12.2949			21.6884
				5.953		M3 (0,33)	19.8104
				12.383			19.0659
			E11 (21,28)	39.8261			19.363
				45.9964			19.3091
				40.1738		M3 (Parent)	18.3375
			E11 (Parent)	47.1225			17.5285
				49.5383			18.6882
				176.513			19.5532
						G11 (23,22)	15.7582
							25.3246
							20.3693
							20.1529
						G11 (21,47)	18.8182
							23.9287
							16.6812
							21.4572
						G11 (Parent)	14.7838
							15.9369
							18.9495
							20.6006

## Sheet: Fig EV5 F
				Fructose density
			T4 (1,40)	1.0098			M12 (18,23)					M12 Parent
				1.0112			1	2	3			1	2	3
				1.0103		0	1.083	1.083	1.083		0	1.083	1.083	1.083
			T4 (Parent)	1.0175		24	1.081	1.0817	1.082		24	1.0827	1.0837	1.0838
				1.0182		48	1.065	1.0663	1.0664		48	1.074	1.074	1.0741
				1.0177		72	1.0489	1.0494	1.0499		72	1.062	1.062	1.0622
			M12 (18,23)	1.0183		96	1.0357	1.0356	1.0359		96	1.0512	1.0516	1.0523
				1.0191		120	1.0271	1.0274	1.0277		120	1.043
				1.0196		144	1.023	1.023	1.0233		168	1.0365	1.0369	1.0371
			M12 (Parent)	1.033		168	1.0197	1.0199	1.0206		216	1.034	1.0345	1.0344
				1.032		216	1.0184	1.0192	1.0196		288	1.033	1.032	1.034
				1.034		288	1.0183	1.0191	1.0196
